# Supplementary material for: The mRNA Binding Proteome of Proliferating and Differentiated Muscle Cells
Source: Genomics Proteomics Bioinformatics. 2020 Dec 16;18(4):384–96. doi: 10.1016/j.gpb.2020.06.004 (PMC8242265; doi:10.1016/j.gpb.2020.06.004)
Supplement: Supplementary Table S1 — Count data of CL and noCL cells. [file mmc7.xlsx]

## Sheet: Table S1
Table S1 Count data of crosslinked and uncrosslinked cells
Note: This table show the count data for the comparison of CL and noCL samples presented in Figure S1. CS, crosslinked; noCL, uncrosslinked.
Protein name	noCL				CL
	HC MB noCL	HC MT noCL	DMD MB noCL	DMD MT noCL	HC MB CL	HC MT CL	DMD MB CL	DMD MT CL
PLEC	0	56	0	87	116	219	164	118
LRPPRC	0	0	0	14	95	111	86	99
PDCD11	69	76	44	61	74	57	89	57
NCL	0	0	0	7	55	53	59	47
SND1	0	0	0	12	55	57	63	57
HDLBP	0	0	0	0	54	59	55	40
SYNCRIP	0	0	0	7	48	50	51	45
DHX9	2	7	0	35	47	49	63	41
FAM120A	0	1	0	2	47	52	51	42
HNRNPM	0	0	0	9	46	47	48	39
UPF1	2	10	0	16	45	51	52	46
PRKDC	0	0	0	64	43	37	74	53
TERT	35	20	1	11	42	17	20	6
CSDE1	0	0	0	2	41	58	53	52
KRT85	0	0	0	0	41	17	3	0
UTP20	0	0	0	0	39	7	31	1
HNRNPU	0	0	0	17	38	28	40	32
FUBP3	0	0	0	0	36	34	33	26
PABPC1	0	0	0	3	34	35	35	28
FN1	6	0	0	67	33	45	62	55
ILF3	0	0	0	13	32	27	36	25
DDX21	0	0	0	2	31	19	43	19
DDX3X	0	0	0	4	31	39	33	34
HNRNPK	0	0	0	5	29	24	30	24
HNRNPR	0	0	0	5	29	24	31	26
EIF3A	0	0	0	0	28	47	32	33
HNRNPC	0	0	0	1	28	19	27	21
KRT1	52	50	27	24	28	42	45	34
MYBBP1A	0	0	0	3	28	14	45	11
LARP1	3	4	0	3	27	22	32	20
PRPF8	0	2	0	61	27	41	53	34
HNRNPA2B1	0	0	0	5	26	21	27	15
HNRNPH1	0	0	0	5	26	21	29	21
RPS3	0	0	0	9	26	26	24	21
PTBP1	1	0	0	0	25	22	28	22
ELAVL1	0	0	0	1	24	21	31	17
IGF2BP3	0	0	0	2	24	20	19	14
KHSRP	0	0	0	0	24	23	30	23
KRT10	41	31	25	18	24	30	31	24
MATR3	0	0	0	1	24	21	31	19
CELF2	0	0	0	0	23	23	28	21
EIF4G1	0	0	0	0	23	21	24	11
HNRNPL	0	0	0	3	23	20	23	20
TARDBP	0	0	0	3	23	23	25	20
BMS1	0	0	0	1	22	14	33	10
DDX17	0	0	0	4	21	17	26	17
KRT31	1	0	0	0	21	12	1	0
PUM1	0	0	0	0	21	22	21	18
TIAL1	0	0	0	0	21	20	25	20
WDR75	0	0	0	0	21	8	23	8
RPL8	0	0	0	10	20	18	21	15
RSL1D1	0	0	0	8	20	12	21	14
EEF2	0	0	0	40	19	14	23	24
ELAVL2	0	0	0	0	19	33	13	28
HNRNPA1	0	0	0	2	19	14	22	12
ILF2	0	0	0	0	19	14	19	15
RBM19	0	0	0	0	19	15	28	11
GRSF1	0	0	0	0	18	17	16	10
HNRNPD	0	0	0	0	18	12	19	10
PWP2	0	0	0	0	18	12	18	8
SFPQ	0	0	0	3	18	23	22	20
DDX5	0	0	0	1	17	10	20	4
HNRNPF	0	0	0	0	17	15	22	13
PCBP2	0	0	0	8	17	17	18	17
SSB	0	0	0	0	17	6	14	2
IGF2BP2	0	0	0	2	16	14	11	11
KRT2	50	34	19	7	16	30	33	18
NONO	0	0	0	1	16	16	17	16
PRRC2C	0	0	0	0	16	46	14	11
RALY	0	0	0	0	16	15	24	11
RPL4	0	1	3	32	16	17	21	26
RPS2	0	0	0	5	16	14	18	14
RRBP1	1	0	2	36	16	9	18	22
ZC3HAV1	0	0	0	0	16	16	19	14
HNRNPH3	0	0	0	0	15	11	14	5
RBM28	0	0	0	0	15	5	16	10
RPL7	0	0	0	22	15	9	15	13
TIA1	0	0	0	0	15	11	16	12
YBX3	0	0	0	1	15	15	18	15
CELF1	0	0	0	0	14	17	20	18
HNRNPA3	0	0	0	0	14	10	18	8
MOV10	0	0	0	0	14	3	20	5
PURB	0	0	0	0	14	14	15	14
TUBA1A	0	0	0	32	14	7	11	22
KRT35	0	0	0	0	13	0	0	0
KRT86	2	0	0	0	13	7	2	0
PABPC4	0	0	0	1	13	18	16	17
UTP15	0	0	0	1	13	2	9	0
DHX30	1	0	0	3	12	17	19	13
FUBP1	0	0	0	0	12	7	13	11
FXR1	0	0	0	4	12	26	14	23
G3BP1	0	0	0	0	12	15	11	10
HNRNPH2	0	0	0	1	12	12	12	12
HNRNPUL2	0	0	0	2	12	7	17	10
IGF2BP1	0	0	0	0	12	12	8	7
RBMX	0	0	0	0	12	9	12	6
ANXA2	6	0	0	9	11	4	9	7
DDX54	0	0	0	0	11	6	14	19
EIF4A1	0	0	0	9	11	6	9	9
FBL	0	0	0	8	11	7	11	6
HIST1H4A	0	2	0	14	11	2	0	6
KIAA0020	0	0	0	0	11	1	6	4
NOP56	0	0	0	1	11	4	9	7
NOP58	0	0	0	1	11	6	12	6
PCBP1	0	0	0	5	11	11	12	12
PTBP3	0	0	0	0	11	11	15	6
RBM24	0	0	0	0	11	11	9	11
XRCC5	0	0	0	4	11	8	14	8
YBX1	0	0	0	3	11	8	10	10
AGO2	0	0	0	6	10	21	12	17
DDX56	0	0	0	0	10	3	5	1
HNRNPAB	0	0	0	0	10	6	9	6
JUP	2	2	0	0	10	1	0	0
PTCD3	0	0	0	0	10	15	7	12
RPL18A	0	0	0	16	10	11	14	12
RPS11	0	0	0	11	10	9	10	8
DDX18	0	0	0	1	9	1	8	1
EIF3D	0	0	0	0	9	14	7	11
GTPBP4	0	0	0	1	9	3	5	2
HNRNPDL	0	0	0	0	9	6	12	8
KRT82	0	0	0	0	9	1	0	0
KRT9	23	24	8	7	9	17	16	13
MBNL1	0	0	0	0	9	4	5	4
TTN	2	0	0	2375	9	117	0	2051
TUBB	0	0	0	32	9	1	7	26
XRCC6	0	0	0	1	9	5	5	5
ACTG1	1	1	2	42	8	9	7	31
ALB	18	21	22	7	8	11	12	7
DDX27	0	0	0	0	8	5	9	3
EIF4B	0	0	0	0	8	11	8	14
FAM98A	0	0	0	0	8	10	6	8
GNL3	0	0	0	0	8	1	3	3
KRT36	0	0	0	0	8	6	0	0
NPM1	2	0	0	5	8	5	4	4
PA2G4	0	0	0	1	8	8	9	8
PUM2	0	0	0	0	8	5	8	7
RBM14	0	0	0	0	8	12	15	12
RBM34	0	0	0	0	8	0	0	0
RPL3	0	0	0	30	8	5	11	16
RPL5	0	0	0	13	8	8	14	12
RPS14	0	0	0	3	8	6	6	4
STAU2	0	0	0	0	8	7	4	8
U2AF2	0	0	0	0	8	5	9	7
ZNFX1	0	0	0	0	8	6	5	2
ALYREF	0	0	0	0	7	6	7	4
API5	0	0	0	0	7	6	6	4
CEBPZ	0	0	0	0	7	1	9	2
DAZAP1	0	0	0	0	7	5	5	4
EIF3C	0	0	0	2	7	26	8	22
FUS	0	0	0	0	7	4	8	4
HELZ2	0	0	0	0	7	8	10	1
RBMS1	0	0	0	0	7	4	6	3
RPL6	0	0	0	17	7	7	12	9
RPL7A	0	0	0	19	7	3	6	10
RPS27A	6	6	7	9	7	7	7	7
RPS3A	0	0	0	4	7	5	7	7
TBRG4	0	0	0	0	7	9	7	7
AMY1A	11	14	5	1	6	11	11	3
APOBEC3B	0	0	0	0	6	0	6	0
DSP	11	0	0	0	6	2	2	0
EEF1A1	0	1	1	18	6	2	5	19
FAM120C	0	0	0	1	6	14	10	14
FNDC3B	0	0	0	1	6	5	8	2
G3BP2	0	0	0	0	6	7	5	6
LARP4	0	0	0	0	6	10	7	8
MSI2	0	0	0	0	6	4	6	4
PURA	0	0	0	0	6	5	5	4
RBM15	0	0	0	0	6	5	10	10
RBM4	0	0	0	0	6	7	7	1
RPL14	0	0	0	6	6	7	6	7
RPS10	0	0	0	1	6	6	5	2
RPS24	0	0	0	6	6	6	7	7
RPS4X	0	0	0	10	6	2	3	4
RPS5	0	0	0	9	6	2	5	5
RPS6	0	0	0	8	6	5	6	6
RPS7	0	0	0	7	6	4	5	6
RPSA	0	0	0	6	6	3	4	4
SERBP1	0	0	0	0	6	9	7	10
SPATS2L	0	0	0	0	6	8	3	4
SQSTM1	0	0	0	0	6	0	2	0
SRSF7	0	0	0	0	6	4	6	4
ZC3H7A	0	0	0	0	6	12	5	4
ADAR	0	0	0	0	5	0	4	0
BRIX1	0	0	0	1	5	0	4	2
CIRBP	0	0	0	0	5	6	6	4
CNBP	0	0	0	0	5	6	5	3
COL1A1	5	0	0	4	5	1	6	2
COL1A2	4	0	0	5	5	4	8	4
COL5A1	1	0	0	1	5	3	6	1
DCAF13	0	0	0	0	5	1	2	0
DDX39B	0	0	0	8	5	4	5	3
EIF4H	0	0	0	0	5	4	4	3
FLNC	0	0	0	45	5	27	10	45
FMR1	0	0	0	0	5	6	5	3
HNRNPA0	0	0	0	0	5	3	6	0
HNRNPUL1	0	1	0	3	5	6	17	9
LARP4B	0	0	0	0	5	8	9	5
NOP2	0	0	0	7	5	2	6	6
PES1	0	0	0	0	5	0	1	2
RPL22	0	0	0	5	5	8	6	5
RPL24	0	0	0	8	5	1	3	7
RPL26	0	0	0	6	5	3	3	2
RPL7L1	0	0	0	0	5	0	1	0
RPS16	0	0	0	4	5	3	2	2
SF3B1	0	0	0	1	5	5	5	6
TNPO1	0	0	0	1	5	3	11	4
USP10	0	0	0	2	5	9	9	5
UTP14A	0	0	0	0	5	0	1	2
ZCCHC3	0	0	0	0	5	10	4	3
AHNAK	0	0	0	56	4	4	22	44
AQR	0	0	0	0	4	1	5	1
BYSL	0	0	0	0	4	0	3	0
CAPRIN1	0	0	0	0	4	5	3	3
CNOT1	0	0	0	2	4	6	3	0
DDX24	0	0	0	0	4	1	5	2
DDX50	0	0	0	0	4	2	7	2
DDX52	0	0	0	0	4	1	2	0
EBNA1BP2	0	0	0	0	4	0	2	0
KRT34	0	0	0	0	4	0	0	0
KRT87P	0	0	0	0	4	0	0	0
MRPL13	0	0	0	0	4	4	2	1
PSPC1	0	0	0	0	4	5	5	2
PTBP2	0	0	0	0	4	3	5	2
RBMS2	0	0	0	0	4	1	1	1
RPL13A	0	0	0	19	4	2	4	11
RPL27	0	0	0	6	4	3	3	2
RPS15	0	0	0	0	4	4	5	1
RRP12	0	0	0	1	4	1	12	1
RRP1B	0	0	0	0	4	1	3	1
SFN	0	0	0	0	4	0	0	0
SRSF2	0	0	0	0	4	2	4	3
SRSF3	0	0	0	0	4	0	2	1
TCEA1	6	5	5	3	4	3	4	2
UBAP2L	0	0	0	0	4	8	4	5
URB1	0	0	0	0	4	0	17	0
WDR3	0	0	0	0	4	1	4	0
XRN2	0	0	0	0	4	0	4	0
ZC3H7B	0	0	0	0	4	8	6	5
ZNF326	0	0	0	0	4	2	7	3
APOBEC3C	0	0	0	0	3	0	1	0
CKAP4	0	0	0	0	3	6	2	4
CSNK1E	0	0	0	0	3	0	0	0
DDX1	0	0	0	2	3	6	2	11
DDX6	0	0	0	0	3	1	1	2
DHX15	0	0	0	2	3	1	3	2
DNTTIP2	0	0	0	0	3	0	3	0
EEF1G	0	0	0	5	3	0	1	2
EWSR1	0	0	0	0	3	2	2	2
FASTKD2	0	0	0	0	3	4	3	1
FXR2	0	0	0	0	3	7	4	2
FYTTD1	0	0	0	0	3	6	3	2
HIST1H2BC	1	1	1	6	3	1	1	4
HNRNPLL	0	0	0	0	3	3	4	2
KHDRBS1	0	0	0	0	3	2	5	1
KRT16	16	21	4	3	3	16	28	2
KRT33A	0	0	0	0	3	1	0	0
KRT5	15	12	3	3	3	11	13	5
LRRC15	0	0	0	0	3	0	0	0
NOL10	0	0	0	0	3	0	3	0
NOP9	0	0	0	0	3	1	3	0
NSA2	0	0	0	1	3	1	1	1
PUF60	0	0	0	0	3	3	2	2
RBFOX2	0	0	0	0	3	3	4	3
RBM22	0	0	0	0	3	0	4	1
RBM3	0	0	0	0	3	1	3	0
RPL22L1	0	0	0	0	3	3	2	0
RPL30	0	0	0	4	3	1	0	2
RPL31	0	0	0	4	3	2	1	2
RPL34	0	0	0	6	3	4	3	3
RPS18	0	0	0	6	3	3	2	2
RPS20	0	0	0	3	3	3	2	3
RPS9	0	0	0	15	3	1	0	3
SELENBP1	0	0	0	0	3	0	0	0
SLIRP	0	0	0	0	3	5	0	2
SNRPB	2	4	1	8	3	4	5	5
UTP18	0	0	0	0	3	0	1	0
COL18A1	0	0	0	6	2	0	2	3
DDX10	0	0	0	0	2	0	3	0
DDX31	0	0	0	0	2	0	4	2
DDX3Y	0	0	0	0	2	4	2	5
DHX36	0	0	0	1	2	6	5	4
EIF3L	0	0	0	1	2	5	2	1
FTSJ3	0	0	0	1	2	5	11	1
GNB2L1	0	0	0	15	2	0	0	8
HIST1H1E	0	0	0	13	2	1	0	7
HIST1H3A	0	0	0	4	2	0	0	3
HSPA8	0	0	0	37	2	3	3	21
KRT33B	0	0	0	0	2	3	0	0
KRT6C	19	31	6	1	2	13	30	3
MRPL37	0	0	0	1	2	1	3	1
MSN	0	0	0	35	2	2	3	18
MYEF2	0	0	0	0	2	3	1	4
NOC3L	0	0	0	0	2	0	5	1
NOM1	0	0	0	0	2	0	3	0
NUFIP2	0	0	0	0	2	5	2	6
PFN1	0	0	0	12	2	0	0	6
PIP	4	3	3	0	2	5	3	3
PRRC2A	0	0	0	0	2	11	1	4
RBM12B	0	0	0	0	2	3	5	2
RBM39	0	0	0	0	2	2	2	3
RPL13	1	1	0	10	2	1	3	4
RPL19	0	0	0	6	2	1	4	3
RPL27A	0	0	0	5	2	2	2	3
RPS23	0	0	0	7	2	1	2	4
RPS26	0	0	0	3	2	3	3	1
SERPINI2	5	4	5	2	2	2	3	1
SLC25A6	0	0	0	23	2	0	0	10
SNRPD1	0	0	0	5	2	3	3	4
SNRPD2	0	4	0	5	2	3	3	2
SNRPD3	1	5	1	7	2	5	4	5
SNRPE	2	3	2	3	2	3	2	3
SUGP2	0	0	0	0	2	1	4	1
TAF15	0	0	0	0	2	2	2	3
TRIM56	0	0	0	1	2	3	10	4
TUBA1B	0	0	0	3	2	1	2	2
TUBB4B	0	0	0	6	2	0	0	4
WDR46	0	0	0	0	2	0	5	0
YTHDF2	0	0	0	0	2	3	1	2
ZC3H14	0	0	0	0	2	4	4	3
ZCCHC6	0	0	0	0	2	3	2	7
ZFR	0	0	0	0	2	2	8	6
ABCF1	0	0	0	9	1	3	1	7
ASCC3	0	0	0	9	1	0	1	1
CASP14	4	3	0	0	1	1	3	1
CLTC	0	0	0	45	1	0	1	24
DHX57	0	0	0	0	1	6	3	1
ENO1	0	1	0	5	1	0	0	2
EXOSC10	0	0	0	0	1	0	3	0
FABP5	4	3	1	1	1	2	1	1
FLNA	0	0	0	29	1	1	3	18
GAPDH	1	1	0	17	1	3	2	13
HEATR1	0	0	0	3	1	0	2	0
HELZ	0	0	0	0	1	4	1	0
HSPA5	0	0	0	12	1	0	0	2
HSPG2	0	0	0	67	1	55	13	62
KIF1B	0	0	0	0	1	6	2	6
KRT14	9	10	3	1	1	9	13	3
KRT6A	1	2	0	0	1	1	3	0
KRT84	0	0	0	1	1	14	0	0
LDHA	0	0	0	19	1	0	3	3
LMNA	0	0	0	4	1	0	0	1
MANF	4	4	5	2	1	3	1	0
MAP4	0	0	0	4	1	9	1	8
PKM	0	0	0	37	1	1	1	30
POP1	0	0	0	5	1	0	1	1
PPIA	0	0	0	3	1	0	0	5
PRDX4	0	0	0	10	1	0	1	2
PRRC2B	0	0	0	0	1	6	0	1
RAB1B	0	0	0	9	1	0	0	3
RC3H2	0	0	0	0	1	3	1	2
RPL10	0	0	0	13	1	1	0	3
RPL15	0	0	0	12	1	1	1	7
RPL17	0	0	0	5	1	1	0	1
RPL18	0	0	0	9	1	0	5	6
RPL21	0	0	0	7	1	0	0	3
RPL23	0	0	0	4	1	1	1	2
RPL29	0	0	0	2	1	2	3	1
RPS17L	0	0	0	4	1	0	0	3
RPS8	0	0	0	11	1	1	2	3
SAFB	0	1	0	0	1	2	3	2
SSBP1	1	4	6	9	1	4	3	6
STAU1	0	0	0	0	1	3	2	1
SURF4	0	0	0	7	1	0	0	5
THBS1	0	0	0	5	1	0	4	4
TNRC6B	0	0	0	0	1	3	0	0
TRA2B	0	0	0	0	1	1	4	2
YTHDF3	0	0	0	0	1	5	2	2
40057	0	0	0	6	0	0	0	0
AARS	0	0	0	3	0	0	0	0
ABCB6	0	0	0	5	0	0	0	0
ABCD3	0	0	0	3	0	0	0	1
ABLIM3	0	0	0	6	0	0	0	1
ACADVL	0	0	0	5	0	0	0	3
ACLY	0	0	0	12	0	0	0	1
ACO2	0	0	0	4	0	0	0	0
ACOT11	0	0	0	3	0	0	0	0
ACOT7	0	0	0	7	0	0	0	2
ACSL1	0	0	0	7	0	0	0	0
ACSL3	0	0	0	10	0	0	0	0
ACSL4	0	0	0	3	0	0	0	0
ACTC1	0	0	0	22	0	5	0	16
ADH5	0	0	0	4	0	0	0	0
AGL	0	0	0	6	0	0	0	1
AGO3	0	0	0	0	0	3	1	3
AGPAT5	0	0	0	3	0	0	0	0
AK1	0	0	0	4	0	0	0	0
AKR1B1	0	0	0	3	0	0	0	0
ALDH18A1	0	0	0	5	0	0	0	2
ALDH1A1	0	0	0	6	0	0	0	0
ALDH1B1	0	0	0	3	0	0	0	0
ALDOA	0	0	0	7	0	0	0	0
ANKRD17	0	0	0	0	0	4	1	0
ANXA6	0	0	0	6	0	0	1	2
AP2A1	0	0	0	3	0	0	0	0
AP2M1	0	0	0	7	0	0	0	1
APRT	0	0	0	4	0	0	0	0
ARF1	0	0	0	5	0	0	0	1
ARL1	0	0	0	3	0	0	0	0
ARL6IP5	0	0	0	5	0	0	0	3
ARPP21	0	0	0	0	0	15	1	3
ATIC	0	0	0	7	0	0	0	0
ATP13A1	0	0	0	5	0	0	0	3
ATP1A1	0	0	0	6	0	0	0	0
ATP2A1	0	0	0	9	0	0	0	0
ATP2A2	0	0	0	24	0	0	0	3
ATP2B1	0	0	0	8	0	0	0	2
ATP5A1	0	0	0	7	0	0	0	2
ATP6V0A1	0	0	0	3	0	0	0	0
ATXN2L	0	0	0	0	0	6	2	3
C15orf52	0	0	0	0	0	1	0	3
CACNA1S	0	0	0	15	0	0	0	1
CAD	0	0	0	10	0	0	0	3
CAMK2D	0	0	0	3	0	0	0	0
CAND1	0	0	0	4	0	0	0	0
CAPN2	0	0	0	5	0	0	0	0
CAT	0	0	0	7	0	0	0	0
CAV1	0	0	0	9	0	0	0	5
CAV3	0	0	0	3	0	0	0	1
CCAR2	0	0	0	0	0	0	7	0
CCT3	0	0	0	3	0	0	0	0
CCT4	0	0	0	4	0	0	0	1
CCT8	0	0	0	6	0	0	0	1
CDC42	0	0	0	10	0	0	0	1
CDIPT	0	0	0	3	0	0	0	0
CDK4	0	0	0	8	0	0	2	2
CFL1	0	0	0	5	0	0	0	5
CKB	0	0	0	4	0	0	0	2
CLIC1	0	0	0	8	0	0	1	3
CLIC4	0	0	0	10	0	0	0	1
COMT	0	0	0	4	0	0	0	0
COPA	0	0	0	34	0	0	0	14
COPB1	0	0	0	6	0	0	0	2
COPG1	0	0	0	13	0	0	0	1
CORO1C	0	0	0	4	0	0	0	2
CORO7-PAM16	0	0	0	5	0	0	0	0
CPEB2	0	0	0	0	0	6	3	6
CPEB4	0	0	0	0	0	3	0	3
CSE1L	0	0	0	6	0	0	0	0
CSTF2	0	0	0	0	0	3	0	2
CYB5R1	0	0	0	3	0	0	0	2
CYFIP1	0	0	0	10	0	0	0	0
DARS	0	0	0	5	0	0	0	0
DES	0	0	0	11	0	0	0	1
DHCR7	0	0	0	4	0	0	0	0
DIP2B	0	0	0	3	0	0	0	0
DIP2C	0	0	0	18	0	0	0	1
DSG1	7	0	0	0	0	0	1	0
DSTN	0	0	0	7	0	0	0	1
DYNC1H1	0	0	0	233	0	1	4	152
DYNC1I2	0	0	0	4	0	0	0	0
DYSF	0	0	0	58	0	0	0	19
EEF1A2	0	0	0	3	0	0	0	1
EHBP1L1	0	0	0	4	0	0	0	0
EHD2	0	0	0	8	0	0	0	3
EIF2S3	0	0	0	6	0	0	0	0
EIF3G	0	0	0	0	0	4	2	3
EIF4G2	0	0	0	1	0	6	0	2
EIF5B	0	0	0	6	0	0	0	2
ENDOD1	0	0	0	3	0	0	0	0
EPRS	1	1	1	7	0	0	0	0
ESD	0	0	0	3	0	0	0	0
ESYT1	0	0	0	17	0	0	0	4
ESYT2	0	0	0	5	0	0	0	0
ETFA	0	0	0	3	0	0	0	1
FASN	0	0	0	45	0	0	0	16
FERMT2	0	0	0	12	0	0	0	0
FERMT3	0	0	0	5	0	0	0	0
FITM1	0	0	0	3	0	0	0	0
FLG2	3	1	1	0	0	1	1	0
FLII	0	0	0	4	0	0	0	0
FOCAD	0	0	0	4	0	0	0	0
FSCN1	0	0	0	9	0	0	0	3
FYN	0	0	0	3	0	0	0	0
GANAB	0	0	0	7	0	0	0	0
GARS	0	0	0	3	0	0	0	1
GBE1	0	0	0	4	0	0	0	0
GCN1L1	0	0	0	11	0	0	0	2
GFPT1	0	0	0	4	0	0	0	0
GLS	0	0	0	4	0	0	0	0
GNAI2	0	0	0	3	0	0	0	0
GNB2	0	0	0	3	0	0	0	0
GNL2	0	0	0	0	0	0	1	3
GSN	0	0	0	3	0	0	0	0
GYS1	0	0	0	6	0	0	0	2
H1F0	0	0	0	6	0	0	0	0
HADHA	0	0	0	20	0	0	0	5
HERC2	0	0	0	4	0	0	0	3
HIST1H1B	0	0	0	10	0	0	0	3
HIST1H1C	0	0	0	3	0	0	0	0
HK1	0	0	0	5	0	0	0	0
HP1BP3	0	0	0	7	0	0	0	1
HRC	0	0	0	3	0	0	0	0
HSD17B10	0	0	0	3	0	0	0	1
HSD17B4	0	0	0	8	0	0	0	2
HSP90AA1	0	0	0	7	0	0	0	2
HSP90AB1	0	0	0	22	0	0	0	12
HSPA4	0	0	0	4	0	0	0	0
HSPA9	0	0	0	8	0	0	0	4
HTRA1	0	0	0	3	0	0	0	0
HUWE1	0	0	0	3	0	0	0	0
IARS	0	0	0	10	0	0	0	1
IARS2	0	0	0	3	0	0	0	0
IDH2	0	0	0	3	0	0	0	1
IPO4	0	0	0	5	0	0	0	1
IPO5	0	0	0	3	0	0	0	1
IPO7	0	0	0	3	0	0	0	1
IQGAP1	0	0	0	12	0	0	0	3
JPH2	0	0	0	3	0	0	0	0
KCTD12	0	0	0	3	0	0	0	0
KDELR1	0	0	0	5	0	0	0	3
KDELR2	0	0	0	3	0	0	0	1
KIF5B	0	0	0	5	0	0	0	1
KLHL41	0	0	0	9	0	0	0	5
KPNB1	0	0	0	4	0	0	0	1
KRT17	2	6	0	0	0	1	10	0
KRT6B	0	3	0	0	0	2	2	0
KRT77	8	0	0	0	0	0	0	0
KRT80	3	0	0	0	0	0	0	0
LARS	0	0	0	10	0	0	0	0
LBR	0	0	0	3	0	0	0	0
LDB3	0	0	0	4	0	0	0	1
LDHB	0	0	0	11	0	0	0	3
LGALS1	0	0	0	4	0	0	0	0
LMF2	0	0	0	9	0	0	0	0
LONP1	0	0	0	6	0	0	0	0
MACF1	0	0	0	6	0	22	1	15
MARS	0	0	0	3	0	0	0	1
MDN1	0	0	0	4	0	0	0	1
MFSD10	0	0	0	5	0	0	0	1
MICAL1	0	0	0	6	0	0	0	0
MTCH1	0	0	0	3	0	0	0	0
MTHFD1	0	0	0	5	0	0	0	3
MT-ND5	0	0	0	3	0	0	0	2
MVP	0	0	0	3	0	0	0	0
MYADM	0	0	0	5	0	0	0	1
MYBPC1	0	0	0	42	0	0	0	17
MYBPC2	0	0	0	5	0	0	0	1
MYBPH	0	0	0	3	0	0	0	2
MYCBP2	0	0	0	6	0	0	0	1
MYH2	0	0	0	3	0	0	0	1
MYH3	0	0	0	37	0	5	0	22
MYH7	0	0	0	14	0	0	0	3
MYH8	0	0	0	60	0	2	0	39
MYH9	0	0	0	9	0	0	1	2
MYO1B	0	0	0	14	0	0	0	5
MYO1C	0	0	0	37	0	0	0	12
MYO1D	0	0	0	7	0	0	0	1
MYOF	0	0	0	50	0	0	0	11
MYOM1	0	0	0	31	0	0	0	12
MYOM3	0	0	0	20	0	0	0	5
NACA	0	0	0	46	0	0	0	25
NARS	0	0	0	4	0	0	0	1
NAT10	0	0	0	5	0	0	1	0
NCKAP1	0	0	0	3	0	0	0	0
NEB	0	0	0	221	0	0	0	227
NME2	0	0	0	2	0	0	0	3
NNMT	0	0	0	9	0	0	0	5
NNT	0	0	0	9	0	0	0	1
NOP14	0	0	0	0	0	0	3	1
NSF	0	0	0	7	0	0	0	0
NUP155	0	0	0	4	0	0	0	0
NUP160	0	0	0	8	0	0	0	0
NUP188	0	0	0	13	0	0	0	2
NUP205	0	0	0	14	0	0	0	1
OBSCN	0	0	0	67	0	0	0	43
OTUD4	0	3	0	3	0	5	0	6
PALLD	0	0	0	20	0	0	0	8
PARP1	0	0	0	3	0	0	0	0
PARP4	0	0	0	3	0	0	0	0
PFKL	0	0	0	13	0	0	0	4
PFKM	0	0	0	6	0	0	0	0
PFKP	0	0	0	8	0	0	0	0
PGD	0	0	0	5	0	0	0	0
PGK1	0	0	0	11	0	0	0	3
PI4KA	0	0	0	5	0	0	0	0
PPP1CB	0	0	0	4	0	0	0	1
PPP2R1A	0	0	0	3	0	0	0	1
PRDX1	0	0	0	16	0	0	0	8
PRDX6	0	0	0	9	0	0	0	1
PSMD3	0	0	0	7	0	0	0	1
PYCRL	0	0	0	3	0	0	0	0
QARS	0	0	0	5	0	0	0	0
RAB10	0	0	0	4	0	0	0	1
RAB1A	0	0	0	3	0	0	0	0
RAB2A	0	0	0	3	0	0	0	0
RAB7A	0	0	0	6	0	0	0	1
RAC1	0	0	0	5	0	0	0	2
RAN	0	0	0	8	0	0	2	3
RAP1A	0	0	0	4	0	0	0	1
RARS	0	0	0	4	0	0	0	1
RBM15B	0	0	0	0	0	4	6	3
RECQL	0	0	0	4	0	0	0	0
RHOA	0	0	0	8	0	0	0	3
RNF213	0	0	0	9	0	0	0	0
RNH1	0	0	0	9	0	0	0	1
RPL11	0	0	0	4	0	0	0	1
RPL28	0	0	0	9	0	0	0	2
RPL32	0	0	0	4	0	0	1	0
RPL35A	0	0	0	4	0	0	0	1
RPL36	0	0	0	3	0	0	0	0
RPL36A	0	0	0	6	0	0	0	1
RPL9	0	0	0	7	0	0	0	3
RPN1	0	0	0	5	0	0	0	1
RPN2	0	0	0	8	0	0	0	0
RPS15A	0	0	0	4	0	0	0	4
RPS4Y1	0	0	0	4	0	0	1	1
RYR1	0	0	0	123	0	0	0	77
S100A7	1	3	0	0	0	2	1	0
SACS	0	0	0	29	0	0	0	16
SEC11A	0	0	0	4	0	0	0	0
SEC23A	0	0	0	8	0	0	0	0
SEC61A1	0	0	0	4	0	0	0	0
SF3B3	0	0	0	5	0	0	0	0
SHMT2	0	0	0	3	0	0	0	1
SLC25A3	0	0	0	9	0	0	0	2
SLC25A4	0	0	0	3	0	0	0	1
SLC25A5	0	0	0	9	0	0	0	3
SNRNP200	0	0	0	6	0	0	0	2
SPEN	0	0	0	0	0	2	3	1
SRRM1	0	0	0	6	0	0	0	1
STT3A	0	0	0	10	0	0	0	3
STT3B	0	0	0	8	0	0	0	2
SYNPO2	0	0	0	13	0	0	0	3
SYNPO2L	0	0	0	5	0	0	0	2
TARS	0	0	0	4	0	0	0	1
TCOF1	0	0	0	5	0	0	0	1
TCP1	0	0	0	4	0	0	0	1
TECR	0	0	0	4	0	0	0	0
TLN1	0	0	0	6	0	0	0	5
TMEM147	0	0	0	3	0	0	0	0
TMEM33	0	0	0	5	0	0	0	1
TMEM38A	0	0	0	3	0	0	0	2
TNS3	0	0	0	3	0	0	0	0
TTN_1	0	0	0	9	0	1	0	7
TTN_2	0	0	0	5	0	1	0	4
TUBB2A	0	0	0	3	0	0	0	1
TUBB3	0	0	0	4	0	0	0	3
TUBB4A	0	0	0	4	0	0	0	1
TUBB6	0	0	0	6	0	0	0	3
TUFM	0	0	0	7	0	0	0	1
UBA1	0	0	0	14	0	0	0	4
UBR4	0	0	0	39	0	0	0	21
UGDH	0	0	0	4	0	0	0	1
USP9X	0	0	0	9	0	0	0	3
VARS	0	0	0	6	0	0	0	0
VCP	0	0	0	3	0	0	0	0
VDAC1	0	0	0	12	0	0	0	6
VDAC2	0	0	0	7	0	0	0	1
VIM	0	0	0	17	0	0	0	3
VKORC1L1	0	0	0	3	0	0	0	1
VPS13C	1	0	0	10	0	0	0	1
VPS35	0	0	0	5	0	0	0	1
WDFY3	0	0	0	5	0	0	0	1
WDR1	0	0	0	18	0	0	0	3
XPO1	0	0	0	4	0	0	0	0
