# Supplementary material for: The mRNA Binding Proteome of Proliferating and Differentiated Muscle Cells
Source: Genomics Proteomics Bioinformatics. 2020 Dec 16;18(4):384–96. doi: 10.1016/j.gpb.2020.06.004 (PMC8242265; doi:10.1016/j.gpb.2020.06.004)
Supplement: Supplementary Table S2 — GO analysis of RNA-seq data. [file mmc8.xlsx]

## Sheet: Table S2
Table S2 GO analysis of RNA-seq data
Note: This table shows the results of the GO analysis for cellular component performed on GeneTrail2 for the DEGs found by RNA-seq data presented in Figure 2 for the comparison between MBs and MTs. The number in between parentheses in the "GO term" column represents the leve l in GO hierarchy generated using go2msig. The "Hits" column depicts the number of genes that belong to each category and a…
GO term	Reference	Hits	Score	Expected score	P value	Info	Regulation_direction
Contractile_Fiber(5)	Http://Amigo1.Geneontology.Org/Cgi-Bin/Amigo/Term_Details?Term=Go:0043292	134	134	21.0302	5.89899e-47	ABCC9,ABLIM2,ABRA,ACTA1,ACTA2,ACTC1,ACTG1,ACTN2,AHNAK2,ANK2,ANK3,ANKRD1,ANXA5,ATP2A1,BIN1,CACNA1S,CALM1,CAPN3,CASQ1,CASQ2,CAV3,CDK5R1,CMYA5,CRYAB,CSRP3,CST3,DAG1,DMD,DST,ENO1,FBXL22,FBXO32,FERMT2,FHL2,FHL3,FHOD3,FKBP1B,FLNB,FLNC,FRG1,FXR1,HDAC4,HRC,IGFN1,ITGB1BP2,JPH1,JPH2,JUP,KAT2B,KLHL40,KLHL41,KRT8,LDB3,LMAN1,LMOD1,LMOD2,LMOD3,MMP2,MTM1,MURC,MYBPC1,MYH1,MYH13,MYH2,MYH3,MYH6,MYH7,MYH8,MYL1,MYL1…	1
Myofibril(6)	Http://Amigo1.Geneontology.Org/Cgi-Bin/Amigo/Term_Details?Term=Go:0030016	127	127	19.9233	1.07593e-44	ABCC9,ABLIM2,ABRA,ACTA1,ACTC1,ACTG1,ACTN2,AHNAK2,ANK2,ANK3,ANKRD1,ANXA5,ATP2A1,BIN1,CACNA1S,CALM1,CAPN3,CASQ1,CASQ2,CAV3,CMYA5,CRYAB,CSRP3,DAG1,DMD,DST,ENO1,FBXL22,FBXO32,FERMT2,FHL2,FHL3,FHOD3,FKBP1B,FLNB,FLNC,FRG1,FXR1,HDAC4,HRC,IGFN1,ITGB1BP2,JPH1,JPH2,JUP,KAT2B,KLHL40,KLHL41,KRT8,LDB3,LMAN1,LMOD1,LMOD2,LMOD3,MMP2,MTM1,MURC,MYBPC1,MYH1,MYH13,MYH2,MYH3,MYH6,MYH7,MYH8,MYL1,MYL12B,MYL2,MYL3,MYL4,…	1
Contractile_Fiber_Part(3)	Http://Amigo1.Geneontology.Org/Cgi-Bin/Amigo/Term_Details?Term=Go:0044449	124	124	19.4202	8.00465e-44	ABCC9,ABRA,ACTA1,ACTA2,ACTC1,ACTN2,AHNAK2,ANK2,ANK3,ANKRD1,ANXA5,ATP2A1,BIN1,CACNA1S,CALM1,CAPN3,CASQ1,CASQ2,CAV3,CMYA5,CRYAB,CSRP3,DAG1,DMD,DST,ENO1,FBXL22,FBXO32,FERMT2,FHL2,FHL3,FHOD3,FKBP1B,FLNB,FLNC,FRG1,FXR1,HDAC4,HRC,IGFN1,ITGB1BP2,JPH1,JPH2,JUP,KAT2B,KLHL40,KLHL41,KRT8,LDB3,LMAN1,LMOD1,LMOD2,LMOD3,MMP2,MTM1,MURC,MYH1,MYH13,MYH2,MYH3,MYH6,MYH7,MYH8,MYL1,MYL12B,MYL2,MYL3,MYL4,MYL6B,MYLPF,MY…	1
Sarcomere(4)	Http://Amigo1.Geneontology.Org/Cgi-Bin/Amigo/Term_Details?Term=Go:0030017	111	111	17.609	8.95056e-39	ABCC9,ABRA,ACTA1,ACTC1,ACTN2,AHNAK2,ANK2,ANKRD1,ANXA5,ATP2A1,BIN1,CACNA1S,CALM1,CAPN3,CASQ1,CASQ2,CAV3,CMYA5,CRYAB,CSRP3,DMD,DST,ENO1,FBXL22,FBXO32,FERMT2,FHL2,FHL3,FHOD3,FKBP1B,FLNB,FLNC,FRG1,HDAC4,HRC,IGFN1,ITGB1BP2,JPH1,JPH2,JUP,KAT2B,KLHL40,KLHL41,KRT8,LDB3,LMAN1,LMOD1,LMOD2,LMOD3,MMP2,MTM1,MURC,MYH1,MYH2,MYH3,MYH6,MYH7,MYH8,MYL1,MYL12B,MYL2,MYL3,MYL4,MYO18B,MYOM1,MYOM2,MYOM3,MYOT,MYOZ2,MYPN,…	1
Chromosome_Centromeric_Region(6)	Http://Amigo1.Geneontology.Org/Cgi-Bin/Amigo/Term_Details?Term=Go:0000775	102	102	16.5021	4.76256e-35	APC,AURKA,AURKB,BIRC5,BUB1,BUB1B,BUB3,CASC5,CBX1,CBX5,CCNB1,CDCA5,CDCA8,CENPA,CENPB,CENPE,CENPF,CENPH,CENPI,CENPK,CENPL,CENPM,CENPN,CENPO,CENPQ,CFDP1,CLASP1,CLASP2,CLIP1,CREBBP,CSNK1A1,DCTN1,DCTN3,DNMT3A,DSCC1,DSN1,DYNC1I1,DYNLL1,DYNLT3,ERCC6L,ESCO2,HELLS,HJURP,INCENP,ITGB3BP,KANSL1,KAT2B,KIF18A,KIF22,KIF2C,KNTC1,MAD1L1,MIS18A,MKI67,MTBP,NCAPD2,NCAPD3,NDC80,NDE1,NEK2,NUF2,NUP107,NUP160,NUP37,NUP4…	1
Nuclear_Membrane(4)	Http://Amigo1.Geneontology.Org/Cgi-Bin/Amigo/Term_Details?Term=Go:0031965	116	116	26.0613	7.67137e-30	AK9,AKIRIN1,ALOX5AP,AQP1,ATP11B,ATP1B4,BCL2L1,BRIP1,CCND2,CDC14B,CDK4,CEP131,CEP170,CEP70,CEPT1,CERS5,CERS6,CLIC1,CMTM3,COTL1,CPTP,CST3,CUEDC2,DDX19B,DHCR7,DHRS4,DNAJC1,DNAJC2,DPY19L4,DTL,DTX2,EGFR,EMD,EPC1,ERBB2IP,FAM169A,FAM188A,FAM76B,GAPDH,GNAQ,GSTO1,GUCY2D,HACD3,INTS2,ITPR1,KCNH1,KIAA1161,KLHDC2,LEMD3,LMNA,LMNB1,LMNB2,LPIN1,MCM3AP,MRGPRF,MRPS15,MRTO4,MTDH,MYOF,NAV3,NDC1,NEMP1,NOC4L,NR4A1,NRM…	1
Nuclear_Chromatin(4)	Http://Amigo1.Geneontology.Org/Cgi-Bin/Amigo/Term_Details?Term=Go:0000790	113	113	25.6588	8.90207e-29	ACTB,ANP32E,APTX,ARID1A,ASF1B,ASH2L,ASXL2,ATRX,BEND3,BRD4,BRMS1,BRMS1L,BUD31,CALCOCO1,CBX1,CBX5,CDCA5,CECR2,CHAF1A,CITED2,CREBBP,DNMT3A,E2F1,EHMT2,EME1,ESCO2,ESR1,ETV3,EZH2,FAM60A,FER,FOXC1,GABPA,GATAD2B,H1F0,H2AFJ,H2AFV,H2AFX,H2AFY2,H2AFZ,H3F3C,HAT1,HDAC1,HDAC2,HIRA,HIST1H1C,HIST1H2BD,HIST2H2AC,HIST2H2BE,HNRNPC,INO80,INO80C,IRF1,KAT2B,KDM2A,KLF4,KLHDC3,MBD3,MEF2A,MTA2,MYOD1,NASP,NCAPD3,NCOA1,NCO…	1
Organelle_Subcompartment(4)	Http://Amigo1.Geneontology.Org/Cgi-Bin/Amigo/Term_Details?Term=Go:0031984	115	115	27.47	8.12826e-28	AKAP9,AP1B1,AP1M1,AP1S1,AP4B1,AP4E1,APH1A,APP,ARFGEF1,ARFGEF2,ARFRP1,ARSE,ASAP2,ASPH,ATP2C1,ATP7A,ATP7B,ATP9A,ATXN2,AZIN2,B3GALT6,B4GALT2,B4GALT4,B4GALT5,B4GALT7,BCAP31,BICD1,BIRC6,CASQ1,CBY1,CDH1,CHAC1,CHID1,CHST2,CLASP2,CLTA,CNST,COG2,COG3,CPD,CSGALNACT1,CSGALNACT2,DPY30,FAM109A,FLNA,GBF1,GCC2,GCNT1,GGA2,GGA3,GOLGA2,GOLGA4,GOLGA5,GOLGA8B,GOLGB1,GOLIM4,GPR89A,HID1,HLA-A,HLA-DPA1,KIF13A,KLHL20,LG…	1
Ubiquitin_Ligase_Complex(4)	Http://Amigo1.Geneontology.Org/Cgi-Bin/Amigo/Term_Details?Term=Go:0000151	112	112	26.6651	3.31976e-27	ANAPC11,ANAPC15,ANAPC4,ANKIB1,ARIH2,ASB2,ATG3,AUP1,BACH1,BACH2,BRCA1,BTRC,BUB1B,CBLL1,CBX4,CCNF,CDC20,CDKN1B,CUL3,CUL5,DCAF10,DCAF12,DCAF5,DCAF6,DCUN1D1,DDB1,DDB2,DTL,FBXL15,FBXL16,FBXL17,FBXL19,FBXL22,FBXL7,FBXO11,FBXO18,FBXO27,FBXO4,FBXO7,FBXO9,FBXW11,FBXW7,FBXW8,KBTBD11,KBTBD12,KBTBD2,KCTD17,KLHL12,KLHL15,KLHL18,KLHL2,KLHL20,KLHL21,KLHL23,KLHL24,KLHL28,KLHL29,KLHL3,KLHL30,KLHL31,KLHL38,KLHL40,…	1
Kinetochore(4)	Http://Amigo1.Geneontology.Org/Cgi-Bin/Amigo/Term_Details?Term=Go:0000776	75	75	11.3704	5.43486e-27	APC,AURKB,BIRC5,BUB1,BUB1B,BUB3,CASC5,CBX5,CCNB1,CENPA,CENPE,CENPF,CENPH,CENPI,CENPK,CENPM,CENPN,CENPO,CFDP1,CLASP1,CLASP2,CLIP1,CREBBP,CSNK1A1,DCTN1,DCTN3,DSN1,DYNC1I1,DYNLL1,DYNLT3,ERCC6L,HJURP,INCENP,ITGB3BP,KANSL1,KAT2B,KIF18A,KIF22,KIF2C,KNTC1,MAD1L1,MTBP,NDC80,NDE1,NEK2,NUF2,NUP107,NUP160,NUP37,NUP43,NUP85,PBRM1,PHF2,PINX1,PLK1,PMF1,PPP1R12A,PSEN2,RANGAP1,REC8,SEC13,SEPT6,SGOL1,SGOL2,SKA1,S…	1
Cell_Cortex(4)	Http://Amigo1.Geneontology.Org/Cgi-Bin/Amigo/Term_Details?Term=Go:0005938	100	100	22.4389	8.05179e-26	ACTB,ACTN2,ADD3,AGTRAP,ANLN,ANXA2,ARHGAP32,ARHGEF7,ASPH,AXIN2,CAP1,CAPN2,CAV1,CDH1,CFL1,CLASP1,CLASP2,CLIC5,COBL,CORO1A,CRIP2,CTTN,CYTIP,DBNL,DST,DSTN,EEF1A1,EXOC2,EXOC3L1,EXOC6,EXOC6B,EXOC7,EXOC8,FBLIM1,FER,FERMT2,FGF1,FLNA,FLNB,FLOT1,FMN2,FNBP1,FNBP1L,FRY,GIPC1,GM2A,GRK4,GYPC,HFE,HMCN1,HMCN2,ITCH,ITPR2,LASP1,MACF1,MAEA,MAP2K2,MARCKS,MARK2,MELK,MISP,MKLN1,MPP1,MYADM,MYH2,MYO10,NUMA1,OSBPL8,PCLO,…	1
Intrinsic_Component_Of_Organelle_Membrane(3)	Http://Amigo1.Geneontology.Org/Cgi-Bin/Amigo/Term_Details?Term=Go:0031300	109	109	26.6651	8.7879e-26	ABCD1,APOOL,ARMCX3,ASPH,ATF6,AUP1,BCAP31,BNIP1,C19ORF70,CALR,CANX,CHCHD6,CHST2,COA3,CPT1A,CSGALNACT1,CSGALNACT2,DERL2,DERL3,DHCR7,DOLPP1,DPM2,DPM3,ECE1,EIF2AK3,ELOVL1,EMC10,EMC8,EMC9,ENTPD4,ESYT1,ESYT3,ETFDH,FAM134B,FIS1,FKBP8,G6PC3,GPAA1,HLA-A,HLA-B,HLA-C,HLA-DPA1,HLA-E,HM13,HSPA5,INSIG1,KTN1,L2HGDH,LARGE,LEMD3,LFNG,LRMP,MARCH6,MCU,MICU1,P2RX1,P2RX4,P2RX5,PCSK7,PEX11G,PEX16,PGAP3,PIGK,PIGU,PINK1…	1
Golgi_Subcompartment(5)	Http://Amigo1.Geneontology.Org/Cgi-Bin/Amigo/Term_Details?Term=Go:0098791	107	107	25.8601	1.14688e-25	AKAP9,AP1B1,AP1M1,AP1S1,AP4B1,AP4E1,APH1A,APP,ARFGEF1,ARFGEF2,ARFRP1,ARSE,ASAP2,ATP2C1,ATP7A,ATP7B,ATP9A,ATXN2,AZIN2,B3GALT6,B4GALT2,B4GALT4,B4GALT5,B4GALT7,BCAP31,BICD1,BIRC6,CBY1,CDH1,CHAC1,CHID1,CHST2,CLASP2,CLTA,CNST,COG2,COG3,CPD,CSGALNACT1,CSGALNACT2,DPY30,FAM109A,FLNA,GBF1,GCC2,GCNT1,GGA2,GGA3,GOLGA2,GOLGA4,GOLGA5,GOLGA8B,GOLGB1,GOLIM4,GPR89A,HID1,HLA-A,HLA-DPA1,KIF13A,KLHL20,LGR6,LRRK2,MA…	1
Integral_Component_Of_Organelle_Membrane(4)	Http://Amigo1.Geneontology.Org/Cgi-Bin/Amigo/Term_Details?Term=Go:0031301	104	104	25.4576	1.3467e-24	ABCD1,APOOL,ARMCX3,ASPH,ATF6,AUP1,BCAP31,BNIP1,C19ORF70,CALR,CANX,CHCHD6,COA3,CPT1A,CSGALNACT1,CSGALNACT2,DERL2,DERL3,DHCR7,DOLPP1,DPM2,DPM3,EIF2AK3,ELOVL1,EMC10,EMC8,EMC9,ENTPD4,ESYT1,ETFDH,FAM134B,FIS1,FKBP8,G6PC3,GPAA1,HLA-A,HLA-B,HLA-C,HLA-DPA1,HLA-E,HM13,HSPA5,INSIG1,KTN1,L2HGDH,LARGE,LEMD3,LFNG,LRMP,MARCH6,MCU,MICU1,P2RX1,P2RX4,P2RX5,PCSK7,PEX11G,PEX16,PIGK,PIGU,PINK1,PKD2,PORCN,PPOX,PQLC2,…	1
I_Band(4)	Http://Amigo1.Geneontology.Org/Cgi-Bin/Amigo/Term_Details?Term=Go:0031674	73	73	12.1754	1.58727e-24	ACTC1,ACTN2,AHNAK2,ANK2,ANKRD1,ANXA5,ATP2A1,BIN1,CACNA1S,CAPN3,CASQ1,CASQ2,CAV3,CRYAB,CSRP3,DMD,DST,FBXL22,FBXO32,FERMT2,FHL2,FHL3,FHOD3,FKBP1B,FLNB,FLNC,FRG1,HDAC4,HRC,IGFN1,ITGB1BP2,JPH1,JPH2,JUP,KAT2B,KLHL40,KRT8,LDB3,MTM1,MURC,MYH6,MYH7,MYL12B,MYL3,MYO18B,MYOT,MYOZ2,MYPN,NEB,NEXN,OBSCN,OBSL1,PALLD,PDLIM3,PDLIM5,PGM5,PPP1R12A,PPP1R12B,PPP2R5A,PPP3CA,PPP3CB,PSEN2,RYR1,SCN3B,SORBS2,SPTAN1,SRI,SY…	1
Large_Ribosomal_Subunit(5)	Http://Amigo1.Geneontology.Org/Cgi-Bin/Amigo/Term_Details?Term=Go:0015934	62	62	8.45232	4.37293e-24	FXR2,ICT1,MRPL1,MRPL11,MRPL12,MRPL13,MRPL16,MRPL17,MRPL21,MRPL22,MRPL23,MRPL27,MRPL28,MRPL36,MRPL43,MRPL47,MRPL52,MRPL55,RPL10,RPL10A,RPL11,RPL12,RPL13,RPL13A,RPL14,RPL15,RPL17,RPL18,RPL18A,RPL19,RPL21,RPL22,RPL22L1,RPL24,RPL26,RPL26L1,RPL27,RPL27A,RPL28,RPL29,RPL3,RPL30,RPL31,RPL32,RPL34,RPL35,RPL35A,RPL36,RPL38,RPL39,RPL39L,RPL41,RPL5,RPL6,RPL7,RPL7A,RPL8,RPL9,RPLP0,RPLP1,UBA52,ZCCHC17	1
Postsynapse(3)	Http://Amigo1.Geneontology.Org/Cgi-Bin/Amigo/Term_Details?Term=Go:0098794	119	119	33.608	6.07362e-24	ABLIM1,ACTN2,ADD3,AKAP1,ALS2,ANK2,ANK3,APP,ARFGEF2,ARHGAP32,ARRB2,ASAP1,ATAD1,ATP1A1,ATP1A2,AXIN2,BCAS1,BCR,BMPR2,BUD31,CAMK2A,CAMK2B,CAMK2G,CANX,CAP2,CDK5R1,CHRM4,CHRND,CHRNG,CLSTN2,COMT,CPEB4,CTTN,DAG1,DBNL,DCLK1,DGKI,DLG1,DLG2,DMD,DNAJC6,DNM3,DTNBP1,EPHA4,ERBB2,FAIM2,FARP1,FUS,FXR1,GABBR2,GABRE,GABRR1,GABRR2,GIPC1,GPHN,GRASP,GRIK2,GRIK4,GRIP2,GSK3B,ITGB1,ITPR1,KCND2,KCNJ2,KCNMA1,KCTD12,KCTD16,…	1
Condensed_Chromosome_Centromeric_Region(7)	Http://Amigo1.Geneontology.Org/Cgi-Bin/Amigo/Term_Details?Term=Go:0000779	63	63	9.76041	2.2959e-22	AURKA,AURKB,BIRC5,BUB1,BUB1B,BUB3,CASC5,CCNB1,CENPA,CENPE,CENPF,CENPH,CENPK,CENPM,CENPN,CENPO,CFDP1,CLASP1,CLASP2,CREBBP,CSNK1A1,DCTN3,DSN1,DYNC1I1,DYNLT3,ERCC6L,HJURP,INCENP,ITGB3BP,KANSL1,KIF2C,KNTC1,MAD1L1,NCAPD2,NCAPD3,NDC80,NDE1,NEK2,NUF2,NUP107,NUP37,NUP43,NUP85,PHF2,PINX1,PLK1,PMF1,RANGAP1,REC8,SEPT6,SGOL1,SGOL2,SKA1,SKA2,SKA3,SPAG5,SPC25,SPDL1,SS18L1,STRA13,TP53BP1,ZWILCH,ZWINT	1
Condensed_Chromosome_Kinetochore(5)	Http://Amigo1.Geneontology.Org/Cgi-Bin/Amigo/Term_Details?Term=Go:0000777	59	59	8.75419	1.34194e-21	BIRC5,BUB1,BUB1B,BUB3,CASC5,CCNB1,CENPA,CENPE,CENPF,CENPH,CENPK,CENPM,CENPN,CENPO,CFDP1,CLASP1,CLASP2,CREBBP,CSNK1A1,DCTN3,DSN1,DYNC1I1,DYNLT3,ERCC6L,HJURP,INCENP,ITGB3BP,KANSL1,KIF2C,KNTC1,MAD1L1,NDC80,NDE1,NEK2,NUF2,NUP107,NUP37,NUP43,NUP85,PHF2,PINX1,PLK1,PMF1,RANGAP1,REC8,SEPT6,SGOL1,SGOL2,SKA1,SKA2,SKA3,SPAG5,SPC25,SPDL1,SS18L1,STRA13,TP53BP1,ZWILCH,ZWINT	1
Lamellipodium(4)	Http://Amigo1.Geneontology.Org/Cgi-Bin/Amigo/Term_Details?Term=Go:0030027	74	74	15.4959	1.9393e-20	ABLIM1,ABLIM3,ACTA1,ACTA2,ACTC1,ALS2,AMOTL1,APC,ARHGEF6,ARHGEF7,ARPC3,BRK1,CDH1,CFL1,CIB1,CORO1A,CORO1B,CORO1C,CSPG4,CTNNA1,CTNNA3,CTTN,DAG1,DBNL,DYSF,EPHA2,FAT1,FER,FERMT2,FGD6,FLOT1,FSCN1,INPPL1,ITGAV,ITGB1,ITGB1BP1,ITGB3,ITSN1,KLHL2,LRRC16A,MCC,MCF2L,MYLK,MYO10,NCKAP1,PALLD,PIK3CA,PIP5K1A,PKD2,PLEKHG5,PTK2,PTPN13,PTPRM,PTPRO,PXN,RAB13,RAB3IP,RAC2,RAC3,RAPH1,RDX,ROCK1,RUFY3,SHTN1,SLC39A14,SORBS…	1
Z_Disc(4)	Http://Amigo1.Geneontology.Org/Cgi-Bin/Amigo/Term_Details?Term=Go:0030018	62	62	10.666	2.65239e-20	ACTN2,AHNAK2,ANK2,ANXA5,BIN1,CAPN3,CASQ2,CAV3,CRYAB,CSRP3,DMD,DST,FBXL22,FBXO32,FHL2,FHL3,FHOD3,FKBP1B,FLNB,FLNC,FRG1,HDAC4,HRC,IGFN1,ITGB1BP2,JPH1,JPH2,JUP,KRT8,LDB3,MURC,MYH6,MYH7,MYL12B,MYO18B,MYOT,MYOZ2,MYPN,NEB,NEXN,OBSCN,OBSL1,PALLD,PDLIM3,PDLIM5,PGM5,PPP1R12A,PPP1R12B,PPP2R5A,PPP3CA,PPP3CB,PSEN2,SCN3B,SORBS2,SPTAN1,SRI,SYNPO2,SYNPO2L,TRIM54,TRIM63,TTN,XIRP2	1
Sarcolemma(4)	Http://Amigo1.Geneontology.Org/Cgi-Bin/Amigo/Term_Details?Term=Go:0042383	63	63	11.0685	2.65239e-20	ABCC9,AHNAK2,ANK2,ANK3,ANXA1,ANXA2,ANXA5,AQP1,ATP1A1,ATP1A2,BIN1,BSG,CACNA1H,CACNA1S,CACNA2D1,CACNB1,CAMK2D,CAPN3,CASQ1,CAV3,CHRM4,CIB1,CLCN1,COL6A2,CTSB,DAG1,DLG1,DMD,DTNA,DTNBP1,DYSF,FLNC,FLOT1,ITGB1,KCND3,KCNJ11,KCNJ2,KRT8,LAMA2,LAMP1,MYOT,PEMT,PGM5,PLCB3,PLEC,PPP3CA,PPP3CB,PRKCQ,RYR1,SCN1B,SGCA,SGCB,SGCD,SGCE,SGCG,SLC2A4,SLC8A3,SLMAP,SNTA1,SNTB1,SRI,SSPN,UTRN	1
Microtubule_Associated_Complex(4)	Http://Amigo1.Geneontology.Org/Cgi-Bin/Amigo/Term_Details?Term=Go:0005875	68	68	14.1878	7.75859e-19	APPBP2,AURKA,AURKB,BIRC5,CDCA8,CENPE,CLIP2,DCTN1,DCTN3,DCTN4,DNAH1,DNAH10,DNAH2,DNAH7,DNAH8,DNAI1,DNAL4,DNHD1,DYNC1I1,DYNC1LI2,DYNLL1,DYNLRB1,DYNLT1,DYNLT3,EML1,HAUS1,HAUS2,HAUS4,HAUS5,HAUS8,KATNB1,KIF11,KIF13A,KIF14,KIF15,KIF16B,KIF17,KIF18A,KIF18B,KIF1A,KIF1B,KIF1C,KIF20A,KIF20B,KIF21A,KIF22,KIF23,KIF2C,KIF3A,KIF4A,KIF5B,KIF7,KIFAP3,KIFC1,KLC2,LRP8,MAP1A,MAP4,NDE1,NPHP3,PXN,RABGAP1,RANBP9,SHTN1…	1
Cytosolic_Large_Ribosomal_Subunit(6)	Http://Amigo1.Geneontology.Org/Cgi-Bin/Amigo/Term_Details?Term=Go:0022625	45	45	5.63488	2.1061e-18	FXR2,RPL10,RPL10A,RPL11,RPL12,RPL13,RPL13A,RPL14,RPL15,RPL17,RPL18,RPL18A,RPL19,RPL21,RPL22,RPL22L1,RPL24,RPL26,RPL26L1,RPL27,RPL27A,RPL28,RPL29,RPL3,RPL30,RPL31,RPL32,RPL34,RPL35,RPL35A,RPL36,RPL38,RPL39,RPL39L,RPL41,RPL5,RPL6,RPL7,RPL7A,RPL8,RPL9,RPLP0,RPLP1,UBA52,ZCCHC17	1
Spindle_Pole(5)	Http://Amigo1.Geneontology.Org/Cgi-Bin/Amigo/Term_Details?Term=Go:0000922	61	61	11.9741	7.47519e-18	ASPM,AUNIP,AURKA,AURKB,BIRC6,BNIP2,CALM1,CCNB1,CDC14A,CDC20,CDC25B,CDK5RAP2,CENPF,CEP89,CKAP2L,CUL3,DCTN1,DLGAP5,DYNC1I1,EML1,FAM110A,FAM83D,FRY,GOLGA2,HAUS1,HAUS8,KATNB1,KIF11,KIF20B,KLHL21,KNTC1,LATS1,LATS2,LRMP,MAD1L1,MTCL1,NDE1,NEK2,NEK7,NIN,NPM1,NUBP2,NUMA1,ODF2,PLK1,POC1A,PRC1,PSRC1,RANGAP1,RASSF1,RMDN2,SBDS,SGOL1,SPAG5,SPDL1,TNKS,TOPORS,TPX2,TTC28,TUBG1,WDR62	1
Extracellular_Matrix_Component(2)	Http://Amigo1.Geneontology.Org/Cgi-Bin/Amigo/Term_Details?Term=Go:0044420	62	62	12.5779	1.26639e-17	ACAN,ACHE,ADAMTS10,ADAMTSL5,AGRN,ANG,ANXA2,APLP1,CD151,COL11A1,COL14A1,COL15A1,COL4A1,COL4A3,COL4A4,COL4A5,COL5A2,COL5A3,COL8A1,COL8A2,COLQ,CST3,DAG1,DLG1,DST,EFEMP2,EGFLAM,ELN,ERBB2IP,FBLN1,FBLN5,FBN1,FBN2,FGF9,FRAS1,FREM2,GSTO1,HMCN1,HMCN2,HSPG2,ITGA6,LAMA2,LAMA3,LAMA4,LAMA5,LAMB2,LAMC1,LOXL1,LOXL2,LTBP1,MFAP5,NID2,NPNT,NTN4,RPSA,RUNX1,SLC1A3,SPARC,SPN,TGFBI,TIMP1,VWA1	1
Ruffle(4)	Http://Amigo1.Geneontology.Org/Cgi-Bin/Amigo/Term_Details?Term=Go:0001726	66	66	14.6909	3.51319e-17	ADAM17,ADGRE2,AIF1L,ALS2,ANXA2,APC,ARHGEF26,ARHGEF7,ASAP3,CDC37,CDKL5,CFL1,CIB1,CIT,CLASP2,CLIP1,COBL,CTTN,DBNL,EEF1A1,EPHA2,EPS8L1,EPS8L2,FGD6,FSCN1,GAS7,INPP5J,IQGAP1,ITGAV,ITGB1,ITGB1BP1,ITGB3,KANK1,KIF18A,KLHL2,KLHL41,LAYN,MACF1,MKLN1,MTM1,MTSS1,MYADM,MYO10,MYO5A,NME1,PACSIN1,PALLD,PIP5K1A,PLEKHA1,RAB34,RAB5A,RASGRP2,RDX,ROCK1,RPS3,S100A11,S100A6,SLC9A3R1,SNX5,SNX9,SPATA13,SPRY2,TNFRSF12A,TPM…	1
Microtubule_Organizing_Center_Part(5)	Http://Amigo1.Geneontology.Org/Cgi-Bin/Amigo/Term_Details?Term=Go:0044450	64	64	13.886	4.31152e-17	AKAP9,ALDOB,AURKA,BIRC5,BNIP2,BRCA1,C2CD3,CAPG,CCDC18,CCDC92,CCHCR1,CCNF,CCP110,CDK5RAP2,CENPJ,CEP131,CEP152,CEP170,CEP295,CEP55,CEP89,CLASP1,CNTROB,EXOC7,FLOT1,FOPNL,HERC2,HOOK3,IFT52,KATNB1,KRT18,LRRCC1,MARK4,MZT1,MZT2A,MZT2B,NEK1,NEURL4,NIN,NUBP2,ODF2,PCNT,PIBF1,PLA2G3,PLK4,POC1A,RAN,ROCK1,SCLT1,SFI1,SIRT2,SSX2IP,STIL,TNKS,TNKS2,TOP2A,TOPORS,TTBK2,TUBE1,TUBG1,TUBG2,UXT,WDR34,WDR62	1
Mitochondrial_Membrane_Part(3)	Http://Amigo1.Geneontology.Org/Cgi-Bin/Amigo/Term_Details?Term=Go:0044455	71	71	17.4077	9.59583e-17	AKAP1,APOOL,ARMCX3,ATP5D,ATP5EP2,ATP5G1,ATP5G2,ATP5H,ATP5I,ATP5J2,ATP5L,ATP5O,ATPIF1,BDNF,C14ORF2,C19ORF70,CHCHD6,COA3,COX4I1,COX6A1,COX6A2,COX7A1,COX7A2,COX7A2L,COX8A,CPT1A,DNAJC19,ETFDH,FIS1,HSPD1,L2HGDH,LRRK2,MCU,MICU1,NDUFA11,NDUFA12,NDUFA2,NDUFB1,NDUFB10,NDUFB11,NDUFB2,NDUFB6,NDUFB7,NDUFC2,NDUFS1,NDUFS5,NDUFS8,NDUFV1,NNT,OPA1,PARK7,PHB,PINK1,PPOX,RHOT1,SAMM50,SURF1,TIMM10,TIMM17B,TIMM23B,TIM…	1
Extrinsic_Component_Of_Membrane(3)	Http://Amigo1.Geneontology.Org/Cgi-Bin/Amigo/Term_Details?Term=Go:0019898	85	85	24.552	1.40645e-16	ALOX15B,ANXA1,ANXA2,APC,ARSA,ASPSCR1,ATG14,ATG2B,ATP2A2,BCL2L11,BLK,BST1,CDH1,CTNNA1,CUBN,CYLD,DMBT1,DTNA,EEA1,ERRFI1,ESYT3,FARP1,FER,FERMT2,FES,GABARAPL1,GFRA1,GHR,GNA12,GNAI2,GNAQ,GNG2,HID1,IQGAP1,JAK1,JAK2,JUP,LRBA,LYST,MAL,MGLL,MICALL1,MITD1,MTOR,MYLIP,NBEA,NBEAL1,NMT2,NRBF2,NUCB1,OPA1,PCSK9,PHB,PIK3C2A,PIK3C2B,PIK3CA,PIK3CD,PIK3R1,PIK3R3,PLAUR,PRNP,PTK2,PTPN4,RACGAP1,RDX,RGS11,S100A10,S100A6…	1
Intrinsic_Component_Of_Endoplasmic_Reticulum_Membrane(4)	Http://Amigo1.Geneontology.Org/Cgi-Bin/Amigo/Term_Details?Term=Go:0031227	59	59	12.276	2.08657e-16	ASPH,ATF6,AUP1,BCAP31,BNIP1,CALR,CANX,DERL2,DERL3,DHCR7,DOLPP1,DPM2,DPM3,EIF2AK3,ELOVL1,EMC10,EMC8,EMC9,ESYT1,ESYT3,FAM134B,FKBP8,G6PC3,GPAA1,HLA-A,HLA-B,HLA-C,HLA-DPA1,HLA-E,HM13,HSPA5,INSIG1,KTN1,LRMP,MARCH6,PGAP3,PIGK,PIGU,PKD2,PORCN,RCE1,RNF180,RRBP1,RTN4,SACM1L,SAMD8,SGPL1,SLC27A5,SLC37A4,SPCS1,SPPL2B,SREBF2,SSR3,STIM1,SYVN1,TAP1,TAPBP,TBL2,XBP1	1
Midbody(3)	Http://Amigo1.Geneontology.Org/Cgi-Bin/Amigo/Term_Details?Term=Go:0030496	59	59	12.6785	6.57429e-16	ALKBH4,ANXA2,ARL3,ASPM,AURKA,AURKB,BIRC5,BIRC6,CAPG,CCDC124,CDCA8,CDK1,CENPE,CENPF,CEP55,CLIC4,CTNND1,CYLD,DCTN3,ECT2,GEM,GNAI2,HSPA5,INCENP,IQGAP1,JTB,KATNB1,KIF13A,KIF14,KIF20A,KIF20B,KIF23,KIF4A,LZTS2,MAPRE3,MITD1,MTCL1,NEK2,PIN1,PITPNM1,PKN1,PLK1,PRC1,PSRC1,PTCH1,RACGAP1,RACK1,RAN,SEPT1,SEPT6,SIRT2,SPAG5,SPG20,SSH1,SVIL,TOPORS,TTC28,ZFYVE19,ZFYVE26	1
Trans_Golgi_Network(5)	Http://Amigo1.Geneontology.Org/Cgi-Bin/Amigo/Term_Details?Term=Go:0005802	66	66	15.8984	7.04326e-16	AP1B1,AP1M1,AP1S1,AP4B1,AP4E1,APP,ARFGEF1,ARFGEF2,ARFRP1,ATP2C1,ATP7A,ATP7B,ATP9A,ATXN2,AZIN2,BICD1,BIRC6,CBY1,CDH1,CHAC1,CHID1,CHST2,CLASP2,CLTA,CNST,CPD,DPY30,FAM109A,FLNA,GBF1,GCC2,GCNT1,GGA2,GGA3,GOLGA4,HLA-DPA1,KIF13A,KLHL20,LGR6,LRRK2,MARCH1,MARCH4,MYO18A,MYO1B,NBEA,NMNAT2,NUCB1,PCSK1N,RAB10,RAB13,RAB32,RAB6A,RAB7B,RBFOX1,SLC9A7,SMPD4,SNX9,SOD3,STX10,STX4,STX8,TGFBI,VAMP2,VAMP5,WIPI1,YIPF6	1
Basement_Membrane(3)	Http://Amigo1.Geneontology.Org/Cgi-Bin/Amigo/Term_Details?Term=Go:0005604	50	50	9.2573	1.99611e-15	ACAN,ACHE,AGRN,ANG,ANXA2,APLP1,CD151,COL15A1,COL4A1,COL4A3,COL4A4,COL4A5,COL8A1,COL8A2,COLQ,CST3,DAG1,DLG1,DST,EFEMP2,EGFLAM,ERBB2IP,FBLN1,FBN1,FGF9,FRAS1,FREM2,GSTO1,HMCN1,HMCN2,HSPG2,ITGA6,LAMA2,LAMA3,LAMA4,LAMA5,LAMB2,LAMC1,LOXL1,LOXL2,NID2,NPNT,NTN4,RPSA,RUNX1,SPARC,SPN,TGFBI,TIMP1,VWA1	1
Integral_Component_Of_Endoplasmic_Reticulum_Membrane(4)	Http://Amigo1.Geneontology.Org/Cgi-Bin/Amigo/Term_Details?Term=Go:0030176	56	56	11.7729	1.99611e-15	ASPH,ATF6,AUP1,BCAP31,BNIP1,CALR,CANX,DERL2,DERL3,DHCR7,DOLPP1,DPM2,DPM3,EIF2AK3,ELOVL1,EMC10,EMC8,EMC9,ESYT1,FAM134B,FKBP8,G6PC3,GPAA1,HLA-A,HLA-B,HLA-C,HLA-DPA1,HLA-E,HM13,HSPA5,INSIG1,KTN1,LRMP,MARCH6,PIGK,PIGU,PKD2,PORCN,RCE1,RRBP1,RTN4,SACM1L,SAMD8,SGPL1,SLC27A5,SLC37A4,SPCS1,SPPL2B,SREBF2,SSR3,STIM1,SYVN1,TAP1,TAPBP,TBL2,XBP1	1
Cullin_Ring_Ubiquitin_Ligase_Complex(5)	Http://Amigo1.Geneontology.Org/Cgi-Bin/Amigo/Term_Details?Term=Go:0031461	64	64	15.5965	3.22292e-15	ANAPC11,ANAPC15,ANAPC4,ASB2,BACH1,BACH2,BTRC,BUB1B,CCNF,CDC20,CDKN1B,CUL3,CUL5,DCAF10,DCAF12,DCAF5,DCAF6,DDB1,DDB2,DTL,FBXL15,FBXL16,FBXL17,FBXL19,FBXL22,FBXL7,FBXO18,FBXO27,FBXO4,FBXO9,FBXW11,FBXW7,FBXW8,KBTBD11,KBTBD12,KBTBD2,KCTD17,KLHL12,KLHL15,KLHL18,KLHL2,KLHL20,KLHL21,KLHL23,KLHL24,KLHL28,KLHL29,KLHL3,KLHL30,KLHL31,KLHL38,KLHL40,KLHL41,KLHL8,MAD2L2,SKP2,SPOPL,TCEB2,TNFAIP1,TRIM21,UBE2C,USP…	1
Mitochondrial_Protein_Complex(4)	Http://Amigo1.Geneontology.Org/Cgi-Bin/Amigo/Term_Details?Term=Go:0098798	60	60	13.7853	3.53387e-15	APOOL,ATP5D,ATP5EP2,ATP5G1,ATP5G2,ATP5H,ATP5I,ATP5J2,ATP5L,ATP5O,ATPIF1,BAX,BCKDK,C14ORF2,C19ORF70,CHCHD6,CLPX,COX4I1,COX6A1,COX6A2,COX8A,DBT,DLAT,DNAJC19,MCU,MICU1,NDUFA11,NDUFA12,NDUFA2,NDUFB1,NDUFB10,NDUFB11,NDUFB2,NDUFB6,NDUFB7,NDUFC2,NDUFS1,NDUFS5,NDUFS8,NDUFV1,PARK7,PDK1,PDK2,PINK1,POLG,SAMM50,TIMM10,TIMM13,TIMM17B,TIMM23B,TIMM50,TIMM9,TOMM40,TOMM40L,TOMM7,TOMM70A,UQCC3,UQCRB,UQCRC2,USMG5	1
Nuclear_Speck(7)	Http://Amigo1.Geneontology.Org/Cgi-Bin/Amigo/Term_Details?Term=Go:0016607	68	68	18.3134	1.8919e-14	ALYREF,ATPAF2,ATXN2L,CBLL1,CBX4,CBY1,CD2BP2,CDK12,CDK13,CLK2,CSNK1A1,CXXC1,DDX39B,DDX3X,DYRK1A,EAF1,EAF2,EPAS1,FAM76B,GATAD2B,GLI2,GPATCH2,HIF1A,HIPK1,KMT2E,LMNA,MAGOH,MAML1,MAML2,MAML3,MEF2C,NRIP1,NXT1,PATL1,PHF5A,PIN1,PIP5K1A,PNISR,PPIH,PQBP1,PRPF19,PRPF31,PRPF6,PSME4,RAD54L2,RBM8A,RREB1,SETD1B,SF3A3,SF3B1,SON,SRRM1,SRRM2,SRSF2,SUMO1,THAP7,THOC1,THOC3,THOC6,THOC7,TIMM50,TOE1,TOPORS,TUT1,U2AF2,W…	1
Late_Endosome(5)	Http://Amigo1.Geneontology.Org/Cgi-Bin/Amigo/Term_Details?Term=Go:0005770	68	68	18.414	2.30345e-14	ABCA5,ANKRD13B,ANXA2,ANXA6,AP1AR,AP5M1,ATP7A,ATP7B,CD63,CHID1,CHMP2A,CHMP6,CLCN3,CLCN4,CXCR4,DERL2,DYSF,EXOC8,FYCO1,GJA1,HLA-DMA,IFITM3,KIAA0368,KIDINS220,LAMP1,LAMP2,LAMTOR1,LAMTOR2,LAMTOR4,LAMTOR5,LDLR,LGMN,M6PR,MAP2K2,MAPK3,MARCH1,MICALL1,MITD1,MTM1,MYO5A,NBR1,NMNAT2,NPC1,OSBPL11,OSBPL1A,PARM1,PCSK9,PGA5,PIKFYVE,PLD1,PMEL,RAB7B,RAB9B,RAPGEF2,RNF13,SDF4,SNX14,SNX16,STX8,TMEM9,VAMP5,VAMP8,VPS18,…	1
Cell_Cortex_Part(5)	Http://Amigo1.Geneontology.Org/Cgi-Bin/Amigo/Term_Details?Term=Go:0044448	52	52	11.1691	4.83908e-14	ACTB,ACTN2,ANLN,ASPH,CAP1,CAPN2,CDH1,CFL1,CLASP1,CLASP2,CORO1A,CTTN,DSTN,EEF1A1,EXOC2,EXOC3L1,EXOC6,EXOC6B,EXOC7,EXOC8,FLNA,FLOT1,GM2A,GYPC,HFE,LASP1,MAEA,MARK2,MPP1,MYADM,MYH2,OSBPL8,PCLO,PHLDB1,PHLDB2,PKD2,PPP1R9A,RAB10,RDX,SEPT6,SPTAN1,SPTB,SPTBN1,SPTBN2,STIM1,STXBP6,TMOD1,TNFAIP2,TPM4,VCL,WASL,WIPF3	1
Spliceosomal_Complex(5)	Http://Amigo1.Geneontology.Org/Cgi-Bin/Amigo/Term_Details?Term=Go:0005681	62	62	16.2003	1.21526e-13	ADAR,ALYREF,BUD31,DDX39A,DDX39B,DDX41,FRG1,HNRNPA1,HNRNPA2B1,HNRNPA3,HNRNPC,HNRNPM,ISY1,IVNS1ABP,LSM2,LSM4,LSM5,LSM6,LSM7,MAGOH,MAGOHB,PABPC1,PHF5A,PPIE,PPIH,PRPF19,PRPF31,PRPF4B,PRPF6,RALY,RBM8A,RBMX,RBMX2,RHEB,RNPC3,SART1,SCAF8,SF3A2,SF3A3,SF3B1,SF3B2,SF3B4,SF3B5,SF3B6,SKIV2L2,SNRNP25,SNRNP27,SNRNP40,SNRPA,SNRPA1,SNRPB,SNRPD2,SNRPG,SNU13,SREK1,SRRM1,SRRM2,SRSF2,U2AF2,WAC,XAB2,ZCRB1	1
Growth_Cone(4)	Http://Amigo1.Geneontology.Org/Cgi-Bin/Amigo/Term_Details?Term=Go:0030426	53	53	11.9741	1.25907e-13	ADGRL1,ALS2,ANG,APC,ARHGEF7,BOC,CALM1,CALM3,CDK5R1,CDKL5,CIB1,CLASP2,COBL,CTTN,DICER1,DTNBP1,EPHA4,EXOC7,EXOC8,FGF13,FRMD7,FSCN1,GDPD5,GPRIN1,GSK3B,INPP5J,IQGAP1,ITGA3,KATNB1,KIF20B,L1CAM,LRRK2,MYH14,MYO5A,NCAM1,NDRG2,PCDH9,PPP1R9A,PSEN2,PTCH1,PTPRO,RAC3,RTN4R,RUFY3,SETX,SHTN1,SIRT2,SNX18,STMN3,TOR1A,TRPV2,TWF2,USP9X	1
Site_Of_Polarized_Growth(3)	Http://Amigo1.Geneontology.Org/Cgi-Bin/Amigo/Term_Details?Term=Go:0030427	54	54	12.4772	1.39843e-13	ADGRL1,ALS2,ANG,APC,ARHGEF7,BOC,CALM1,CALM3,CDK5R1,CDKL5,CIB1,CLASP2,COBL,CTTN,DICER1,DTNBP1,EPHA4,EXOC7,EXOC8,FGF13,FRMD7,FRY,FSCN1,GDPD5,GPRIN1,GSK3B,INPP5J,IQGAP1,ITGA3,KATNB1,KIF20B,L1CAM,LRRK2,MYH14,MYO5A,NCAM1,NDRG2,PCDH9,PPP1R9A,PSEN2,PTCH1,PTPRO,RAC3,RTN4R,RUFY3,SETX,SHTN1,SIRT2,SNX18,STMN3,TOR1A,TRPV2,TWF2,USP9X	1
Histone_Methyltransferase_Complex(5)	Http://Amigo1.Geneontology.Org/Cgi-Bin/Amigo/Term_Details?Term=Go:0035097	40	40	6.74173	2.52892e-13	ACTB,ASH2L,CBX5,CXXC1,DPY30,EZH1,EZH2,H2AFY2,HDAC2,HDAC9,INO80C,JARID2,KANSL1,KDM6A,KMT2B,KMT2C,KMT2D,KMT2E,LAS1L,MGA,OGT,PAXIP1,PELP1,PHF19,PHF20,PPP1CA,PRMT5,PRPF31,RBBP4,RBBP7,RNF2,RUVBL1,RUVBL2,SETD1B,SIRT1,TAF1,TAF4,TAF9,TRIM37,WDR82	1
Methyltransferase_Complex(4)	Http://Amigo1.Geneontology.Org/Cgi-Bin/Amigo/Term_Details?Term=Go:0034708	44	44	8.35169	2.62957e-13	ACTB,ASH2L,CBX5,CXXC1,DPY30,EZH1,EZH2,H2AFY2,HDAC2,HDAC9,INO80C,JARID2,KANSL1,KDM6A,KMT2B,KMT2C,KMT2D,KMT2E,LAS1L,MGA,OGT,PAXIP1,PELP1,PHF19,PHF20,PPP1CA,PRMT5,PRPF31,RBBP4,RBBP7,RNF2,RUVBL1,RUVBL2,SETD1B,SIRT1,SNRPB,SNRPD2,SNRPG,TAF1,TAF4,TAF9,TRIM37,TRMT61A,WDR82	1
Nuclear_Periphery(5)	Http://Amigo1.Geneontology.Org/Cgi-Bin/Amigo/Term_Details?Term=Go:0034399	51	51	11.471	3.36272e-13	ARFGEF1,ATF4,ATF7,ATXN1,ATXN7,BLM,CENPF,CFL1,CHMP1A,CLIC4,CXXC1,DNMT3A,EIF6,HAT1,HNRNPM,JAK2,KIF4A,KRT8,LMNA,LMNB1,LMNB2,LRIF1,MAEA,MYB,NARF,NUMA1,NUP107,NUP153,NUP35,PAXIP1,PHACTR3,PHB2,PHF5A,PRKCD,PSIP1,RANBP6,RUVBL1,RUVBL2,SATB1,SATB2,SCAF8,SF3B1,SMARCAD1,SORBS1,SPARC,SRRM1,SUV39H1,TELO2,TEP1,THOC1,UHRF1	1
Postsynaptic_Density(3)	Http://Amigo1.Geneontology.Org/Cgi-Bin/Amigo/Term_Details?Term=Go:0014069	63	63	17.2065	3.36272e-13	ABLIM1,ADD3,ALS2,ANK2,ARHGAP32,ARRB2,ATP1A1,AXIN2,BCAS1,BCR,BMPR2,CAMK2A,CAMK2B,CAMK2G,CAP2,CDK5R1,CHRM4,CLSTN2,CPEB4,DBNL,DCLK1,DGKI,DLG1,DLG2,DNAJC6,DNM3,DTNBP1,EPHA4,GRIK2,GSK3B,ITPR1,LRP4,LRP8,MACF1,MAP1A,MAP3K7,MAP4,MAPK10,MIB1,MPDZ,NCK2,NETO2,NEURL1,NGFR,NRGN,P2RX4,PALM,PCLO,PDLIM5,PDPK1,PJA2,PPP1R9A,PTCH1,RTN4,RUSC1,SHANK1,SHARPIN,SOS1,SPTBN1,SRGAP2,STRN,SYNGAP1,TANC1	1
Axon_Part(4)	Http://Amigo1.Geneontology.Org/Cgi-Bin/Amigo/Term_Details?Term=Go:0033267	61	61	16.3009	4.00873e-13	ADRA2C,ANK3,AP1S1,APC,APP,AURKA,BDNF,BIN1,BOC,CHRM4,CLASP2,CLCN3,COBL,DAB2IP,DAG1,DAGLA,DGKI,DLG1,DLG2,EEA1,ELK1,EPHA4,GLUL,GOT1,GRIK2,KCNC4,KCNH1,KCNJ11,KCNMA1,L1CAM,LRRK2,MAPK8IP3,MBP,MGLL,MYO1D,NMU,NRCAM,P2RX4,PACSIN1,POLG,PTCH1,PVALB,RAB3A,RAB5A,RTN4R,SCN1B,SEPT5,SEPT6,SHTN1,SIRT2,SLC1A2,SPTBN1,SRI,SV2A,SYT7,TANC1,TNFRSF1B,TPX2,TRPV2,UNC13B,VAMP2	1
Pml_Body(7)	Http://Amigo1.Geneontology.Org/Cgi-Bin/Amigo/Term_Details?Term=Go:0016605	44	44	8.75419	8.77592e-13	ARNTL,ATRX,BLM,CASP8AP2,CBX5,CHEK2,CIART,CREBBP,HIPK1,HIPK2,HIPK3,HIRA,IKBKE,KAT6A,KLHL20,MLIP,MORC3,MTOR,N4BP1,NBN,PARK7,PATL1,PPARGC1A,PTEN,RAD51,RB1,RFWD3,RNF6,RPA1,SATB1,SIRT1,SKI,SKIL,SP3,SUMO1,SUMO2,TDG,TERT,TOPORS,TP53INP1,TP53INP2,UBE2I,WDFY3,ZMYM2	1
Vacuolar_Lumen(5)	Http://Amigo1.Geneontology.Org/Cgi-Bin/Amigo/Term_Details?Term=Go:0005775	42	42	7.9492	9.38564e-13	ACAN,ACP2,AGRN,ARSA,ARSB,ASAH1,ATP13A2,CSPG4,CTSB,CTSD,CTSF,CTSL,CTSV,CUBN,DAPK2,FUCA1,GBA,GLA,GM2A,GPC2,GUSB,GYG1,GYG2,HEXB,HPSE,HSPG2,IDS,LAMP2,LGMN,NAGLU,NEU4,PDGFRB,PPT1,PRELP,PSAP,RNASET2,SDC1,SDC2,SDC4,SGSH,SMPD1,TCN2	1
Replication_Fork(5)	Http://Amigo1.Geneontology.Org/Cgi-Bin/Amigo/Term_Details?Term=Go:0005657	36	36	5.63488	1.02276e-12	BCL6,CDC45,CHEK1,DMAP1,ERCC5,GINS4,H2AFX,MCM10,MCM3,MMS22L,NBN,PCNA,PIF1,POLA2,POLD1,POLD3,POLE,POLE2,PRIM1,PRIM2,PRPF19,RAD18,RAD51D,RFC2,RFC3,RFC4,RFC5,RPA1,SMARCAD1,TONSL,TOP1,TP53BP1,UHRF1,XPA,XRCC2,XRCC3	1
Spindle_Microtubule(5)	Http://Amigo1.Geneontology.Org/Cgi-Bin/Amigo/Term_Details?Term=Go:0005876	34	34	4.93052	1.08886e-12	ARL3,AURKA,AURKB,BIRC5,CALM1,CAPN6,CDK1,CLASP1,CLASP2,CUL3,HAUS2,HDAC3,KIF11,KIF18A,KIF18B,KIF3A,KIF4A,KIFAP3,KLHL21,KNTC1,NCOR1,NUMA1,NUSAP1,PARP4,PLK1,PRC1,PSRC1,SKA1,SKA2,SKA3,SPAG5,TBL1XR1,TUBG1,TUBG2	1
Lysosomal_Lumen(6)	Http://Amigo1.Geneontology.Org/Cgi-Bin/Amigo/Term_Details?Term=Go:0043202	41	41	7.74796	1.76359e-12	ACAN,ACP2,AGRN,ARSA,ARSB,ASAH1,ATP13A2,CSPG4,CTSB,CTSD,CTSF,CTSL,CTSV,CUBN,FUCA1,GBA,GLA,GM2A,GPC2,GUSB,GYG1,GYG2,HEXB,HPSE,HSPG2,IDS,LAMP2,LGMN,NAGLU,NEU4,PDGFRB,PPT1,PRELP,PSAP,RNASET2,SDC1,SDC2,SDC4,SGSH,SMPD1,TCN2	1
Ciliary_Part(3)	Http://Amigo1.Geneontology.Org/Cgi-Bin/Amigo/Term_Details?Term=Go:0044441	85	85	30.2875	2.05103e-12	ABCA4,AK1,AKAP9,ALS2CR12,ARFGEF2,ARL6,ATG14,ATG16L1,ATG5,ATG7,B9D1,B9D2,BBS5,C2CD3,CBY1,CCDC39,CCDC40,CD24,CENPF,CEP89,CYLD,DHRS3,DNAH1,DNAH2,DNAH7,DNAH8,DNAI1,DYNLL1,DYNLRB1,EPS15,FOPNL,GLI2,GRK4,GSTM3,GUCY2D,IFT27,IFT46,IFT52,IFT81,KIF17,KIF3A,KIF5B,KIF7,KIFAP3,KLC2,LCA5,LDHA,MARK4,NPHP3,ODF2,PCNT,PDE6A,PFKM,PKD1,PKD2,PKHD1,POC1A,PQBP1,PRKAR1A,PRKAR1B,PRKAR2A,PROM2,PSEN2,PTCH1,PTPN23,RAB3IP,ROM…	1
A_Band(4)	Http://Amigo1.Geneontology.Org/Cgi-Bin/Amigo/Term_Details?Term=Go:0031672	29	29	3.5218	3.85432e-12	ANK2,ATP2A1,CMYA5,DST,ENO1,FHL2,HDAC4,KAT2B,KLHL40,KLHL41,LMOD3,MYH1,MYH2,MYL2,MYL3,MYL4,MYOM1,MYOM2,MYOM3,NBR1,OBSCN,OBSL1,PPP1R12A,PPP1R12B,PPP2R5A,SMPX,SPTBN1,TRIM63,TTN	1
Outer_Membrane(3)	Http://Amigo1.Geneontology.Org/Cgi-Bin/Amigo/Term_Details?Term=Go:0019867	61	61	17.609	5.6425e-12	ACACB,ACSL1,ACSL4,AKAP1,ANKH,ARMCX3,ATF2,ATP5G2,BAD,BAX,BCL2L1,BCL2L11,BCL2L2,BMF,BNIP3L,CPT1A,CPT1C,CPTP,DAG1,DDX3X,DHCR7,EMD,EPHA4,FIS1,GJA1,GUCY2D,LETMD1,LPIN1,LRRK2,MOAP1,MTCH2,MTOR,MTX1,NAV3,NUCB2,OPA1,P2RX1,PHB,PHB2,PINK1,PMAIP1,PRNP,RAB11FIP5,RHOT1,RPS6KB1,SAMM50,SLC24A1,SLC44A1,SLC8A3,SNN,SPG20,SYNE1,SYNJ2BP,TMEM173,TOMM40,TOMM40L,TOMM7,TOMM70A,TSPO,VAT1,WASF1	1
Apical_Plasma_Membrane(4)	Http://Amigo1.Geneontology.Org/Cgi-Bin/Amigo/Term_Details?Term=Go:0016324	77	77	26.5644	8.00866e-12	ABCB4,ABCC2,ADAM17,AKR1A1,AMOTL1,AMOTL2,ANK2,ANXA1,AQP1,ATP1A1,ATP2B1,ATP6V1B1,BMPR2,CACNB3,CAV1,CD34,CIB1,CRB1,CSPG4,CTSB,CUBN,CYBA,DLL1,DSTYK,ERBB2,ERBB3,FAM65B,FOLR1,HYAL2,IGFBP2,IL6R,IL6ST,JAG1,KCNE4,KCNMA1,KCNN4,KISS1,MAL,MPDZ,MREG,MTCL1,MTDH,NOTCH1,OXTR,P2RY6,PDGFRB,PFKM,PKHD1,PLD1,PRKCI,PROM2,PSEN2,PTEN,PTK2,PTPRO,RAPGEF2,RDX,SHROOM3,SLC12A2,SLC19A1,SLC22A18,SLC23A2,SLC26A4,SLC26A6,SLC39A4…	1
Cytoplasmic_Side_Of_Membrane(4)	Http://Amigo1.Geneontology.Org/Cgi-Bin/Amigo/Term_Details?Term=Go:0098562	57	57	15.7978	9.01054e-12	ASPSCR1,ATP2A2,ATP2B1,BLK,CDH1,CYLD,DAB2IP,DLG1,DTNA,EEF1A1,EEF1A2,ERRFI1,ESYT3,FARP1,FER,FERMT2,FES,G6PD,GEM,GM2A,GNA12,GNAI2,GNAQ,GNG2,HM13,IQGAP1,JAK1,JAK2,JUP,LRRK2,MAP2K2,MIEN1,NF1,PGM5,PKD2,PTEN,PTK2,PTP4A1,PTPN22,PTPN4,RAB5A,RACGAP1,RBSN,RGS11,RNF31,S100A6,SNX18,SNX5,SNX9,SPPL2B,SPTB,STYK1,SYNGAP1,TIAM1,TRAF2,TRAF5,YES1	1
Actomyosin(5)	Http://Amigo1.Geneontology.Org/Cgi-Bin/Amigo/Term_Details?Term=Go:0042641	35	35	5.93675	1.19455e-11	ABLIM1,ABLIM3,ACTA1,ACTC1,CDC42BPA,CDC42BPB,CNN2,CORO1B,DAAM1,FBLIM1,FERMT2,FHL3,FHOD1,FLNB,FSCN1,GAS2L1,GAS2L2,HDAC4,KAT2B,MYH14,MYH6,MYH7,MYL12B,MYLK,MYO18A,MYO5A,PGM5,PTK2,PXN,SORBS1,TEK,TPM1,TPM3,TPM4,VANGL2	1
Small_Ribosomal_Subunit(5)	Http://Amigo1.Geneontology.Org/Cgi-Bin/Amigo/Term_Details?Term=Go:0015935	36	36	6.33924	1.2265e-11	DDX3X,EIF2D,MRPS12,MRPS15,MRPS16,MRPS18B,MRPS2,MRPS21,MRPS26,MRPS33,MRPS6,RACK1,RPS10,RPS11,RPS13,RPS14,RPS15,RPS15A,RPS16,RPS17,RPS18,RPS2,RPS21,RPS24,RPS26,RPS27,RPS27A,RPS29,RPS3,RPS3A,RPS5,RPS6,RPS7,RPS8,RPS9,RPSA	1
Rna_Polymerase_Complex(4)	Http://Amigo1.Geneontology.Org/Cgi-Bin/Amigo/Term_Details?Term=Go:0030880	49	49	12.1754	1.77679e-11	CDC73,CHD6,CPSF3L,EDF1,ERCC1,ERCC2,ERCC4,ERCC5,GTF2A2,GTF2E2,GTF2F2,INTS2,INTS3,INTS5,MCM3,MED10,MED14,MED18,MED6,MED8,PAF1,POLA2,POLR1E,POLR2B,POLR2E,POLR2G,POLR2H,POLR2I,POLR2J,POLR2L,POLR3B,POLR3D,POLR3E,POLR3GL,PPARGC1A,RPRD1A,RPRD1B,RPRD2,TADA3,TAF1,TAF2,TAF3,TAF4,TAF4B,TAF9,TERT,TRRAP,WDR61,ZNRD1	1
Mitotic_Spindle(6)	Http://Amigo1.Geneontology.Org/Cgi-Bin/Amigo/Term_Details?Term=Go:0072686	32	32	5.03114	2.7442e-11	ASPM,AURKA,CAPG,CDC14A,CDK1,CENPE,CLASP2,CTTN,DYNLL1,ECT2,EML1,ESPL1,FAM83D,GEM,GOLGA2,KIF18A,KIF20B,KIF22,KIF23,MAD1L1,MAP4,NUMA1,NUSAP1,PKD2,PKHD1,RACGAP1,RANGAP1,RPS3,SIRT2,SPAG5,TADA2A,TADA3	1
Sarcoplasm(5)	Http://Amigo1.Geneontology.Org/Cgi-Bin/Amigo/Term_Details?Term=Go:0016528	36	36	6.64111	3.32387e-11	AGL,ART1,ASPH,ATP2A1,ATP2A2,CACNA1S,CACNA2D1,CACNB1,CALR,CAMK2B,CAMK2D,CAMK2G,CASQ1,CASQ2,CHERP,DHRS7C,DTNBP1,FKBP1B,HRC,ITPR1,ITPR2,JPH1,JPH2,JSRP1,KLHL41,MRLN,PLEC,PLN,POMT1,PYGM,RYR1,SLN,SRI,SRL,TMEM38B,TRDN	1
Dna_Directed_Rna_Polymerase_Complex(5)&Nuclear_Dna_Directed_Rna_Polymerase_Complex(5)	Http://Amigo1.Geneontology.Org/Cgi-Bin/Amigo/Term_Details?Term=Go:0000428	48	48	11.9741	3.32598e-11	CDC73,CHD6,CPSF3L,EDF1,ERCC1,ERCC2,ERCC4,ERCC5,GTF2A2,GTF2E2,GTF2F2,INTS2,INTS3,INTS5,MCM3,MED10,MED14,MED18,MED6,MED8,PAF1,POLA2,POLR1E,POLR2B,POLR2E,POLR2G,POLR2H,POLR2I,POLR2J,POLR2L,POLR3B,POLR3D,POLR3E,POLR3GL,PPARGC1A,RPRD1A,RPRD1B,RPRD2,TADA3,TAF1,TAF2,TAF3,TAF4,TAF4B,TAF9,TRRAP,WDR61,ZNRD1	1
Condensed_Nuclear_Chromosome(6)	Http://Amigo1.Geneontology.Org/Cgi-Bin/Amigo/Term_Details?Term=Go:0000794	39	39	7.9492	3.88719e-11	ADD3,AURKA,AURKB,BLM,BRCA1,BRD4,BUB1,BUB1B,CCNB1,CENPA,CHEK1,CHMP1A,DMC1,H2AFX,INCENP,KIFAP3,LIG3,MLH1,MSH4,NCAPD2,NCAPD3,NDC80,NEK2,PLK1,RAD21,RAD51,RAD9A,RCC1,REC8,RPA1,SGOL1,SS18L1,STAG3,SUV39H1,SYCE1L,TTN,TUBG1,UBE2I,WAPL	1
Nuclear_Chromosome_Telomeric_Region(6)	Http://Amigo1.Geneontology.Org/Cgi-Bin/Amigo/Term_Details?Term=Go:0000784	35	35	6.43986	6.31966e-11	ACD,CBX1,CBX5,CDC73,CDK1,DCLRE1B,DDB1,ERCC1,ERCC4,FEN1,GAR1,H2AFY2,HAT1,HMBOX1,MCM2,MCM3,MCM4,MCM5,MCM6,MCM7,NBN,NHP2,ORC5,PCNA,PIF1,POT1,RAN,RPA1,SIRT6,SSB,TERT,TNKS,TNKS2,TP53BP1,XRCC6	1
Neuron_Spine(5)	Http://Amigo1.Geneontology.Org/Cgi-Bin/Amigo/Term_Details?Term=Go:0044309	44	44	10.3642	6.33313e-11	ACTN2,ALS2,APP,ARFGEF2,ARHGAP32,ARRB2,ASAP1,ATP1A2,BUD31,CANX,CDK5R1,COMT,CTTN,DGKI,DNM3,DTNBP1,EEA1,EPHA4,FARP1,FUS,FXR1,GIPC1,ITGB1,KCND2,KCNJ2,LAMA2,LPAR1,NEURL1,NRGN,P2RX4,PALM,PALMD,PPP1CA,PPP1R9A,PTEN,PTPRO,SEZ6,SHANK1,SLC1A3,SLC8A3,SRGAP2,SRI,STRN,STX4	1
Inner_Mitochondrial_Membrane_Protein_Complex(4)	Http://Amigo1.Geneontology.Org/Cgi-Bin/Amigo/Term_Details?Term=Go:0098800	45	45	10.8673	6.8507e-11	APOOL,ATP5D,ATP5EP2,ATP5G1,ATP5G2,ATP5H,ATP5I,ATP5J2,ATP5L,ATP5O,ATPIF1,C14ORF2,C19ORF70,CHCHD6,COX4I1,COX6A1,COX6A2,COX8A,DNAJC19,MCU,MICU1,NDUFA11,NDUFA12,NDUFA2,NDUFB1,NDUFB10,NDUFB11,NDUFB2,NDUFB6,NDUFB7,NDUFC2,NDUFS1,NDUFS5,NDUFS8,NDUFV1,PARK7,TIMM10,TIMM17B,TIMM23B,TIMM50,TIMM9,UQCC3,UQCRB,UQCRC2,USMG5	1
Sarcoplasmic_Reticulum(5)	Http://Amigo1.Geneontology.Org/Cgi-Bin/Amigo/Term_Details?Term=Go:0016529	34	34	6.13799	8.52681e-11	AGL,ART1,ASPH,ATP2A1,ATP2A2,CACNA1S,CACNA2D1,CACNB1,CALR,CAMK2B,CAMK2D,CAMK2G,CASQ1,CASQ2,CHERP,DHRS7C,FKBP1B,HRC,ITPR1,ITPR2,JPH1,JPH2,JSRP1,KLHL41,MRLN,PLN,POMT1,PYGM,RYR1,SLN,SRI,SRL,TMEM38B,TRDN	1
Organelle_Outer_Membrane(4)	Http://Amigo1.Geneontology.Org/Cgi-Bin/Amigo/Term_Details?Term=Go:0031968	57	57	17.0053	8.87501e-11	ACACB,ACSL1,ACSL4,AKAP1,ARMCX3,ATF2,ATP5G2,BAD,BAX,BCL2L1,BCL2L11,BCL2L2,BMF,BNIP3L,CPT1A,CPT1C,CPTP,DDX3X,DHCR7,EMD,EPHA4,FIS1,GJA1,GUCY2D,LETMD1,LPIN1,LRRK2,MOAP1,MTCH2,MTOR,MTX1,NAV3,NUCB2,OPA1,PHB,PHB2,PINK1,PMAIP1,PRNP,RAB11FIP5,RHOT1,RPS6KB1,SAMM50,SLC44A1,SLC8A3,SNN,SPG20,SYNE1,SYNJ2BP,TMEM173,TOMM40,TOMM40L,TOMM7,TOMM70A,TSPO,VAT1,WASF1	1
Synaptic_Membrane(3)	Http://Amigo1.Geneontology.Org/Cgi-Bin/Amigo/Term_Details?Term=Go:0097060	70	70	24.3507	1.15849e-10	ADGRL1,AKAP1,ANK2,ANK3,ARHGAP32,ARRB2,ATAD1,BCR,CAMK2A,CHRM4,CHRND,CHRNG,CLSTN2,COMT,CPE,DAG1,DGKI,DLG1,DLG2,DMD,DTNBP1,EPHA4,ERBB2,FAIM2,FOSL1,GABBR2,GABRE,GABRR1,GABRR2,GPHN,GRASP,GRIK2,GRIK4,GRIP2,GRM4,ITGA3,ITGB1,KCND2,KCNH1,KCNMA1,KCTD12,KCTD16,L1CAM,LRP4,MPDZ,MPP4,MUSK,NEURL1,NIPSNAP1,NPTN,NRXN2,NT5E,OLFM2,P2RX1,PDE2A,PDLIM5,PJA2,PRR7,PTEN,RAPSN,RUSC1,SEMA4F,SHANK1,SNTA1,SRGAP2,SSPN,STRN,SY…	1
Dendritic_Spine(3)	Http://Amigo1.Geneontology.Org/Cgi-Bin/Amigo/Term_Details?Term=Go:0043197	43	43	10.2635	1.51058e-10	ACTN2,ALS2,APP,ARFGEF2,ARHGAP32,ARRB2,ASAP1,ATP1A2,BUD31,CANX,CDK5R1,COMT,CTTN,DGKI,DNM3,DTNBP1,EPHA4,FARP1,FUS,FXR1,GIPC1,ITGB1,KCND2,KCNJ2,LAMA2,LPAR1,NEURL1,NRGN,P2RX4,PALM,PALMD,PPP1CA,PPP1R9A,PTEN,PTPRO,SEZ6,SHANK1,SLC1A3,SLC8A3,SRGAP2,SRI,STRN,STX4	1
Ribonucleoprotein_Granule(5)	Http://Amigo1.Geneontology.Org/Cgi-Bin/Amigo/Term_Details?Term=Go:0035770	50	50	13.6847	1.56041e-10	ACTB,AGO2,AGO3,AGO4,APOBEC3G,ARNTL,ATXN2,ATXN2L,BTBD1,BTBD2,BTBD6,CARHSP1,CIRBP,CLOCK,CNOT1,DDX3X,DYNC1I1,EDC4,FXR1,HNRNPA3,IQGAP1,LSM2,LSM4,LSM6,MEX3B,MOV10,MYH1,PABPC1,PATL1,PIWIL2,POLR2G,PQBP1,PSMA4,PSMC3,PUM1,PUM2,RC3H1,RC3H2,ROCK2,RPL28,RPL6,RPLP0,RPS6,SNRPG,TDRKH,TNRC6B,TOP1,TRIM21,TUBB,XRN1	1
Swi_Snf_Superfamily_Type_Complex(4)	Http://Amigo1.Geneontology.Org/Cgi-Bin/Amigo/Term_Details?Term=Go:0070603	36	36	7.24484	1.99373e-10	ANP32E,APPL1,ARID1A,ARID1B,ARID2,ATRX,BAZ1A,BPTF,CECR2,DPF1,GATAD2B,HDAC1,HDAC2,INO80,INO80C,MBD3,MTA2,PBRM1,PHF10,RB1,RBBP4,RBBP7,RSF1,RUVBL1,RUVBL2,SMARCA1,SMARCA2,SMARCA4,SMARCB1,SMARCC2,SMARCD2,SS18,SS18L1,TFPT,TRRAP,ZNHIT1	1
Cytoplasmic_Ribonucleoprotein_Granule(5)	Http://Amigo1.Geneontology.Org/Cgi-Bin/Amigo/Term_Details?Term=Go:0036464	48	48	12.9803	2.93385e-10	ACTB,AGO2,AGO3,AGO4,APOBEC3G,ARNTL,ATXN2,ATXN2L,BTBD1,BTBD2,BTBD6,CARHSP1,CIRBP,CLOCK,CNOT1,DDX3X,DYNC1I1,EDC4,IQGAP1,LSM2,LSM4,LSM6,MEX3B,MOV10,MYH1,PABPC1,PATL1,PIWIL2,POLR2G,PQBP1,PSMA4,PSMC3,PUM1,PUM2,RC3H1,RC3H2,ROCK2,RPL28,RPL6,RPLP0,RPS6,SNRPG,TDRKH,TNRC6B,TOP1,TRIM21,TUBB,XRN1	1
Actin_Filament_Bundle(5)	Http://Amigo1.Geneontology.Org/Cgi-Bin/Amigo/Term_Details?Term=Go:0032432	31	31	5.43363	4.26078e-10	ABLIM1,ABLIM3,ACTA1,CNN2,CORO1B,CRYAB,DAAM1,FAM101A,FBLIM1,FERMT2,FHL3,FHOD1,FLNA,FLNB,FSCN1,GAS2L1,GAS2L2,MYH14,MYH6,MYH7,MYL12B,MYLK,PGM5,PTK2,PXN,SORBS1,TEK,TPM1,TPM3,TPM4,VANGL2	1
Pigment_Granule(6)&Melanosome(7)	Http://Amigo1.Geneontology.Org/Cgi-Bin/Amigo/Term_Details?Term=Go:0048770	41	41	9.76041	4.26078e-10	ANXA2,ANXA6,ATP1A1,BSG,CANX,CAPG,CCT4,CD63,CTSB,CTSD,DTNBP1,ERP29,FASN,FLOT1,GANAB,GGH,GPNMB,HPS4,HSPA5,ITGB1,ITGB3,LAMP1,MMP14,MREG,MYO5A,NAP1L1,P4HB,PDIA3,PMEL,PPIB,RAB32,RAB5A,RAB5B,RAB5C,RAN,RPN1,SLC1A4,SLC45A2,STOM,TFRC,TRPV2	1
Catalytic_Step_2_Spliceosome(6)	Http://Amigo1.Geneontology.Org/Cgi-Bin/Amigo/Term_Details?Term=Go:0071013	38	38	8.45232	5.01213e-10	ALYREF,DDX41,FRG1,HNRNPA1,HNRNPA2B1,HNRNPA3,HNRNPC,HNRNPM,ISY1,LSM2,LSM7,MAGOH,MAGOHB,PABPC1,PHF5A,PPIE,PRPF19,PRPF4B,PRPF6,RALY,RBM8A,RBMX,RBMX2,SART1,SF3A2,SF3A3,SF3B1,SF3B2,SF3B6,SKIV2L2,SNRNP40,SNRPA1,SNRPB,SNRPD2,SNRPG,SRRM1,SRRM2,XAB2	1
Golgi_Stack(5)	Http://Amigo1.Geneontology.Org/Cgi-Bin/Amigo/Term_Details?Term=Go:0005795	45	45	11.8735	6.52111e-10	AKAP9,APH1A,ARSE,ASAP2,B3GALT6,B4GALT2,B4GALT4,B4GALT5,B4GALT7,BCAP31,COG2,COG3,CSGALNACT1,CSGALNACT2,GBF1,GCNT1,GOLGA2,GOLGA5,GOLGA8B,GOLGB1,GOLIM4,GPR89A,HID1,HLA-A,MARCH4,NAGPA,NECAB3,NUCB1,NUCB2,PITPNM1,RAB34,SGMS1,SORT1,ST3GAL1,ST6GAL1,SULF1,SULF2,TMED3,TMEM115,TOM1L1,TRAPPC4,USO1,UXS1,VCPIP1,VRK1	1
Filopodium(5)	Http://Amigo1.Geneontology.Org/Cgi-Bin/Amigo/Term_Details?Term=Go:0030175	38	38	8.55294	6.52111e-10	ACTA1,ACTA2,ACTC1,ACTN2,ARL4C,CIB1,DAG1,DMD,EPHA4,EPHB1,FAM65B,FARP1,FAT1,FGF13,FSCN1,FZD9,INPPL1,ITGA3,ITGAV,ITGB1,ITGB3,MTM1,MYO10,MYO1B,MYO5A,PALM,PPP1R9A,RAPH1,RDX,RUFY3,SHTN1,SLC9A3R1,SPATA13,TBC1D10C,TWF1,TWF2,UTRN,VCAM1	1
Actin_Filament(4)	Http://Amigo1.Geneontology.Org/Cgi-Bin/Amigo/Term_Details?Term=Go:0005884	35	35	7.24484	6.71359e-10	ACTA1,ACTC1,ACTG1,ACTN2,AIF1L,ANKRD26,ARHGAP6,BIN3,COBL,CORO1A,CORO1B,CTTN,ESPN,FERMT2,FLNA,FMN1,FMN2,GAS7,IQGAP1,LRRC16A,MARK2,MYO18B,MYO1B,MYO5A,PALLD,PKD2,RAC2,RAC3,RCSD1,TEK,TPM4,VPS18,WDR1,WIPF3,YES1	1
Cell_Cell_Contact_Zone(4)	Http://Amigo1.Geneontology.Org/Cgi-Bin/Amigo/Term_Details?Term=Go:0044291	32	32	6.03737	7.91737e-10	ANK2,ANK3,ANXA5,ATP1A1,ATP1A2,ATP2A2,CAV3,CTNNA1,CTNNA3,DLG1,DSP,FGF13,FGFRL1,FLOT1,GJA1,GJC1,ITGB1,JUP,KCNJ11,KCNJ2,MYH1,OBSL1,PCDH9,PGM5,RAP2C,SCN1B,SPTAN1,TIAM1,TJP1,VAMP5,VCL,YWHAH	1
Mitochondrial_Outer_Membrane(5)	Http://Amigo1.Geneontology.Org/Cgi-Bin/Amigo/Term_Details?Term=Go:0005741	50	50	14.5903	9.07841e-10	ACACB,ACSL1,ACSL4,AKAP1,ARMCX3,ATF2,ATP5G2,BAD,BAX,BCL2L1,BCL2L11,BCL2L2,BMF,BNIP3L,CPT1A,CPT1C,DDX3X,EPHA4,FIS1,GJA1,LETMD1,LPIN1,LRRK2,MOAP1,MTCH2,MTOR,MTX1,OPA1,PHB,PHB2,PINK1,PMAIP1,PRNP,RAB11FIP5,RHOT1,RPS6KB1,SAMM50,SLC44A1,SLC8A3,SNN,SPG20,SYNJ2BP,TMEM173,TOMM40,TOMM40L,TOMM7,TOMM70A,TSPO,VAT1,WASF1	1
Nuclear_Matrix(5)	Http://Amigo1.Geneontology.Org/Cgi-Bin/Amigo/Term_Details?Term=Go:0016363	39	39	9.15668	9.07841e-10	ARFGEF1,ATXN1,ATXN7,BLM,CENPF,CFL1,CHMP1A,CLIC4,CXXC1,DNMT3A,HAT1,HNRNPM,JAK2,KIF4A,KRT8,LMNA,LMNB1,LRIF1,MAEA,MYB,NUMA1,PAXIP1,PHACTR3,PHB2,PHF5A,PRKCD,RUVBL1,RUVBL2,SATB1,SATB2,SCAF8,SF3B1,SMARCAD1,SORBS1,SPARC,SRRM1,TEP1,THOC1,UHRF1	1
Myosin_Complex(4)	Http://Amigo1.Geneontology.Org/Cgi-Bin/Amigo/Term_Details?Term=Go:0016459	34	34	6.94298	9.42838e-10	BMF,CGNL1,MYBPC1,MYBPC2,MYBPH,MYH1,MYH13,MYH14,MYH2,MYH3,MYH6,MYH7,MYH7B,MYH8,MYL1,MYL12B,MYL2,MYL3,MYL4,MYL6,MYL6B,MYLPF,MYO10,MYO15A,MYO18A,MYO18B,MYO1B,MYO1D,MYO5A,MYO9A,MYOM1,MYOM2,SHROOM1,TTN	1
Cytosolic_Small_Ribosomal_Subunit(6)	Http://Amigo1.Geneontology.Org/Cgi-Bin/Amigo/Term_Details?Term=Go:0022627	26	26	3.82367	1.08977e-09	DDX3X,EIF2D,RPS10,RPS11,RPS13,RPS14,RPS15,RPS15A,RPS16,RPS17,RPS18,RPS2,RPS21,RPS24,RPS26,RPS27,RPS27A,RPS29,RPS3,RPS3A,RPS5,RPS6,RPS7,RPS8,RPS9,RPSA	1
Dna_Directed_Rna_Polymerase_Ii_Holoenzyme(6)	Http://Amigo1.Geneontology.Org/Cgi-Bin/Amigo/Term_Details?Term=Go:0016591	40	40	9.76041	1.24008e-09	CDC73,CHD6,CPSF3L,EDF1,ERCC1,ERCC2,ERCC4,ERCC5,GTF2A2,GTF2E2,GTF2F2,INTS2,INTS3,INTS5,MED10,MED14,MED18,MED6,MED8,PAF1,POLR2B,POLR2E,POLR2G,POLR2H,POLR2I,POLR2J,POLR2L,PPARGC1A,RPRD1A,RPRD1B,RPRD2,TADA3,TAF1,TAF2,TAF3,TAF4,TAF4B,TAF9,TRRAP,WDR61	1
Sarcoplasmic_Reticulum_Membrane(4)	Http://Amigo1.Geneontology.Org/Cgi-Bin/Amigo/Term_Details?Term=Go:0033017	25	25	3.5218	1.33402e-09	ART1,ASPH,ATP2A1,ATP2A2,CAMK2B,CAMK2D,CAMK2G,CASQ1,CASQ2,CHERP,DHRS7C,FKBP1B,HRC,ITPR2,JPH1,JPH2,JSRP1,KLHL41,MRLN,PLN,RYR1,SLN,SRI,TMEM38B,TRDN	1
Rough_Endoplasmic_Reticulum(5)	Http://Amigo1.Geneontology.Org/Cgi-Bin/Amigo/Term_Details?Term=Go:0005791	32	32	6.23862	1.40326e-09	ALDOB,ARL6IP1,ARSB,BCAP31,CANX,CCDC47,DNAJC3,EPHA5,GLUL,HGFAC,HM13,HSPD1,KCNJ2,MPZ,MTTP,NAT8L,NGFR,NUCB1,PCSK9,PLOD1,PLOD3,PTGDS,RPN1,RPN2,SEC61B,SLC7A11,SRP9,SSR3,SSR4,SUCO,TMEM97,TP63	1
Cytoplasmic_Side_Of_Plasma_Membrane(4)	Http://Amigo1.Geneontology.Org/Cgi-Bin/Amigo/Term_Details?Term=Go:0009898	49	49	14.4897	1.96821e-09	ASPSCR1,ATP2A2,ATP2B1,BLK,CDH1,CYLD,DAB2IP,DLG1,DTNA,ERRFI1,ESYT3,FARP1,FER,FERMT2,FES,G6PD,GEM,GM2A,GNA12,GNAI2,GNAQ,GNG2,IQGAP1,JAK1,JAK2,JUP,MAP2K2,MIEN1,NF1,PGM5,PTEN,PTK2,PTP4A1,PTPN22,PTPN4,RACGAP1,RGS11,RNF31,S100A6,SNX18,SNX5,SNX9,SPTB,STYK1,SYNGAP1,TIAM1,TRAF2,TRAF5,YES1	1
Centriole(5)	Http://Amigo1.Geneontology.Org/Cgi-Bin/Amigo/Term_Details?Term=Go:0005814	40	40	10.0623	2.48817e-09	AURKA,BIRC5,BNIP2,C2CD3,CAPG,CCDC18,CCDC92,CCHCR1,CCNF,CCP110,CENPJ,CEP152,CEP170,CEP295,CEP55,CEP89,CNTROB,HERC2,IFT52,LRRCC1,NEURL4,NIN,NUBP2,ODF2,PCNT,PLA2G3,PLK4,POC1A,RAN,ROCK1,SCLT1,SFI1,SIRT2,STIL,TOP2A,TOPORS,TTBK2,TUBG1,WDR34,WDR62	1
Leading_Edge_Membrane(4)	Http://Amigo1.Geneontology.Org/Cgi-Bin/Amigo/Term_Details?Term=Go:0031256	45	45	12.6785	3.30865e-09	ADAM17,ADGRE2,AIF1L,APC,ATF4,ATP2B1,CDC37,CDKL5,CFL1,CIB1,CLASP2,CSPG4,DDN,EEF1A1,EPHA2,EPS8L1,EPS8L2,FERMT2,GABARAPL1,ITGAV,ITGB1,ITGB3,KANK1,KCNH1,KCNJ11,MACF1,MAPK8IP3,MYO1D,NCKAP1,NGFR,NME1,PACSIN1,PALM,PIP5K1A,PLEKHA1,PTPRK,RASGRP2,RPS3,SGCE,SLC1A2,SPATA13,SPRY2,SPTBN1,TPM1,TWF1	1
Stress_Fiber(6)&Contractile_Actin_Filament_Bundle(6)	Http://Amigo1.Geneontology.Org/Cgi-Bin/Amigo/Term_Details?Term=Go:0001725	28	28	4.93052	3.93418e-09	ABLIM1,ABLIM3,ACTA1,CNN2,CORO1B,DAAM1,FBLIM1,FERMT2,FHL3,FHOD1,FLNB,FSCN1,GAS2L1,GAS2L2,MYH14,MYH6,MYH7,MYL12B,MYLK,PGM5,PTK2,PXN,SORBS1,TEK,TPM1,TPM3,TPM4,VANGL2	1
Protein_Dna_Complex(3)	Http://Amigo1.Geneontology.Org/Cgi-Bin/Amigo/Term_Details?Term=Go:0032993	46	46	13.3828	4.77039e-09	ACD,CDC45,CENPA,EP300,ERCC5,GINS1,GINS4,H1F0,H1FX,H2AFJ,H2AFV,H2AFX,H2AFY2,H2AFZ,H3F3B,H3F3C,HIST1H1C,HIST1H2BD,HIST1H2BE,HIST1H4H,HIST2H2AC,HIST2H2BE,HMGA2,JUP,KAT6A,KAT6B,MCM3,MED1,MYOG,NFE2L2,POLA2,POLD1,POLD3,POLE,POLE2,POT1,PRIM1,PRIM2,PRPF19,RPA1,SHPRH,SP1,TERT,TONSL,XPA,XRCC6	1
Nuclear_Pore(5)	Http://Amigo1.Geneontology.Org/Cgi-Bin/Amigo/Term_Details?Term=Go:0005643	33	33	7.14422	5.52429e-09	AGFG1,DDX19B,EIF5A,EIF5AL1,ENY2,IPO7,KPNA1,KPNA2,KPNA3,KPNA4,KPNA5,KPNA6,MAD1L1,MCM3AP,NDC1,NUP107,NUP153,NUP160,NUP35,NUP37,NUP43,NUP58,NUP85,NXT1,POM121,RAN,RANBP2,RANGAP1,SEC13,SUMO1,TNKS,XPO4,XPO7	1
Organelle_Envelope_Lumen(3)	Http://Amigo1.Geneontology.Org/Cgi-Bin/Amigo/Term_Details?Term=Go:0031970	34	34	7.64734	6.38495e-09	APP,ARL2,BLOC1S1,CAT,CEP89,CHCHD10,CHCHD5,CHCHD7,COX6B1,DTYMK,GATM,GFER,MICU1,NDUFB7,NDUFS1,NDUFS5,NME4,OPA1,PARK7,PINK1,PPOX,PRELID1,PRELID2,PTGES,REXO2,SOD1,STOML2,TIMM10,TIMM13,TIMM9,TRIAP1,TUBB,TXNIP,UQCC2	1
Protein_Acetyltransferase_Complex(4)&Acetyltransferase_Complex(6)	Http://Amigo1.Geneontology.Org/Cgi-Bin/Amigo/Term_Details?Term=Go:0031248	38	38	9.55917	7.06621e-09	ACTB,ATXN7,ATXN7L3,BRD1,BRPF1,BRPF3,CREBBP,DMAP1,ELP3,ENY2,EP300,EPC1,EPC2,JADE2,KANSL1,KANSL1L,KANSL3,KAT2B,KAT6A,KAT6B,MAP3K7,MSL1,NAA25,NAA38,NAA50,OGT,PHF20,RUVBL1,RUVBL2,TADA2A,TADA2B,TADA3,TAF2,TAF4,TAF9,TRRAP,USP22,ZZZ3	1
Intercalated_Disc(5)	Http://Amigo1.Geneontology.Org/Cgi-Bin/Amigo/Term_Details?Term=Go:0014704	27	27	4.72927	7.43279e-09	ANK2,ANK3,ANXA5,ATP1A1,ATP1A2,ATP2A2,CAV3,CTNNA1,CTNNA3,DLG1,DSP,FGF13,GJA1,GJC1,ITGB1,JUP,KCNJ11,KCNJ2,MYH1,OBSL1,PGM5,SCN1B,SPTAN1,TJP1,VAMP5,VCL,YWHAH	1
Cortical_Cytoskeleton(6)	Http://Amigo1.Geneontology.Org/Cgi-Bin/Amigo/Term_Details?Term=Go:0030863	34	34	7.74796	8.14179e-09	ACTB,ACTN2,ANLN,CAP1,CAPN2,CDH1,CFL1,CLASP1,CLASP2,CORO1A,CTTN,DSTN,EEF1A1,FLNA,FLOT1,GYPC,HFE,LASP1,MAEA,MPP1,MYADM,MYH2,PCLO,PPP1R9A,RDX,SPTAN1,SPTB,SPTBN1,SPTBN2,TMOD1,TPM4,VCL,WASL,WIPF3	1
Cytoplasmic_Microtubule(5)	Http://Amigo1.Geneontology.Org/Cgi-Bin/Amigo/Term_Details?Term=Go:0005881	28	28	5.23239	1.03394e-08	APC,ARFGEF2,ARL3,ARL6,AXIN2,BICD1,BIRC5,C9ORF9,CLASP1,CLASP2,CLIP1,CLIP2,CYLD,DCXR,GRAMD3,GTSE1,HID1,KIF18B,KIF2C,MAPRE3,MTUS2,SAA1,SERP1,SS18,TUBA1B,TUBA1C,TUBG1,TUBG2	1
Oxidoreductase_Complex(3)	Http://Amigo1.Geneontology.Org/Cgi-Bin/Amigo/Term_Details?Term=Go:1990204	37	37	9.2573	1.04568e-08	BCKDK,CYBA,DBT,DHTKD1,DLAT,GMPR,GPD1,GPD1L,GPD2,NDUFA11,NDUFA12,NDUFA2,NDUFB1,NDUFB10,NDUFB11,NDUFB2,NDUFB6,NDUFB7,NDUFC2,NDUFS1,NDUFS5,NDUFS8,NDUFV1,NOXA1,OGDH,P4HB,PARK7,PDHB,PDHX,PDK1,PDK2,RRM1,RRM2,RRM2B,UQCC3,UQCRB,UQCRC2	1
Nuclear_Transcription_Factor_Complex(5)	Http://Amigo1.Geneontology.Org/Cgi-Bin/Amigo/Term_Details?Term=Go:0044798	42	42	11.7729	1.12628e-08	ARNT,ATF1,ATF4,BDP1,CREBBP,E2F1,EDF1,ERCC1,ERCC2,ERCC4,ERCC5,GTF2A2,GTF2E2,GTF2F2,GTF3C5,GTF3C6,HIF1A,HIPK2,HMGA1,HYAL2,KLF4,MED10,MED14,MED18,MED6,MED8,MYF5,NCOA3,RB1,SOX4,STAT3,TADA3,TAF1,TAF2,TAF3,TAF4,TAF4B,TAF9,TCF12,TRIM28,TRRAP,VDR	1
Rna_Polymerase_Ii_Transcription_Factor_Complex(6)	Http://Amigo1.Geneontology.Org/Cgi-Bin/Amigo/Term_Details?Term=Go:0090575	37	37	9.35792	1.30728e-08	ARNT,ATF1,ATF4,CREBBP,E2F1,EDF1,ERCC1,ERCC2,ERCC4,ERCC5,GTF2A2,GTF2E2,GTF2F2,HIF1A,HIPK2,HMGA1,HYAL2,MED10,MED14,MED18,MED6,MED8,MYF5,NCOA3,RB1,STAT3,TADA3,TAF1,TAF2,TAF3,TAF4,TAF4B,TAF9,TCF12,TRIM28,TRRAP,VDR	1
Ion_Channel_Complex(5)	Http://Amigo1.Geneontology.Org/Cgi-Bin/Amigo/Term_Details?Term=Go:0034702	69	69	27.2688	1.3199e-08	ABCC9,ABHD12,AKAP9,AMIGO1,ANO2,ANO6,ASPH,ATP2A1,BEST2,BEST3,CACNA1H,CACNA1S,CACNA2D1,CACNB1,CACNB3,CACNG1,CACNG4,CACNG6,CALM1,CAMK2D,CASQ2,CATSPER1,CHRND,CHRNG,CLCN1,CLIC1,CLIC4,CLIC5,CPT1C,CTTN,DLG1,DLG2,FKBP1B,FXYD3,GABRE,GABRR1,GABRR2,GRIK2,GRIK4,KCNA7,KCNC4,KCND2,KCND3,KCNH1,KCNH2,KCNJ11,KCNJ2,KCNMA1,KCNN4,KCNQ4,KCNS3,KCNT1,KCNU1,MCU,MICU1,NETO2,OLFM2,PORCN,PPM1A,PPP2R4,SACM1L,SCN1B,SCN3B,SCN…	1
Plasma_Membrane_Raft(4)	Http://Amigo1.Geneontology.Org/Cgi-Bin/Amigo/Term_Details?Term=Go:0044853	34	34	8.04983	1.70555e-08	ATP1A1,ATP1A2,BMPR2,CACNA1H,CAV1,CAV3,CBL,CDH1,CDH13,CORO1C,CTNNA1,CTSB,EFNA5,FLOT1,HMOX1,IGF1R,INSR,JAK2,KCND2,KCNMA1,KIF18A,LRP4,LRP6,LRP8,MAPK3,MYO1D,MYOF,PRKAR1A,PRKAR2A,PRKCDBP,PTCH1,SDPR,SMPD2,TGFBR2	1
Histone_Acetyltransferase_Complex(5)	Http://Amigo1.Geneontology.Org/Cgi-Bin/Amigo/Term_Details?Term=Go:0000123	35	35	8.55294	1.83983e-08	ACTB,ATXN7,ATXN7L3,BRD1,BRPF1,BRPF3,CREBBP,DMAP1,ELP3,ENY2,EP300,EPC1,EPC2,JADE2,KANSL1,KANSL1L,KANSL3,KAT2B,KAT6A,KAT6B,MAP3K7,MSL1,OGT,PHF20,RUVBL1,RUVBL2,TADA2A,TADA2B,TADA3,TAF2,TAF4,TAF9,TRRAP,USP22,ZZZ3	1
Cis_Golgi_Network(5)	Http://Amigo1.Geneontology.Org/Cgi-Bin/Amigo/Term_Details?Term=Go:0005801	24	24	3.92429	2.5403e-08	AKAP9,AZIN2,B3GAT3,BCL9,COG3,COPZ2,FAM134B,GBF1,GOLGA2,GOLGA5,GOLGB1,GOLIM4,HOOK3,KDELR1,LIMK2,MAP6D1,NUCB1,PCNT,PIK3R1,SLC35C2,TRAPPC1,TRAPPC4,TRIP11,YIPF6	1
Mitochondrial_Intermembrane_Space(4)	Http://Amigo1.Geneontology.Org/Cgi-Bin/Amigo/Term_Details?Term=Go:0005758	31	31	6.84235	2.57139e-08	ARL2,BLOC1S1,CAT,CEP89,CHCHD10,CHCHD5,CHCHD7,COX6B1,DTYMK,GATM,GFER,MICU1,NDUFB7,NDUFS1,NDUFS5,NME4,OPA1,PARK7,PINK1,PPOX,PRELID1,PRELID2,REXO2,SOD1,STOML2,TIMM10,TIMM13,TIMM9,TRIAP1,TXNIP,UQCC2	1
Kinesin_Complex(5)	Http://Amigo1.Geneontology.Org/Cgi-Bin/Amigo/Term_Details?Term=Go:0005871	28	28	5.7355	4.70601e-08	CENPE,KIF11,KIF13A,KIF14,KIF15,KIF16B,KIF17,KIF18A,KIF18B,KIF1A,KIF1B,KIF1C,KIF20A,KIF20B,KIF21A,KIF22,KIF23,KIF2C,KIF3A,KIF4A,KIF5B,KIF7,KIFAP3,KIFC1,KLC2,NDE1,NPHP3,SNX29	1
Heterochromatin(4)	Http://Amigo1.Geneontology.Org/Cgi-Bin/Amigo/Term_Details?Term=Go:0000792	30	30	6.64111	5.03687e-08	ATRX,BAZ2A,BEND3,CBX1,CBX5,CDKN2A,DNMT3A,EME1,ESCO2,FOXC1,H2AFZ,HELLS,HMGA1,HMGA2,INCENP,MBD3,NCAPD3,PCGF2,PHC2,PSIP1,RNF2,SATB1,SIRT1,SIRT2,SIRT6,SMARCAD1,SUMO1,SUV39H1,TRIM28,UHRF1	1
Endoplasmic_Reticulum_Golgi_Intermediate_Compartment(5)	Http://Amigo1.Geneontology.Org/Cgi-Bin/Amigo/Term_Details?Term=Go:0005793	36	36	9.55917	6.06867e-08	ANPEP,AREG,ASPSCR1,ATP2A1,AZIN2,BCAP31,CLN8,CNIH4,COPB1,COPZ2,CTSC,CTSZ,DICER1,ERGIC3,FOLR1,GBF1,GOLGA2,GOLGB1,HMGB1,HSPA5,KDELR1,KIAA0368,LMAN1,LMAN2,MAN1A1,MYDGF,MYO18A,NUCB1,NUCB2,P4HB,RER1,SLC35C2,SURF4,TMED3,TMED7,TMED9	1
Coated_Membrane(3)&Membrane_Coat(4)	Http://Amigo1.Geneontology.Org/Cgi-Bin/Amigo/Term_Details?Term=Go:0048475	34	34	8.65356	7.16069e-08	AP1B1,AP1M1,AP1S1,AP2M1,AP2S1,AP4B1,AP4E1,AP5M1,ARL6,CHMP2A,CLTA,COPA,COPB1,COPE,COPZ2,DNM1,EGFR,EPS15,GGA2,GGA3,NECAP2,PANK1,SCLT1,SEC23A,SEC24A,SEC24B,SEC24C,SEC24D,SEC31A,SYNJ1,TMED3,TMED7,VPS18,VPS33B	1
Intercellular_Bridge(3)	Http://Amigo1.Geneontology.Org/Cgi-Bin/Amigo/Term_Details?Term=Go:0045171	24	24	4.22616	7.30002e-08	AURKB,CD34,CDC7,CDCA8,CEP131,CEP55,DNAJC8,EAF1,ESRRA,FAN1,KIF23,KMT2E,LYRM1,PCNT,PRKCI,QSOX1,RFXANK,SNRNP25,SP4,SRA1,THOC1,TUT1,XPA,ZBTB18	1
Organellar_Ribosome(3)&Mitochondrial_Ribosome(4)	Http://Amigo1.Geneontology.Org/Cgi-Bin/Amigo/Term_Details?Term=Go:0000313	29	29	6.33924	7.31323e-08	ICT1,MRPL11,MRPL12,MRPL13,MRPL16,MRPL17,MRPL18,MRPL20,MRPL21,MRPL22,MRPL23,MRPL27,MRPL28,MRPL36,MRPL37,MRPL43,MRPL47,MRPL52,MRPL55,MRPL57,MRPS12,MRPS15,MRPS16,MRPS18B,MRPS2,MRPS21,MRPS26,MRPS33,MRPS6	1
Neuronal_Postsynaptic_Density(4)	Http://Amigo1.Geneontology.Org/Cgi-Bin/Amigo/Term_Details?Term=Go:0097481	28	28	6.03737	1.08765e-07	ABLIM1,ADD3,ANK2,ATP1A1,BMPR2,CAMK2A,CAMK2B,CAMK2G,CAP2,CLSTN2,DCLK1,DGKI,DLG2,DNAJC6,GSK3B,MACF1,MAP1A,MAP3K7,MAP4,MAPK10,NCK2,NGFR,PALM,PDPK1,RTN4,SHANK1,SPTBN1,SYNGAP1	1
Myofilament(4)	Http://Amigo1.Geneontology.Org/Cgi-Bin/Amigo/Term_Details?Term=Go:0036379	19	19	2.51557	1.23052e-07	ACTA1,LMOD1,LMOD2,LMOD3,MYOM1,NEB,TMOD1,TNNC1,TNNC2,TNNI1,TNNI2,TNNT1,TNNT2,TNNT3,TPM1,TPM2,TPM3,TPM4,TTN	1
Late_Endosome_Membrane(5)	Http://Amigo1.Geneontology.Org/Cgi-Bin/Amigo/Term_Details?Term=Go:0031902	36	36	9.96166	1.40135e-07	ABCA5,ANXA2,ANXA6,AP5M1,CD63,CHMP2A,CHMP6,CLCN3,CLCN4,HLA-DMA,IFITM3,LAMP2,LAMTOR1,LAMTOR2,LAMTOR4,LAMTOR5,MARCH1,MICALL1,MITD1,NPC1,OSBPL11,PIKFYVE,PLD1,PMEL,RNF13,SNX14,SNX16,STX8,TMEM9,VAMP8,VPS18,VPS28,VPS33B,VPS36,VPS37A,VPS37C	1
Striated_Muscle_Thin_Filament(5)	Http://Amigo1.Geneontology.Org/Cgi-Bin/Amigo/Term_Details?Term=Go:0005865	18	18	2.2137	1.40742e-07	ACTA1,LMOD1,LMOD2,LMOD3,NEB,TMOD1,TNNC1,TNNC2,TNNI1,TNNI2,TNNT1,TNNT2,TNNT3,TPM1,TPM2,TPM3,TPM4,TTN	1
Small_Nucleolar_Ribonucleoprotein_Complex(5)	Http://Amigo1.Geneontology.Org/Cgi-Bin/Amigo/Term_Details?Term=Go:0005732	16	16	1.60997	1.54103e-07	FBL,GAR1,LSM6,LSM7,NAF1,NHP2,NOP10,NOP56,NOP58,POP1,POP4,RRP9,SNRNP40,SNRPB,SNRPG,SNU13	1
Small_Nuclear_Ribonucleoprotein_Complex(5)	Http://Amigo1.Geneontology.Org/Cgi-Bin/Amigo/Term_Details?Term=Go:0030532	27	27	5.7355	1.55848e-07	ARFGEF1,CD2BP2,DDX39B,GEMIN4,LSM10,LSM2,LSM4,LSM5,LSM6,LSM7,PHF5A,PPIH,PRPF31,PRPF6,RBMX2,SART1,SF3A2,SF3B1,SF3B2,SF3B5,SF3B6,SNRNP40,SNRPA,SNRPA1,SNRPB,SNRPD2,SNRPG	1
Cluster_Of_Actin_Based_Cell_Projections(3)	Http://Amigo1.Geneontology.Org/Cgi-Bin/Amigo/Term_Details?Term=Go:0098862	43	43	13.7853	1.68799e-07	ADD3,ADGRV1,AQP1,ATP7A,CD36,CEACAM16,CLIC1,CLIC5,CUBN,CYBRD1,DCXR,DOCK4,ESPN,FAM65B,FLNB,GIPC1,GNA12,MFSD10,MME,MPP1,MTTP,MYH14,MYL12B,MYL6,MYO15A,MYO1B,MYO1D,PDZD7,PEMT,PLD2,PLEC,RDX,SCIN,SLC26A4,SLC26A6,SLC4A7,SLC9A3,SLC9A3R1,TMC1,TPM3,TWF2,VCL,VEZT	1
Histone_Deacetylase_Complex(5)	Http://Amigo1.Geneontology.Org/Cgi-Bin/Amigo/Term_Details?Term=Go:0000118	26	26	5.33301	1.68799e-07	APPL1,BRMS1,BRMS1L,CBX5,FAM60A,GATAD2B,HDAC1,HDAC2,HDAC3,HDAC4,HDAC7,HDAC9,HINT1,HR,MBD3,MTA2,NCOR1,NRIP1,RBBP4,RBBP7,RERE,SAP30,SATB2,SIN3B,TBL1XR1,ZNF217	1
Caveola(5)	Http://Amigo1.Geneontology.Org/Cgi-Bin/Amigo/Term_Details?Term=Go:0005901	30	30	7.24484	2.24255e-07	ATP1A1,ATP1A2,BMPR2,CACNA1H,CAV1,CAV3,CBL,CDH1,CDH13,CORO1C,CTNNA1,CTSB,EFNA5,FLOT1,HMOX1,IGF1R,INSR,JAK2,KCNMA1,KIF18A,LRP4,LRP6,LRP8,MAPK3,MYOF,PRKCDBP,PTCH1,SDPR,SMPD2,TGFBR2	1
Postsynaptic_Membrane(4)	Http://Amigo1.Geneontology.Org/Cgi-Bin/Amigo/Term_Details?Term=Go:0045211	52	52	19.219	2.57207e-07	AKAP1,ANK2,ANK3,ARHGAP32,ARRB2,ATAD1,BCR,CHRM4,CHRND,CHRNG,CLSTN2,COMT,DAG1,DLG1,DLG2,DMD,DTNBP1,EPHA4,ERBB2,FAIM2,GABBR2,GABRE,GABRR1,GABRR2,GPHN,GRASP,GRIK2,GRIK4,GRIP2,KCND2,KCNMA1,KCTD12,KCTD16,MPDZ,MUSK,NEURL1,P2RX1,PDLIM5,PJA2,PRR7,PTEN,RAPSN,RUSC1,SEMA4F,SHANK1,SNTA1,SRGAP2,SSPN,STRN,SYNE1,TANC1,UTRN	1
Nucleolar_Part(5)	Http://Amigo1.Geneontology.Org/Cgi-Bin/Amigo/Term_Details?Term=Go:0044452	25	25	5.13176	3.30384e-07	EIF3L,FBL,GAR1,HEATR1,IMP3,NHP2,NOP10,NOP56,NOP58,PES1,POLR1E,POLR2E,POLR2H,POLR2L,POP1,POP4,POP5,POP7,RPP30,RRP9,SNU13,SUMO1,TBL3,UTP18,ZNRD1	1
Proteasome_Complex(4)	Http://Amigo1.Geneontology.Org/Cgi-Bin/Amigo/Term_Details?Term=Go:0000502	30	30	7.44609	3.6157e-07	AUP1,IDE,KIAA0368,MARCH6,PSMA1,PSMA4,PSMA7,PSMB1,PSMB2,PSMB3,PSMB4,PSMB6,PSMB8,PSMC3,PSMC5,PSMD11,PSMD13,PSMD4,PSMD5,PSME1,PSME2,PSME4,PSMG3,RAD23B,SEL1L,SYVN1,UBE3A,UBE3C,UBR1,UBXN1	1
M_Band(4)	Http://Amigo1.Geneontology.Org/Cgi-Bin/Amigo/Term_Details?Term=Go:0031430	17	17	2.11308	4.0081e-07	ANK2,CMYA5,ENO1,FHL2,KLHL41,LMOD3,MYOM1,MYOM2,MYOM3,NBR1,OBSCN,OBSL1,PPP2R5A,SMPX,SPTBN1,TRIM63,TTN	1
Extrinsic_Component_Of_Plasma_Membrane(4)	Http://Amigo1.Geneontology.Org/Cgi-Bin/Amigo/Term_Details?Term=Go:0019897	39	39	12.276	5.50821e-07	ANXA1,ANXA2,APC,ARSA,ATP2A2,BLK,CDH1,CTNNA1,CUBN,CYLD,DTNA,EEA1,ERRFI1,ESYT3,FARP1,FER,FERMT2,FES,GNA12,GNAI2,GNAQ,GNG2,IQGAP1,JAK1,JAK2,JUP,PCSK9,PTK2,RACGAP1,RGS11,S100A10,S100A6,SNX18,SNX5,SNX9,STOML2,STYK1,TIAM1,YES1	1
Neuromuscular_Junction(3)	Http://Amigo1.Geneontology.Org/Cgi-Bin/Amigo/Term_Details?Term=Go:0031594	24	24	4.93052	6.42422e-07	ACHE,AKAP1,CAV3,CDK5R1,COL4A5,COLQ,DLG1,EPHA4,HDAC4,ITGB1,KCNC4,LRP4,MUSK,PDZRN3,PRKAR1A,PRKCQ,PSEN2,RAPSN,SLC8A3,SNTA1,SV2A,SYNGR2,UNC13B,UTRN	1
Collagen_Trimer(4)	Http://Amigo1.Geneontology.Org/Cgi-Bin/Amigo/Term_Details?Term=Go:0005581	35	35	10.2635	6.86217e-07	C1QL1,C1QTNF2,C1QTNF6,CCBE1,CD36,COL11A1,COL14A1,COL15A1,COL16A1,COL19A1,COL20A1,COL21A1,COL22A1,COL23A1,COL24A1,COL4A1,COL4A3,COL4A3BP,COL4A4,COL4A5,COL5A2,COL5A3,COL6A2,COL8A1,COL8A2,COLQ,CTHRC1,EMID1,EMILIN1,GLDN,PCOLCE,RPS18,SAAL1,SCARA3,TIMP1	1
Lateral_Plasma_Membrane(4)	Http://Amigo1.Geneontology.Org/Cgi-Bin/Amigo/Term_Details?Term=Go:0016328	23	23	4.52803	6.86217e-07	ANK3,ANXA1,APC,ARL2,ATP6V1B1,BVES,CDH1,CORO1C,DLG1,DMD,ERBB3,IQGAP1,IQGAP3,MARK2,MTCL1,PKD1,PRICKLE2,PTPRO,RAB13,SNTA1,SPTAN1,VANGL1,VANGL2	1
Basal_Part_Of_Cell(3)	Http://Amigo1.Geneontology.Org/Cgi-Bin/Amigo/Term_Details?Term=Go:0045178	23	23	4.62865	9.26725e-07	AGER,ANK3,AQP1,BMPR2,CAV1,CD34,CLASP1,CLASP2,DST,ERBB2,ERBB2IP,HFE,ITGA6,KCNQ4,MARK2,MET,PHLDB1,PHLDB2,PKD2,PRCP,SLC23A2,SLC27A5,TEK	1
Golgi_Cisterna(6)	Http://Amigo1.Geneontology.Org/Cgi-Bin/Amigo/Term_Details?Term=Go:0031985	32	32	8.95543	1.12183e-06	APH1A,ASAP2,B3GALT6,B4GALT2,B4GALT4,B4GALT5,B4GALT7,BCAP31,COG3,CSGALNACT1,CSGALNACT2,GCNT1,GOLGA2,GOLGA5,GOLGA8B,GOLIM4,GPR89A,HID1,HLA-A,NAGPA,NECAB3,NUCB1,NUCB2,PITPNM1,RAB34,SGMS1,SORT1,ST3GAL1,ST6GAL1,TMED3,TMEM115,UXS1	1
Spliceosomal_Snrnp_Complex(6)	Http://Amigo1.Geneontology.Org/Cgi-Bin/Amigo/Term_Details?Term=Go:0097525	24	24	5.13176	1.12272e-06	CD2BP2,DDX39B,LSM2,LSM4,LSM5,LSM6,LSM7,PHF5A,PPIH,PRPF31,PRPF6,RBMX2,SART1,SF3A2,SF3B1,SF3B2,SF3B5,SF3B6,SNRNP40,SNRPA,SNRPA1,SNRPB,SNRPD2,SNRPG	1
Presynapse(3)	Http://Amigo1.Geneontology.Org/Cgi-Bin/Amigo/Term_Details?Term=Go:0098793	41	41	13.886	1.24419e-06	APBA1,BCL2L1,BDNF,CLCN3,DGKI,DMXL2,DTNBP1,GIPC1,KIF3A,LAMP1,LRRK2,MME,OTOF,PCLO,PPFIA1,PPT1,RAB11B,RAB3A,RAB3B,RAB3D,RAB5A,RABAC1,RIMS3,SEPT5,SEPT6,SLC17A5,SLC40A1,SLC6A17,SV2A,SYNGR2,SYPL2,SYT2,SYT6,SYT7,TOR1A,TRAPPC4,UNC13B,VAMP2,VAMP5,WDR7,ZNRF1	1
Mitochondrial_Respiratory_Chain(4)	Http://Amigo1.Geneontology.Org/Cgi-Bin/Amigo/Term_Details?Term=Go:0005746	28	28	7.14422	1.63615e-06	COX4I1,COX6A1,COX6A2,COX7A1,COX7A2,COX7A2L,COX8A,NDUFA11,NDUFA12,NDUFA2,NDUFB1,NDUFB10,NDUFB11,NDUFB2,NDUFB6,NDUFB7,NDUFC2,NDUFS1,NDUFS5,NDUFS8,NDUFV1,NNT,PARK7,SURF1,UQCC3,UQCRB,UQCRC2,UQCRH	1
Nuclear_Inner_Membrane(5)	Http://Amigo1.Geneontology.Org/Cgi-Bin/Amigo/Term_Details?Term=Go:0005637	23	23	4.8299	1.63615e-06	ATP11B,ATP1B4,DPY19L4,EMD,FAM169A,ITPR1,KCNH1,LEMD3,LMNB1,LMNB2,NEMP1,NRM,P2RX1,P2RX4,P2RX5,PSEN2,RNF13,SIRT1,SMAD3,SUN1,TMEM120B,TOR1AIP1,ZMPSTE24	1
Ruffle_Membrane(5)	Http://Amigo1.Geneontology.Org/Cgi-Bin/Amigo/Term_Details?Term=Go:0032587	28	28	7.14422	1.63615e-06	ADAM17,ADGRE2,AIF1L,APC,CDC37,CDKL5,CFL1,CIB1,CLASP2,EEF1A1,EPHA2,EPS8L1,EPS8L2,ITGAV,ITGB1,ITGB3,KANK1,MACF1,NME1,PACSIN1,PIP5K1A,PLEKHA1,RASGRP2,RPS3,SPATA13,SPRY2,TPM1,TWF1	1
Synaptic_Vesicle(3)	Http://Amigo1.Geneontology.Org/Cgi-Bin/Amigo/Term_Details?Term=Go:0008021	37	37	11.8735	1.77962e-06	APBA1,BCL2L1,BDNF,CLCN3,DGKI,DMXL2,DTNBP1,GIPC1,KIF3A,LAMP1,LRRK2,MME,OTOF,PPT1,RAB11B,RAB3A,RAB3B,RAB3D,RAB5A,RABAC1,SEPT5,SEPT6,SLC17A5,SLC40A1,SLC6A17,SV2A,SYNGR2,SYPL2,SYT2,SYT6,SYT7,TOR1A,TRAPPC4,VAMP2,VAMP5,WDR7,ZNRF1	1
Cul3_Ring_Ubiquitin_Ligase_Complex(6)	Http://Amigo1.Geneontology.Org/Cgi-Bin/Amigo/Term_Details?Term=Go:0031463	26	26	6.23862	1.82688e-06	BACH1,BACH2,CUL3,KBTBD11,KBTBD12,KBTBD2,KCTD17,KLHL12,KLHL15,KLHL18,KLHL2,KLHL20,KLHL21,KLHL23,KLHL24,KLHL28,KLHL29,KLHL3,KLHL30,KLHL31,KLHL38,KLHL40,KLHL41,KLHL8,SPOPL,TNFAIP1	1
Recycling_Endosome(5)	Http://Amigo1.Geneontology.Org/Cgi-Bin/Amigo/Term_Details?Term=Go:0055037	38	38	12.4772	1.91363e-06	AMOTL2,ARFGEF2,ATP11A,ATP11B,ATP9A,DYNC1I1,FAM109A,HFE,ITGB1,LMTK2,MICALL1,MYO5A,NDRG1,PANK1,RAB10,RAB11B,RAB11FIP2,RAB11FIP5,RAB12,RAB13,RAN,RAP2C,RNF11,SLC26A7,SLC39A4,SLC9A7,ST8SIA2,STX8,TBC1D14,TFRC,TNIK,TUBG1,USP6,UTS2R,VAMP8,VPS33B,VPS50,VPS52	1
Sperm_Part(3)	Http://Amigo1.Geneontology.Org/Cgi-Bin/Amigo/Term_Details?Term=Go:0097223	39	39	13.081	2.04371e-06	ADAM15,AK1,ALS2CR12,ARSA,ATP6V0A2,ATP8B3,BMF,BSG,C9ORF9,CALR,CASC5,CAV1,CEP131,CTNNA1,DNAH1,DNAH8,FNDC3A,HEXB,IFT27,IFT81,LOXL1,NOTCH1,PFKM,POMT1,RAB3A,RACGAP1,RAN,SEPT4,SKIL,SLC26A6,SLC9A3R1,SLIRP,SPA17,SPAG9,SUN1,TRIM36,TRIP11,VEZT,ZP3	1
Coated_Pit(3)	Http://Amigo1.Geneontology.Org/Cgi-Bin/Amigo/Term_Details?Term=Go:0005905	26	26	6.33924	2.30717e-06	AP1S1,AP2M1,AP2S1,AP4B1,AP4E1,APP,ARRB2,CEMIP,CLTA,CTTN,CUBN,EGFR,EPS15,FCHO2,FNBP1,HSPD1,ITSN1,LDLR,LRP10,LRP12,LRP3,NECAP2,SLC2A4,SORT1,TFRC,VLDLR	1
Cation_Channel_Complex(6)	Http://Amigo1.Geneontology.Org/Cgi-Bin/Amigo/Term_Details?Term=Go:0034703	44	44	16.0997	2.46137e-06	ABCC9,AKAP9,AMIGO1,ASPH,ATP2A1,CACNA1H,CACNA1S,CACNA2D1,CACNB1,CACNB3,CACNG1,CACNG4,CACNG6,CALM1,CAMK2D,CASQ2,CATSPER1,CTTN,DLG2,FKBP1B,KCNA7,KCNC4,KCND2,KCND3,KCNH1,KCNH2,KCNJ11,KCNJ2,KCNMA1,KCNN4,KCNQ4,KCNS3,KCNT1,KCNU1,MCU,MICU1,PPM1A,PPP2R4,SCN1B,SCN3B,SCN4A,SUMO1,TRDN,VAMP2	1
Transcription_Elongation_Factor_Complex(4)	Http://Amigo1.Geneontology.Org/Cgi-Bin/Amigo/Term_Details?Term=Go:0008023	21	21	4.12554	2.48859e-06	AFF1,AFF4,BRD4,CDC73,EAF1,EAF2,ELL2,ELP3,ERCC6,ICE1,MLLT3,MMS22L,NELFB,NELFCD,NELFE,PAF1,TCEA2,TCEB2,TONSL,WDR61,ZC3H8	1
Smooth_Endoplasmic_Reticulum(5)	Http://Amigo1.Geneontology.Org/Cgi-Bin/Amigo/Term_Details?Term=Go:0005790	19	19	3.32055	2.58147e-06	ALDOB,CALR,CANX,CASQ1,DNAJC3,ERP29,HSPA5,HYOU1,KCNJ2,MAPK8IP3,MYO1D,PDIA3,PPIB,PRDX4,RYR1,SEC23A,SLMAP,SRI,SYVN1	1
Transcriptional_Repressor_Complex(4)	Http://Amigo1.Geneontology.Org/Cgi-Bin/Amigo/Term_Details?Term=Go:0017053	27	27	6.94298	3.02268e-06	APPL1,ARID4A,CBX5,CCND1,DEPDC1,ETV3,GATAD2B,HDAC1,HDAC2,HDAC3,HDAC4,HMGB1,JAZF1,MBD3,MTA2,NCOR1,RBBP4,RBBP7,RBBP8,RCOR1,REST,SKI,SMARCC2,SP3,SPEN,TBL1XR1,TBX15	1
T_Tubule(4)	Http://Amigo1.Geneontology.Org/Cgi-Bin/Amigo/Term_Details?Term=Go:0030315	20	20	3.82367	3.54981e-06	AHNAK2,ANK2,ANK3,ATP1A1,ATP1A2,BIN1,CACNA1S,CACNA2D1,CACNB1,CAPN3,CASQ1,CAV3,DYSF,KCNJ11,KCNJ2,PPP3CB,RYR1,SCN1B,SLC2A4,SRI	1
Primary_Cilium(4)	Http://Amigo1.Geneontology.Org/Cgi-Bin/Amigo/Term_Details?Term=Go:0072372	49	49	19.4202	3.59568e-06	ABCA4,ANO2,ARL3,ARL6,B9D1,B9D2,C2ORF71,CEP89,CSNK1A1,DHRS3,DNAH2,DYNLL1,DYNLRB1,EFCAB7,GLI2,GNAQ,GRK4,GUCY2D,IFT27,IFT46,IFT52,IFT81,KIF17,KIF3A,KIFAP3,MAP1A,MYO5A,NPHP3,ODF2,PDE6A,PKD1,PKD2,PKHD1,PQBP1,PTCH1,PTPRK,RAB10,RAB15,ROM1,SPA17,TMEM237,TOPORS,TTBK2,TTC21B,TUBG1,TULP3,UNC119B,WDR19,WDR34	1
Neuron_Projection_Terminus(4)	Http://Amigo1.Geneontology.Org/Cgi-Bin/Amigo/Term_Details?Term=Go:0044306	34	34	10.7666	4.37149e-06	ADRA2C,AP1S1,APP,BDNF,CHRM4,CLCN3,DGKI,DMD,ELK1,EPHA4,GLUL,GOT1,GRIK2,KCNC4,KCNMA1,L1CAM,LRRK2,MME,MOB2,NMU,P2RX4,PACSIN1,POLG,PVALB,RAB3A,RAB5A,SEPT5,SEPT6,SRI,SV2A,SYT7,TANC1,UNC13B,VAMP2	1
Cell_Cell_Adherens_Junction(4)	Http://Amigo1.Geneontology.Org/Cgi-Bin/Amigo/Term_Details?Term=Go:0005913	23	23	5.23239	4.65542e-06	APC,CADM4,CDH1,CTNNA1,CTNNA3,DAG1,DLG5,DSP,FLOT1,GJA1,JUP,NDRG1,OXTR,PGM5,PLEKHA7,PTPRM,PVR,PVRL2,SMAGP,SORBS1,SPTAN1,TJP1,VCL	1
Clathrin_Coated_Vesicle(7)	Http://Amigo1.Geneontology.Org/Cgi-Bin/Amigo/Term_Details?Term=Go:0030136	41	41	14.7916	4.67131e-06	ABCB4,AP1B1,AP1M1,AP1S1,AP2M1,AP2S1,ATP7A,BCAP31,CEMIP,CLINT1,CLTA,DBNL,DENND1B,ECE1,EGFR,EPS15,FAM109A,FCHO2,FOLR1,FZD4,GGA2,HBEGF,HIP1,HLA-DPA1,LDLR,LMBRD1,NECAP2,NGFR,NRGN,PIK3C2A,RAB3A,SCYL2,SLC2A4,SNX18,SNX9,SORT1,TMED9,VAMP2,VPS18,VPS33B,WIPI1	1
Nuclear_Heterochromatin(5)	Http://Amigo1.Geneontology.Org/Cgi-Bin/Amigo/Term_Details?Term=Go:0005720	19	19	3.5218	4.95094e-06	ATRX,BEND3,CBX1,CBX5,DNMT3A,EME1,ESCO2,FOXC1,H2AFZ,NCAPD3,PCGF2,PSIP1,RNF2,SATB1,SIRT1,SIRT2,SIRT6,TRIM28,UHRF1	1
Cortical_Actin_Cytoskeleton(5)	Http://Amigo1.Geneontology.Org/Cgi-Bin/Amigo/Term_Details?Term=Go:0030864	24	24	5.7355	5.07237e-06	ACTN2,ANLN,CAP1,CAPN2,CDH1,CFL1,CORO1A,DSTN,EEF1A1,FLOT1,HFE,LASP1,MAEA,MYADM,MYH2,PPP1R9A,RDX,SPTAN1,SPTB,SPTBN1,SPTBN2,VCL,WASL,WIPF3	1
Respiratory_Chain(3)	Http://Amigo1.Geneontology.Org/Cgi-Bin/Amigo/Term_Details?Term=Go:0070469	29	29	8.35169	6.91656e-06	COX4I1,COX6A1,COX6A2,COX7A1,COX7A2,COX7A2L,COX8A,HIGD2A,NDUFA11,NDUFA12,NDUFA2,NDUFB1,NDUFB10,NDUFB11,NDUFB2,NDUFB6,NDUFB7,NDUFC2,NDUFS1,NDUFS5,NDUFS8,NDUFV1,NNT,PARK7,SURF1,UQCC3,UQCRB,UQCRC2,UQCRH	1
Cytoplasmic_Mrna_Processing_Body(6)	Http://Amigo1.Geneontology.Org/Cgi-Bin/Amigo/Term_Details?Term=Go:0000932	26	26	6.84235	7.07155e-06	AGO2,AGO3,AGO4,APOBEC3G,BTBD1,BTBD2,BTBD6,CARHSP1,CNOT1,EDC4,LSM2,LSM4,LSM6,MEX3B,MOV10,PATL1,POLR2G,PSMA4,PSMC3,PUM1,RC3H1,RC3H2,TNRC6B,TOP1,TRIM21,XRN1	1
Costamere(4)	Http://Amigo1.Geneontology.Org/Cgi-Bin/Amigo/Term_Details?Term=Go:0043034	15	15	2.11308	7.60947e-06	AHNAK2,ANK2,ANK3,CMYA5,DAG1,DMD,FLNC,FXR1,KRT8,PGM5,PLEC,SDC4,SMPX,SVIL,VCL	1
Microtubule_End(5)	Http://Amigo1.Geneontology.Org/Cgi-Bin/Amigo/Term_Details?Term=Go:1990752	15	15	2.11308	7.60947e-06	APC,ASPM,CAMSAP2,CLASP1,CLASP2,CLIP1,CLIP2,DST,KIF18B,KIF2C,MAPRE3,MYO5A,SLAIN2,SPAG5,SVIL	1
Myosin_Ii_Complex(5)	Http://Amigo1.Geneontology.Org/Cgi-Bin/Amigo/Term_Details?Term=Go:0016460	16	16	2.51557	8.87025e-06	MYH1,MYH13,MYH14,MYH2,MYH3,MYH6,MYH7,MYH8,MYL1,MYL12B,MYL3,MYL6B,MYLPF,MYOM1,SHROOM1,TTN	1
Microbody_Membrane(4)&Peroxisomal_Membrane(5)	Http://Amigo1.Geneontology.Org/Cgi-Bin/Amigo/Term_Details?Term=Go:0031903	22	22	5.13176	1.14953e-05	ABCD1,ACBD5,ACSL1,ACSL4,ATAD1,CAT,CAV1,CNOT1,DHRS4,FIS1,FNDC5,HSD17B4,IMPDH2,MAP2K2,PECR,PEX1,PEX11G,PEX16,PEX5,PEX5L,PNPLA8,PXMP2	1
Organellar_Large_Ribosomal_Subunit(4)&Mitochondrial_Large_Ribosomal_Subunit(5)	Http://Amigo1.Geneontology.Org/Cgi-Bin/Amigo/Term_Details?Term=Go:0000315	16	16	2.61619	1.29469e-05	ICT1,MRPL11,MRPL12,MRPL13,MRPL16,MRPL17,MRPL21,MRPL22,MRPL23,MRPL27,MRPL28,MRPL36,MRPL43,MRPL47,MRPL52,MRPL55	1
Cell_Division_Site(3)&Cell_Division_Site_Part(3)	Http://Amigo1.Geneontology.Org/Cgi-Bin/Amigo/Term_Details?Term=Go:0032153	22	22	5.23239	1.46979e-05	ANLN,CEP55,DCTN3,ECT2,FSD1,ITGB1,MAEA,MASTL,MYH2,MYLK,NDE1,PITPNM1,PKN1,PLK4,RACGAP1,RDX,RHOC,SEPT6,SPIRE1,SSH1,SVIL,ZFYVE19	1
Ciliary_Basal_Body(4)	Http://Amigo1.Geneontology.Org/Cgi-Bin/Amigo/Term_Details?Term=Go:0036064	29	29	8.75419	1.46979e-05	AKAP9,B9D1,B9D2,BBS5,C2CD3,CBY1,CYLD,FOPNL,IFT46,IFT81,KIF17,KIFAP3,LCA5,MARK4,ODF2,PCNT,PKD2,PKHD1,POC1A,PSEN2,PTPN23,RAB3IP,SSNA1,SSX2IP,TBC1D7,TOPORS,TTBK2,TUBG1,WDR34	1
Microbody_Part(4)&Peroxisomal_Part(5)	Http://Amigo1.Geneontology.Org/Cgi-Bin/Amigo/Term_Details?Term=Go:0044438	27	27	7.74796	1.60279e-05	ABCD1,ACBD5,ACSL1,ACSL4,AGXT,ATAD1,CAT,CAV1,CNOT1,DHRS4,ECI2,FIS1,FNDC5,HACL1,HSD17B4,IDE,IMPDH2,MAP2K2,PECR,PEX1,PEX11G,PEX16,PEX5,PEX5L,PNPLA8,PRDX5,PXMP2	1
Nuclear_Replication_Fork(6)	Http://Amigo1.Geneontology.Org/Cgi-Bin/Amigo/Term_Details?Term=Go:0043596	18	18	3.5218	1.78999e-05	CDC45,ERCC5,GINS4,MCM10,MCM3,MMS22L,PCNA,POLA2,POLD1,POLD3,POLE,POLE2,PRPF19,RPA1,SMARCAD1,TONSL,TOP1,XPA	1
Axon_Terminus(5)	Http://Amigo1.Geneontology.Org/Cgi-Bin/Amigo/Term_Details?Term=Go:0043679	31	31	9.96166	1.81095e-05	ADRA2C,AP1S1,APP,BDNF,CHRM4,CLCN3,DGKI,ELK1,EPHA4,GLUL,GOT1,GRIK2,KCNC4,KCNMA1,L1CAM,LRRK2,NMU,P2RX4,PACSIN1,POLG,PVALB,RAB3A,RAB5A,SEPT5,SEPT6,SRI,SV2A,SYT7,TANC1,UNC13B,VAMP2	1
Condensed_Chromosome_Outer_Kinetochore(4)	Http://Amigo1.Geneontology.Org/Cgi-Bin/Amigo/Term_Details?Term=Go:0000940	12	12	1.3081	1.83672e-05	BUB1,BUB1B,CCNB1,CENPE,CENPF,CREBBP,NDC80,PLK1,SKA1,SKA2,SKA3,SPDL1	1
Secretory_Granule_Membrane(4)	Http://Amigo1.Geneontology.Org/Cgi-Bin/Amigo/Term_Details?Term=Go:0030667	26	26	7.54671	3.01534e-05	ABCA3,ATP8A1,ATP8B3,BSG,CAV1,CD36,CD63,CPE,DMBT1,ITGB3,ITPR1,LAMP2,PECAM1,RAB26,RAB3A,RAB3B,RAB3D,RPH3AL,SPARC,SRI,SUN1,SYT2,TRIP11,VAMP2,VAMP8,ZP3	1
Basal_Lamina(3)	Http://Amigo1.Geneontology.Org/Cgi-Bin/Amigo/Term_Details?Term=Go:0005605	14	14	2.11308	3.24174e-05	ACHE,AGRN,ANG,COL4A4,COL4A5,COLQ,DLG1,HSPG2,LAMA2,LAMA3,LAMA4,LAMA5,LAMB2,LAMC1	1
Dystrophin_Associated_Glycoprotein_Complex(5)	Http://Amigo1.Geneontology.Org/Cgi-Bin/Amigo/Term_Details?Term=Go:0016010	14	14	2.11308	3.24174e-05	CAV3,DAG1,DMD,KRT8,PGM5,SGCA,SGCB,SGCD,SGCE,SGCG,SNTA1,SNTB1,SSPN,UTRN	1
Myosin_Filament(5)	Http://Amigo1.Geneontology.Org/Cgi-Bin/Amigo/Term_Details?Term=Go:0032982	14	14	2.11308	3.24174e-05	MYBPC1,MYBPC2,MYBPH,MYH1,MYH13,MYH14,MYH2,MYH3,MYH6,MYH7,MYH7B,MYH8,MYOM1,MYOM2	1
Golgi_Associated_Vesicle(5)	Http://Amigo1.Geneontology.Org/Cgi-Bin/Amigo/Term_Details?Term=Go:0005798	26	26	7.64734	3.61026e-05	AP1S1,ATP7A,CLTA,COPA,COPB1,COPE,COPZ2,GJA1,GOLGA5,GPR89A,KDELR1,LRRK2,MAP6D1,NRGN,NUCB1,PACSIN1,PI4KA,PKD1,SLC2A4,SORT1,SPPL2B,STK16,TMED3,TMED7,TMED9,ZDHHC17	1
Brush_Border(4)	Http://Amigo1.Geneontology.Org/Cgi-Bin/Amigo/Term_Details?Term=Go:0005903	30	30	9.86104	3.87477e-05	ADD3,AQP1,ATP7A,CD36,CLIC1,CUBN,CYBRD1,DCXR,ESPN,FLNB,GIPC1,GNA12,MFSD10,MME,MTTP,MYH14,MYL12B,MYL6,MYO1B,MYO1D,PEMT,PLD2,PLEC,SCIN,SLC26A4,SLC26A6,SLC9A3,SLC9A3R1,TPM3,VCL	1
Inclusion_Body(4)	Http://Amigo1.Geneontology.Org/Cgi-Bin/Amigo/Term_Details?Term=Go:0016234	24	24	6.74173	4.70858e-05	AGL,ATF4,ATXN1,CDH1,CLU,DBF4B,EPS15,GPX1,GYS1,HSPB7,LRRK2,NBN,NUP153,ORC6,PARK2,PINK1,POLD1,PSMC5,RAB11B,RAD18,RANBP2,STUB1,TRIM37,WDFY3	1
Microtubule_Plus_End(5)	Http://Amigo1.Geneontology.Org/Cgi-Bin/Amigo/Term_Details?Term=Go:0035371	12	12	1.50934	4.92068e-05	APC,CLASP1,CLASP2,CLIP1,CLIP2,DST,KIF18B,KIF2C,MAPRE3,MYO5A,SLAIN2,SPAG5	1
Basal_Plasma_Membrane(4)	Http://Amigo1.Geneontology.Org/Cgi-Bin/Amigo/Term_Details?Term=Go:0009925	16	16	3.01868	4.94342e-05	AGER,ANK3,AQP1,BMPR2,CAV1,CD34,DST,ERBB2,ERBB2IP,ITGA6,KCNQ4,MET,PKD2,SLC23A2,SLC27A5,TEK	1
Muscle_Myosin_Complex(4)	Http://Amigo1.Geneontology.Org/Cgi-Bin/Amigo/Term_Details?Term=Go:0005859	13	13	1.91183	6.19086e-05	MYH1,MYH13,MYH2,MYH3,MYH6,MYH7,MYH8,MYL1,MYL3,MYL6B,MYLPF,MYOM1,TTN	1
Cajal_Body(7)	Http://Amigo1.Geneontology.Org/Cgi-Bin/Amigo/Term_Details?Term=Go:0015030	19	19	4.4274	6.27269e-05	AK6,CDK2,EAF1,FBL,FRG1,GAR1,HSPB7,ICE1,LSM10,NHP2,NOP10,NOP58,OIP5,PRPF31,SART1,SRRM2,TOE1,WRAP53,ZC3H8	1
Cell_Surface_Furrow(3)&Cleavage_Furrow(4)	Http://Amigo1.Geneontology.Org/Cgi-Bin/Amigo/Term_Details?Term=Go:0097610	19	19	4.4274	6.27269e-05	CEP55,DCTN3,ECT2,FSD1,ITGB1,MASTL,MYLK,NDE1,PITPNM1,PKN1,PLK4,RACGAP1,RDX,RHOC,SEPT6,SPIRE1,SSH1,SVIL,ZFYVE19	1
Vesicle_Coat(5)	Http://Amigo1.Geneontology.Org/Cgi-Bin/Amigo/Term_Details?Term=Go:0030120	19	19	4.4274	6.27269e-05	AP1S1,AP2M1,AP2S1,CLTA,COPA,COPB1,COPE,COPZ2,EGFR,EPS15,NECAP2,SEC23A,SEC24A,SEC24B,SEC24C,SEC24D,SEC31A,TMED3,TMED7	1
Scf_Ubiquitin_Ligase_Complex(6)	Http://Amigo1.Geneontology.Org/Cgi-Bin/Amigo/Term_Details?Term=Go:0019005	18	18	4.12554	9.56977e-05	BTRC,CCNF,FBXL15,FBXL16,FBXL17,FBXL19,FBXL22,FBXL7,FBXO18,FBXO27,FBXO4,FBXO9,FBXW11,FBXW7,FBXW8,SKP2,TRIM21,USP47	1
Baf_Type_Complex(5)	Http://Amigo1.Geneontology.Org/Cgi-Bin/Amigo/Term_Details?Term=Go:0090544	14	14	2.41495	9.74731e-05	ARID1A,ARID1B,ARID2,DPF1,PBRM1,PHF10,RB1,SMARCA2,SMARCA4,SMARCB1,SMARCC2,SMARCD2,SS18,SS18L1	1
Golgi_Cisterna_Membrane(6)	Http://Amigo1.Geneontology.Org/Cgi-Bin/Amigo/Term_Details?Term=Go:0032580	24	24	7.14422	0.000102217	APH1A,ASAP2,B3GALT6,B4GALT2,B4GALT4,B4GALT5,B4GALT7,BCAP31,COG3,CSGALNACT1,CSGALNACT2,GOLGA2,GOLGA8B,GOLIM4,GPR89A,NAGPA,NUCB1,PITPNM1,SORT1,ST3GAL1,ST6GAL1,TMED3,TMEM115,UXS1	1
Pcg_Protein_Complex(4)	Http://Amigo1.Geneontology.Org/Cgi-Bin/Amigo/Term_Details?Term=Go:0031519	18	18	4.22616	0.00012301	BCOR,CBX4,CSNK2B,EZH1,EZH2,H2AFY2,HDAC2,JARID2,PCGF2,PCGF5,PHC2,PHC3,PHF19,RBBP4,RBBP7,RNF2,SIRT1,TRIM37	1
Euchromatin(4)	Http://Amigo1.Geneontology.Org/Cgi-Bin/Amigo/Term_Details?Term=Go:0000791	15	15	2.91806	0.000132087	ASH2L,CECR2,DNMT3A,H1F0,H2AFZ,H3F3C,HIST1H1C,KLF4,RBMX,RNF2,RUVBL2,SIRT1,TRIM28,TRNP1,UHRF1	1
Podosome(4)	Http://Amigo1.Geneontology.Org/Cgi-Bin/Amigo/Term_Details?Term=Go:0002102	13	13	2.11308	0.000132087	AFAP1L1,CTTN,DBNL,FERMT3,FSCN1,LPXN,SH3GL1,SH3PXD2A,SH3PXD2B,SVIL,TPM4,VCAM1,WDR1	1
Serine_Threonine_Protein_Kinase_Complex(8)	Http://Amigo1.Geneontology.Org/Cgi-Bin/Amigo/Term_Details?Term=Go:1902554	21	21	5.7355	0.000135877	ACVR1,ACVR1B,ACVR1C,BRD4,CAB39,ENG,ERCC2,ERCC5,GTF2F2,HSPD1,MAP3K7,PHKA1,PHKG1,PHKG2,PRKAR1A,PRKAR1B,PRKAR2A,PYCARD,RB1CC1,TGFBR2,ULK1	1
Dynein_Complex(5)	Http://Amigo1.Geneontology.Org/Cgi-Bin/Amigo/Term_Details?Term=Go:0030286	18	18	4.32678	0.000156225	DCTN1,DCTN4,DNAH1,DNAH10,DNAH2,DNAH7,DNAH8,DNAI1,DNAL4,DNHD1,DYNC1I1,DYNC1LI2,DYNLL1,DYNLRB1,DYNLT1,DYNLT3,TOPORS,WDR34	1
Mcm_Complex(4)	Http://Amigo1.Geneontology.Org/Cgi-Bin/Amigo/Term_Details?Term=Go:0042555	10	10	1.10685	0.000159905	MCM2,MCM3,MCM4,MCM5,MCM6,MCM7,MCM8,MCM9,MMS22L,TONSL	1
Respiratory_Chain_Complex(4)	Http://Amigo1.Geneontology.Org/Cgi-Bin/Amigo/Term_Details?Term=Go:0098803	22	22	6.33924	0.000161989	COX4I1,COX6A1,COX6A2,COX8A,NDUFA11,NDUFA12,NDUFA2,NDUFB1,NDUFB10,NDUFB11,NDUFB2,NDUFB6,NDUFB7,NDUFC2,NDUFS1,NDUFS5,NDUFS8,NDUFV1,PARK7,UQCC3,UQCRB,UQCRC2	1
Spindle_Midzone(5)	Http://Amigo1.Geneontology.Org/Cgi-Bin/Amigo/Term_Details?Term=Go:0051233	14	14	2.61619	0.000186957	AURKA,AURKB,BUB1B,CAMK2B,CDCA8,CENPE,CTTN,EML1,GEM,KIF14,KIF18A,KIF20B,PLK1,RACGAP1	1
Acrosomal_Vesicle(4)	Http://Amigo1.Geneontology.Org/Cgi-Bin/Amigo/Term_Details?Term=Go:0001669	27	27	9.15668	0.000187854	ADAM15,ARSA,ATP6V0A2,ATP8B3,BMF,BSG,C9ORF9,CALR,CASC5,CAV1,CEP131,CTNNA1,FNDC3A,HEXB,LOXL1,NOTCH1,POMT1,RAB3A,RACGAP1,SKIL,SLIRP,SPAG9,SUN1,TRIM36,TRIP11,VEZT,ZP3	1
Integral_Component_Of_Mitochondrial_Membrane(5)	Http://Amigo1.Geneontology.Org/Cgi-Bin/Amigo/Term_Details?Term=Go:0032592	19	19	4.93052	0.000204548	APOOL,ARMCX3,C19ORF70,CHCHD6,COA3,CPT1A,ETFDH,FIS1,L2HGDH,MCU,MICU1,PINK1,PPOX,RHOT1,TIMM17B,TIMM23B,TOMM40,TOMM7,UQCC3	1
Extrinsic_Component_Of_Cytoplasmic_Side_Of_Plasma_Membrane(4)	Http://Amigo1.Geneontology.Org/Cgi-Bin/Amigo/Term_Details?Term=Go:0031234	27	27	9.2573	0.000219664	ATP2A2,BLK,CYLD,DTNA,ERRFI1,ESYT3,FARP1,FER,FERMT2,FES,GNA12,GNAI2,GNAQ,GNG2,IQGAP1,JAK1,JAK2,PTK2,RACGAP1,RGS11,S100A6,SNX18,SNX5,SNX9,STYK1,TIAM1,YES1	1
Anchored_Component_Of_Membrane(4)	Http://Amigo1.Geneontology.Org/Cgi-Bin/Amigo/Term_Details?Term=Go:0031225	36	36	14.6909	0.000221632	ACHE,ALPL,ART1,ART3,BST1,CD14,CD24,CDH13,CPM,EFNA1,EFNA3,EFNA4,EFNA5,FOLR1,GAS1,GFRA1,GGT5,GPC2,HFE2,HYAL2,LY6E,LYNX1,LYPD6B,MFI2,NCAM1,NT5E,NTNG2,PKHD1,PLAUR,PRNP,RTN4R,SEMA7A,TECTA,TFPI,TREH,ULBP1	1
Rough_Endoplasmic_Reticulum_Membrane(4)	Http://Amigo1.Geneontology.Org/Cgi-Bin/Amigo/Term_Details?Term=Go:0030867	12	12	1.91183	0.000251726	ALDOB,ARL6IP1,BCAP31,DNAJC3,NAT8L,PLOD1,PLOD3,SEC61B,SRP9,SSR3,SSR4,SUCO	1
Intrinsic_Component_Of_Mitochondrial_Membrane(4)	Http://Amigo1.Geneontology.Org/Cgi-Bin/Amigo/Term_Details?Term=Go:0098573	19	19	5.03114	0.000252924	APOOL,ARMCX3,C19ORF70,CHCHD6,COA3,CPT1A,ETFDH,FIS1,L2HGDH,MCU,MICU1,PINK1,PPOX,RHOT1,TIMM17B,TIMM23B,TOMM40,TOMM7,UQCC3	1
Perikaryon(4)	Http://Amigo1.Geneontology.Org/Cgi-Bin/Amigo/Term_Details?Term=Go:0043204	24	24	7.84858	0.000351284	AMIGO1,AZIN2,BDNF,BRD1,CTSV,DDN,ENO2,EPHA4,FUS,GLUL,GRIK2,KCND2,KLHL24,LRRK2,NEURL1,NGFR,PCSK2,PPP1CA,RACK1,RUFY3,SHTN1,SIRT2,TOP1,TTLL7	1
Polysome(5)	Http://Amigo1.Geneontology.Org/Cgi-Bin/Amigo/Term_Details?Term=Go:0005844	16	16	3.72304	0.000352042	AGO2,ATXN2,CALR,CPEB2,EPM2A,FUS,FXR1,FXR2,NAA38,NUFIP2,PIWIL2,PSMA1,RPL7,RPL7A,RPS3,RPS6	1
U12_Type_Spliceosomal_Complex(6)	Http://Amigo1.Geneontology.Org/Cgi-Bin/Amigo/Term_Details?Term=Go:0005689	13	13	2.41495	0.000359141	LSM7,PHF5A,RNPC3,SF3B1,SF3B2,SF3B4,SF3B5,SF3B6,SNRNP25,SNRPB,SNRPD2,SNRPG,ZCRB1	1
Apical_Junction_Complex(4)	Http://Amigo1.Geneontology.Org/Cgi-Bin/Amigo/Term_Details?Term=Go:0043296	31	31	11.9741	0.000359141	AMOTL1,AMOTL2,ANK3,APC,ASH1L,BVES,CCND1,CDH1,CDK4,CGNL1,CTNNA1,DLG1,ECT2,F11R,JAM2,JUP,MPDZ,MPP7,MTDH,PLEKHA7,PLXDC1,PRKCI,PVRL2,RAB13,RAP2C,RAPGEF2,SHROOM3,SORBS1,STRN,TJP1,VCL	1
Transcriptionally_Active_Chromatin(4)	Http://Amigo1.Geneontology.Org/Cgi-Bin/Amigo/Term_Details?Term=Go:0035327	12	12	2.01246	0.000359141	AFF4,ESR1,EXOSC3,EXOSC4,HIST1H1C,ICE1,PADI2,PELP1,PSIP1,TTC37,WDR61,ZC3H8	1
Dna_Packaging_Complex(4)	Http://Amigo1.Geneontology.Org/Cgi-Bin/Amigo/Term_Details?Term=Go:0044815	24	24	7.9492	0.000408243	CENPA,H1F0,H1FX,H2AFJ,H2AFV,H2AFX,H2AFY2,H2AFZ,H3F3B,H3F3C,HIST1H1C,HIST1H2BD,HIST1H2BE,HIST1H4H,HIST2H2AC,HIST2H2BE,KAT6A,KAT6B,NCAPD2,NCAPD3,NCAPG,NCAPH,SHPRH,SMC2	1
Calcium_Channel_Complex(7)	Http://Amigo1.Geneontology.Org/Cgi-Bin/Amigo/Term_Details?Term=Go:0034704	20	20	5.83612	0.000459296	ASPH,ATP2A1,CACNA1H,CACNA1S,CACNA2D1,CACNB1,CACNB3,CACNG1,CACNG4,CACNG6,CALM1,CAMK2D,CASQ2,CATSPER1,FKBP1B,MCU,MICU1,PPM1A,PPP2R4,TRDN	1
U2_Snrnp(7)	Http://Amigo1.Geneontology.Org/Cgi-Bin/Amigo/Term_Details?Term=Go:0005686	11	11	1.71059	0.000483239	PHF5A,RBMX2,SF3A2,SF3B1,SF3B2,SF3B5,SF3B6,SNRPA1,SNRPB,SNRPD2,SNRPG	1
Replisome(4)	Http://Amigo1.Geneontology.Org/Cgi-Bin/Amigo/Term_Details?Term=Go:0030894	13	13	2.51557	0.000490513	ERCC5,MCM3,POLA2,POLD1,POLD3,POLE,POLE2,PRIM1,PRIM2,PRPF19,RPA1,TONSL,XPA	1
Mediator_Complex(4)	Http://Amigo1.Geneontology.Org/Cgi-Bin/Amigo/Term_Details?Term=Go:0016592	15	15	3.42118	0.000521045	MED1,MED10,MED12,MED13,MED13L,MED14,MED18,MED23,MED27,MED29,MED30,MED6,MED8,PPARGC1B,USP47	1
Protein_Complex_Involved_In_Cell_Adhesion(4)&Integrin_Complex(5)	Http://Amigo1.Geneontology.Org/Cgi-Bin/Amigo/Term_Details?Term=Go:0098636	14	14	3.01868	0.000598542	ITGA10,ITGA11,ITGA3,ITGA6,ITGAD,ITGAE,ITGAV,ITGAX,ITGB1,ITGB3,ITGB5,ITGB6,ITGB8,NPNT	1
Mll1_2_Complex(6)&Mll1_Complex(7)	Http://Amigo1.Geneontology.Org/Cgi-Bin/Amigo/Term_Details?Term=Go:0044665	13	13	2.61619	0.000661413	INO80C,KANSL1,LAS1L,MGA,PELP1,PHF20,PRPF31,RNF2,RUVBL1,RUVBL2,TAF1,TAF4,TAF9	1
Site_Of_Double_Strand_Break(5)	Http://Amigo1.Geneontology.Org/Cgi-Bin/Amigo/Term_Details?Term=Go:0035861	13	13	2.61619	0.000661413	ATF2,C9ORF142,ESCO2,H2AFX,NBN,PRPF19,RAD18,RAD51,RFWD3,RNF169,SETMAR,SLF2,SMARCAD1	1
Condensed_Nuclear_Chromosome_Centromeric_Region(6)	Http://Amigo1.Geneontology.Org/Cgi-Bin/Amigo/Term_Details?Term=Go:0000780	11	11	1.81121	0.000690598	AURKA,AURKB,BUB1,BUB1B,CCNB1,CENPA,NDC80,PLK1,REC8,SGOL1,SS18L1	1
Endoribonuclease_Complex(5)	Http://Amigo1.Geneontology.Org/Cgi-Bin/Amigo/Term_Details?Term=Go:1902555	11	11	1.81121	0.000690598	AGO2,AGO3,AGO4,DICER1,POP1,POP4,POP5,POP7,RPP30,TARBP2,TSEN34	1
Golgi_Associated_Vesicle_Membrane(4)	Http://Amigo1.Geneontology.Org/Cgi-Bin/Amigo/Term_Details?Term=Go:0030660	17	17	4.52803	0.000724489	AP1S1,CLTA,COPA,COPB1,COPE,COPZ2,GJA1,GOLGA5,GPR89A,KDELR1,NRGN,PI4KA,PKD1,SPPL2B,TMED3,TMED7,ZDHHC17	1
Cytoplasmic_Dynein_Complex(5)	Http://Amigo1.Geneontology.Org/Cgi-Bin/Amigo/Term_Details?Term=Go:0005868	14	14	3.11931	0.000773602	DCTN4,DNAH1,DNAH2,DNAH7,DNAH8,DNAI1,DYNC1I1,DYNC1LI2,DYNLL1,DYNLRB1,DYNLT1,DYNLT3,TOPORS,WDR34	1
Endoplasmic_Reticulum_Golgi_Intermediate_Compartment_Membrane(5)	Http://Amigo1.Geneontology.Org/Cgi-Bin/Amigo/Term_Details?Term=Go:0033116	19	19	5.63488	0.000841746	AREG,ASPSCR1,AZIN2,BCAP31,CLN8,COPZ2,CTSC,CTSZ,ERGIC3,FOLR1,GOLGA2,KDELR1,LMAN1,LMAN2,SLC35C2,SURF4,TMED3,TMED7,TMED9	1
Sex_Chromosome(6)	Http://Amigo1.Geneontology.Org/Cgi-Bin/Amigo/Term_Details?Term=Go:0000803	13	13	2.71682	0.000873054	CDK2,DNMT3A,ESCO2,H2AFX,H2AFY2,PCGF2,PLK4,RAD18,RNF2,SIN3B,SMARCB1,SMCHD1,SUMO1	1
Esc_E_Z_Complex(5)	Http://Amigo1.Geneontology.Org/Cgi-Bin/Amigo/Term_Details?Term=Go:0035098	10	10	1.50934	0.000911796	EZH1,EZH2,H2AFY2,HDAC2,JARID2,PHF19,RBBP4,RBBP7,SIRT1,TRIM37	1
Axonal_Growth_Cone(5)	Http://Amigo1.Geneontology.Org/Cgi-Bin/Amigo/Term_Details?Term=Go:0044295	10	10	1.50934	0.000911796	APC,BOC,CLASP2,COBL,EPHA4,L1CAM,PTCH1,RTN4R,SHTN1,TRPV2	1
Mitochondrial_Proton_Transporting_Atp_Synthase_Complex(5)	Http://Amigo1.Geneontology.Org/Cgi-Bin/Amigo/Term_Details?Term=Go:0005753	12	12	2.31433	0.000932607	ATP5D,ATP5EP2,ATP5G1,ATP5G2,ATP5H,ATP5I,ATP5J2,ATP5L,ATP5O,ATPIF1,C14ORF2,USMG5	1
Nuclear_Euchromatin(5)	Http://Amigo1.Geneontology.Org/Cgi-Bin/Amigo/Term_Details?Term=Go:0005719	12	12	2.31433	0.000932607	ASH2L,CECR2,H1F0,H2AFZ,H3F3C,HIST1H1C,KLF4,RBMX,RUVBL2,SIRT1,TRIM28,TRNP1	1
Spliceosomal_Tri_Snrnp_Complex(7)	Http://Amigo1.Geneontology.Org/Cgi-Bin/Amigo/Term_Details?Term=Go:0097526	12	12	2.31433	0.000932607	LSM2,LSM4,LSM5,LSM6,LSM7,PPIH,PRPF31,PRPF6,SART1,SNRPB,SNRPD2,SNRPG	1
Preribosome(5)	Http://Amigo1.Geneontology.Org/Cgi-Bin/Amigo/Term_Details?Term=Go:0030684	17	17	4.72927	0.0010859	FBL,FCF1,HEATR1,IMP3,NOC4L,NOP56,NOP58,PES1,PIN4,RPS7,RPSA,RRP36,RRP9,SRFBP1,TBL3,UTP14C,UTP18	1
Lumenal_Side_Of_Membrane(3)	Http://Amigo1.Geneontology.Org/Cgi-Bin/Amigo/Term_Details?Term=Go:0098576	13	13	2.81744	0.00113487	BCAP31,CALR,CANX,HLA-A,HLA-B,HLA-C,HLA-DPA1,HLA-E,HM13,NUCB1,PKD2,SPPL2B,TAPBP	1
Proton_Transporting_Atp_Synthase_Complex(4)	Http://Amigo1.Geneontology.Org/Cgi-Bin/Amigo/Term_Details?Term=Go:0045259	12	12	2.41495	0.00126554	ATP5D,ATP5EP2,ATP5G1,ATP5G2,ATP5H,ATP5I,ATP5J2,ATP5L,ATP5O,ATPIF1,C14ORF2,USMG5	1
Pericentriolar_Material(6)	Http://Amigo1.Geneontology.Org/Cgi-Bin/Amigo/Term_Details?Term=Go:0000242	10	10	1.60997	0.00131206	AKAP9,CDK5RAP2,HOOK3,NEK1,PCNT,TNKS,TNKS2,TUBE1,TUBG1,TUBG2	1
Telomerase_Holoenzyme_Complex(5)	Http://Amigo1.Geneontology.Org/Cgi-Bin/Amigo/Term_Details?Term=Go:0005697	10	10	1.60997	0.00131206	GAR1,HNRNPC,NHP2,NOP10,PTGES3,SMG6,SNRPB,TEP1,TERT,WRAP53	1
Protein_Serine_Threonine_Phosphatase_Complex(3)&Phosphatase_Complex(5)	Http://Amigo1.Geneontology.Org/Cgi-Bin/Amigo/Term_Details?Term=Go:0008287	17	17	4.8299	0.00131629	ITPR1,NKD1,PPP1CA,PPP1R12A,PPP1R15B,PPP1R3B,PPP2R3A,PPP2R3B,PPP2R4,PPP2R5A,PPP3CA,PPP3CB,PPP4C,SHOC2,STRN,STRN3,WDR82	1
Centriolar_Satellite(6)	Http://Amigo1.Geneontology.Org/Cgi-Bin/Amigo/Term_Details?Term=Go:0034451	11	11	2.01246	0.00132055	ALDOB,C2CD3,CEP131,EXOC7,FLOT1,FOPNL,HOOK3,KRT18,PCNT,PIBF1,SSX2IP	1
Nuclear_Lamina(5)	Http://Amigo1.Geneontology.Org/Cgi-Bin/Amigo/Term_Details?Term=Go:0005652	8	8	0.905605	0.00132055	EIF6,LMNA,LMNB1,LMNB2,NARF,NUP153,NUP35,SUV39H1	1
Platelet_Alpha_Granule(5)	Http://Amigo1.Geneontology.Org/Cgi-Bin/Amigo/Term_Details?Term=Go:0031091	19	19	5.93675	0.00140983	A2M,ACTN2,APP,CD36,CLU,EGF,F13A1,GAS6,ITGB3,PECAM1,PROS1,SPARC,SRGN,TGFB1,TGFB2,TIMP1,TMSB4X,VEGFC,VPS33B	1
Main_Axon(5)	Http://Amigo1.Geneontology.Org/Cgi-Bin/Amigo/Term_Details?Term=Go:0044304	18	18	5.43363	0.00150949	ANK3,BIN1,DAG1,DAGLA,DLG1,DLG2,KCNH1,KCNJ11,MAPK8IP3,MBP,MGLL,MYO1D,NRCAM,SCN1B,SIRT2,SLC1A2,SPTBN1,TNFRSF1B	1
Axoneme(4)&Ciliary_Cytoplasm(4)	Http://Amigo1.Geneontology.Org/Cgi-Bin/Amigo/Term_Details?Term=Go:0005930	24	24	8.85481	0.00152892	AK1,ALS2CR12,ARFGEF2,ARL6,ATG14,ATG16L1,ATG5,ATG7,BBS5,CCDC39,CCDC40,DNAH1,DNAH2,DNAH7,DNAH8,DNAI1,GLI2,KIF17,KIF3A,KIFAP3,LCA5,ODF2,TULP3,WDR34	1
Lumenal_Side_Of_Endoplasmic_Reticulum_Membrane(4)&Integral_Component_Of_Lumenal_Side_Of_Endoplasmic_Reticulum_Membrane(5)	Http://Amigo1.Geneontology.Org/Cgi-Bin/Amigo/Term_Details?Term=Go:0098553	12	12	2.51557	0.0016512	BCAP31,CALR,CANX,HLA-A,HLA-B,HLA-C,HLA-DPA1,HLA-E,HM13,PKD2,SPPL2B,TAPBP	1
Intrinsic_Component_Of_Mitochondrial_Inner_Membrane(5)&Integral_Component_Of_Mitochondrial_Inner_Membrane(6)	Http://Amigo1.Geneontology.Org/Cgi-Bin/Amigo/Term_Details?Term=Go:0031304	11	11	2.11308	0.00180185	APOOL,C19ORF70,CHCHD6,COA3,ETFDH,L2HGDH,MCU,PPOX,TIMM17B,TIMM23B,UQCC3	1
Autophagosome(6)	Http://Amigo1.Geneontology.Org/Cgi-Bin/Amigo/Term_Details?Term=Go:0005776	21	21	7.24484	0.00190848	ATG14,ATG16L1,ATG5,C6ORF106,DAPK2,ENTPD4,FYCO1,GABARAPL1,NBR1,NRBF2,RAB12,RAB23,RPN2,SRPX,TBC1D14,TP53INP1,TP53INP2,ULK1,VPS18,WDFY3,WIPI1	1
Proton_Transporting_Two_Sector_Atpase_Complex(4)	Http://Amigo1.Geneontology.Org/Cgi-Bin/Amigo/Term_Details?Term=Go:0016469	17	17	5.03114	0.00191466	ATP5D,ATP5EP2,ATP5G1,ATP5G2,ATP5H,ATP5I,ATP5J2,ATP5L,ATP5O,ATP6V0A2,ATP6V0B,ATP6V1B1,ATP6V1F,ATPIF1,C14ORF2,TCIRG1,USMG5	1
Multivesicular_Body(5)	Http://Amigo1.Geneontology.Org/Cgi-Bin/Amigo/Term_Details?Term=Go:0005771	14	14	3.5218	0.00199151	CD63,CST3,EGFR,GJA1,HLA-DMA,KIAA0368,LAMP1,PGA5,PMEL,SLC2A4,SLC40A1,STEAP3,TPT1,ZP3	1
Contractile_Ring(3)	Http://Amigo1.Geneontology.Org/Cgi-Bin/Amigo/Term_Details?Term=Go:0070938	8	8	1.00623	0.00210339	ALKBH4,ANLN,DAG1,KIF20B,MAEA,MYH2,PRC1,UTRN	1
Terminal_Bouton(3)	Http://Amigo1.Geneontology.Org/Cgi-Bin/Amigo/Term_Details?Term=Go:0043195	18	18	5.63488	0.00214302	AP1S1,APP,BDNF,GRIK2,KCNMA1,L1CAM,LRRK2,NMU,P2RX4,POLG,PVALB,RAB3A,RAB5A,SEPT5,SV2A,SYT7,UNC13B,VAMP2	1
Cyclin_Dependent_Protein_Kinase_Holoenzyme_Complex(4)	Http://Amigo1.Geneontology.Org/Cgi-Bin/Amigo/Term_Details?Term=Go:0000307	12	12	2.61619	0.00214859	CCND1,CCND2,CCND3,CCNT2,CDK12,CDK13,CDK2,CDK4,CDKN1A,ERCC2,FAM58A,HSPD1	1
Precatalytic_Spliceosome(6)	Http://Amigo1.Geneontology.Org/Cgi-Bin/Amigo/Term_Details?Term=Go:0071011	11	11	2.2137	0.00240797	LSM2,PHF5A,PRPF31,RBMX2,SF3B2,SF3B5,SF3B6,SNRNP27,SNRNP40,SNRPD2,SNRPG	1
Dna_Repair_Complex(4)	Http://Amigo1.Geneontology.Org/Cgi-Bin/Amigo/Term_Details?Term=Go:1990391	14	14	3.62242	0.00246429	ATM,C9ORF142,ERCC1,ERCC4,LIG4,MLH1,POLD1,POLE,POLE2,RAD23B,RCOR1,XRCC4,XRCC6,XRCC6BP1	1
Nadh_Dehydrogenase_Complex(4)&Respiratory_Chain_Complex_I(4)&Mitochondrial_Respiratory_Chain_Complex_I(5)	Http://Amigo1.Geneontology.Org/Cgi-Bin/Amigo/Term_Details?Term=Go:0030964	15	15	4.12554	0.00246429	NDUFA11,NDUFA12,NDUFA2,NDUFB1,NDUFB10,NDUFB11,NDUFB2,NDUFB6,NDUFB7,NDUFC2,NDUFS1,NDUFS5,NDUFS8,NDUFV1,PARK7	1
Pre_Autophagosomal_Structure(5)	Http://Amigo1.Geneontology.Org/Cgi-Bin/Amigo/Term_Details?Term=Go:0000407	14	14	3.62242	0.00246429	ATG14,ATG16L1,ATG2B,ATG5,ATG7,C6ORF106,GABARAPL1,NBR1,RB1CC1,TRAPPC8,ULK1,ULK2,ULK3,WIPI1	1
Lipid_Particle(5)	Http://Amigo1.Geneontology.Org/Cgi-Bin/Amigo/Term_Details?Term=Go:0005811	18	18	5.7355	0.00251745	ABHD4,ACSL4,AKAP1,ANXA2,ATG2B,BCAP31,CAV1,FABP4,GAPDH,GBF1,HILPDA,LDAH,PITPNM1,PRPF19,RAB3GAP1,RAB5C,SPG20,STARD13	1
Ciliary_Tip(4)	Http://Amigo1.Geneontology.Org/Cgi-Bin/Amigo/Term_Details?Term=Go:0097542	15	15	4.22616	0.00303862	CYLD,DYNLL1,DYNLRB1,GLI2,IFT27,IFT46,IFT52,IFT81,KIF3A,KIF7,KIFAP3,TTC21B,ULK3,WDR19,WDR34	1
Nuclear_Replisome(5)	Http://Amigo1.Geneontology.Org/Cgi-Bin/Amigo/Term_Details?Term=Go:0043601	11	11	2.31433	0.00318712	ERCC5,MCM3,POLA2,POLD1,POLD3,POLE,POLE2,PRPF19,RPA1,TONSL,XPA	1
Gamma_Tubulin_Complex(4)	Http://Amigo1.Geneontology.Org/Cgi-Bin/Amigo/Term_Details?Term=Go:0000930	10	10	1.91183	0.00349004	BRCA1,CENPJ,MARK4,MZT1,MZT2A,MZT2B,TOPORS,TUBG1,TUBG2,UXT	1
Chromocenter(6)	Http://Amigo1.Geneontology.Org/Cgi-Bin/Amigo/Term_Details?Term=Go:0010369	9	9	1.50934	0.00353545	AURKB,CBX1,CBX5,CDCA8,ESCO2,INCENP,MBD5,OIP5,PIWIL2	1
Eukaryotic_Translation_Initiation_Factor_3_Complex(4)	Http://Amigo1.Geneontology.Org/Cgi-Bin/Amigo/Term_Details?Term=Go:0005852	9	9	1.50934	0.00353545	DDX3X,EIF3A,EIF3D,EIF3F,EIF3G,EIF3H,EIF3I,EIF3K,EIF3L	1
Clathrin_Coat(5)	Http://Amigo1.Geneontology.Org/Cgi-Bin/Amigo/Term_Details?Term=Go:0030118	15	15	4.32678	0.0036798	AP1B1,AP1M1,AP1S1,AP2M1,AP2S1,AP4B1,CLTA,EGFR,EPS15,GGA2,GGA3,NECAP2,PANK1,SCLT1,VPS33B	1
Synaptonemal_Complex(6)	Http://Amigo1.Geneontology.Org/Cgi-Bin/Amigo/Term_Details?Term=Go:0000795	13	13	3.32055	0.00375395	BLM,INCENP,LIG3,MLH1,MSH4,PLK1,RAD51,REC8,RPA1,STAG3,SYCE1L,UBE2I,WAPL	1
Copii_Vesicle_Coat(6)	Http://Amigo1.Geneontology.Org/Cgi-Bin/Amigo/Term_Details?Term=Go:0030127	7	7	0.804983	0.00378146	SEC23A,SEC24A,SEC24B,SEC24C,SEC24D,SEC31A,TMED7	1
Sarcoplasmic_Reticulum_Lumen(6)	Http://Amigo1.Geneontology.Org/Cgi-Bin/Amigo/Term_Details?Term=Go:0033018	7	7	0.804983	0.00378146	ASPH,CALR,CASQ1,CASQ2,HRC,SRL,TRDN	1
Troponin_Complex(4)	Http://Amigo1.Geneontology.Org/Cgi-Bin/Amigo/Term_Details?Term=Go:0005861	7	7	0.804983	0.00378146	TNNC1,TNNC2,TNNI1,TNNI2,TNNT1,TNNT2,TNNT3	1
Intrinsic_Component_Of_Golgi_Membrane(4)	Http://Amigo1.Geneontology.Org/Cgi-Bin/Amigo/Term_Details?Term=Go:0031228	17	17	5.43363	0.00380897	CHST2,CSGALNACT1,CSGALNACT2,ENTPD4,LARGE,LFNG,PCSK7,QSOX1,RER1,RFNG,SGMS1,SGMS2,ST3GAL1,ST6GAL1,ST6GALNAC2,ST8SIA2,ST8SIA5	1
Integral_Component_Of_Golgi_Membrane(5)	Http://Amigo1.Geneontology.Org/Cgi-Bin/Amigo/Term_Details?Term=Go:0030173	16	16	4.93052	0.00412943	CSGALNACT1,CSGALNACT2,ENTPD4,LARGE,LFNG,PCSK7,QSOX1,RER1,RFNG,SGMS1,SGMS2,ST3GAL1,ST6GAL1,ST6GALNAC2,ST8SIA2,ST8SIA5	1
Exocyst(4)	Http://Amigo1.Geneontology.Org/Cgi-Bin/Amigo/Term_Details?Term=Go:0000145	9	9	1.60997	0.00491949	EXOC2,EXOC3L1,EXOC6,EXOC6B,EXOC7,EXOC8,RAB10,STXBP6,TNFAIP2	1
Platelet_Alpha_Granule_Lumen(6)	Http://Amigo1.Geneontology.Org/Cgi-Bin/Amigo/Term_Details?Term=Go:0031093	15	15	4.52803	0.00535126	A2M,ACTN2,APP,CLU,EGF,F13A1,GAS6,PROS1,SPARC,SRGN,TGFB1,TGFB2,TIMP1,TMSB4X,VEGFC	1
Extrinsic_Component_Of_Organelle_Membrane(4)	Http://Amigo1.Geneontology.Org/Cgi-Bin/Amigo/Term_Details?Term=Go:0031312	11	11	2.51557	0.00535537	ANXA1,ATG14,HID1,NUCB1,OPA1,PHB,SNX16,SNX5,TOR1A,ULK1,WDFY3	1
Small_Subunit_Processome(6)	Http://Amigo1.Geneontology.Org/Cgi-Bin/Amigo/Term_Details?Term=Go:0032040	12	12	3.01868	0.00571113	FBL,FCF1,HEATR1,IMP3,NOC4L,NOP56,NOP58,RPS7,RRP9,TBL3,UTP14C,UTP18	1
Condensed_Nuclear_Chromosome_Kinetochore(6)	Http://Amigo1.Geneontology.Org/Cgi-Bin/Amigo/Term_Details?Term=Go:0000778	7	7	0.905605	0.0059805	BUB1,BUB1B,CCNB1,CENPA,NDC80,PLK1,REC8	1
Host(3)&Host_Cell(4)	Http://Amigo1.Geneontology.Org/Cgi-Bin/Amigo/Term_Details?Term=Go:0018995	7	7	0.905605	0.0059805	AQP1,AXL,BICD1,DYNLT1,IFIT1,LMAN1,TAP1	1
Invadopodium(4)	Http://Amigo1.Geneontology.Org/Cgi-Bin/Amigo/Term_Details?Term=Go:0071437	7	7	0.905605	0.0059805	AFAP1L1,FSCN1,ITGA3,ITGB1,PLAUR,RUFY3,SVIL	1
Nuclear_Transcriptional_Repressor_Complex(5)	Http://Amigo1.Geneontology.Org/Cgi-Bin/Amigo/Term_Details?Term=Go:0090568	10	10	2.11308	0.00609961	APPL1,ETV3,GATAD2B,HDAC1,HDAC2,MBD3,MTA2,RBBP4,RBBP7,TBX15	1
Stereocilium_Bundle(4)	Http://Amigo1.Geneontology.Org/Cgi-Bin/Amigo/Term_Details?Term=Go:0032421	15	15	4.62865	0.00633053	ADGRV1,CEACAM16,CLIC5,DOCK4,ESPN,FAM65B,MPP1,MYO15A,PDZD7,RDX,SLC4A7,SLC9A3R1,TMC1,TWF2,VEZT	1
Dna_Directed_Rna_Polymerase_Ii_Core_Complex(6)	Http://Amigo1.Geneontology.Org/Cgi-Bin/Amigo/Term_Details?Term=Go:0005665	9	9	1.71059	0.00665742	CHD6,POLR2B,POLR2E,POLR2G,POLR2H,POLR2I,POLR2J,POLR2L,PPARGC1A	1
Endoplasmic_Reticulum_Subcompartment(5)	Http://Amigo1.Geneontology.Org/Cgi-Bin/Amigo/Term_Details?Term=Go:0098827	9	9	1.71059	0.00665742	ASPH,CASQ1,NUSAP1,OSBPL8,RAB10,RAB18,RAB3GAP1,RYR1,STIM1	1
Sin3_Type_Complex(5)	Http://Amigo1.Geneontology.Org/Cgi-Bin/Amigo/Term_Details?Term=Go:0070822	8	8	1.3081	0.00673636	BRMS1,BRMS1L,FAM60A,HDAC1,HDAC2,NCOR1,RBBP4,SIN3B	1
Motile_Cilium(4)	Http://Amigo1.Geneontology.Org/Cgi-Bin/Amigo/Term_Details?Term=Go:0031514	24	24	10.0623	0.00679118	AK1,ALS2CR12,ANXA1,CATSPER1,CEP89,DNAH1,DNAH8,FOPNL,HIF1A,IFT27,IFT46,IFT52,IFT81,PCNT,PFKM,RAN,SEPT4,SLC26A6,SLC9A3R1,SLIRP,SPA17,SPAG4,TPGS1,WDR19	1
Saga_Type_Complex(6)	Http://Amigo1.Geneontology.Org/Cgi-Bin/Amigo/Term_Details?Term=Go:0070461	12	12	3.11931	0.00699913	ATXN7,ATXN7L3,ENY2,KAT2B,TADA2A,TADA2B,TADA3,TAF2,TAF4,TAF9,TRRAP,USP22	1
90S_Preribosome(6)	Http://Amigo1.Geneontology.Org/Cgi-Bin/Amigo/Term_Details?Term=Go:0030686	10	10	2.2137	0.00793923	HEATR1,IMP3,NOC4L,PES1,RPS7,RPSA,RRP36,SRFBP1,TBL3,UTP18	1
Recycling_Endosome_Membrane(5)	Http://Amigo1.Geneontology.Org/Cgi-Bin/Amigo/Term_Details?Term=Go:0055038	14	14	4.22616	0.00806959	ATP11B,MICALL1,NDRG1,RAB10,RAB11B,RAB11FIP2,RAB11FIP5,RAB12,RAB13,RAP2C,SLC26A7,SLC39A4,SLC9A7,TFRC	1
Voltage_Gated_Potassium_Channel_Complex(5)	Http://Amigo1.Geneontology.Org/Cgi-Bin/Amigo/Term_Details?Term=Go:0008076	21	21	8.35169	0.0084867	ABCC9,AKAP9,AMIGO1,CTTN,DLG2,KCNA7,KCNC4,KCND2,KCND3,KCNH1,KCNH2,KCNJ11,KCNJ2,KCNMA1,KCNN4,KCNQ4,KCNS3,KCNT1,KCNU1,SUMO1,VAMP2	1
Intermediate_Filament_Cytoskeleton(6)	Http://Amigo1.Geneontology.Org/Cgi-Bin/Amigo/Term_Details?Term=Go:0045111	43	43	23.5457	0.00867835	CLIP1,CSNK1A1,DSP,DST,EIF6,ERAL1,FAAP100,FAM83H,FLG,IP6K2,JUP,KRT10,KRT16,KRT18,KRT31,KRT7,KRT8,KRT81,LMNA,LMNB1,LMNB2,MDN1,MTRR,MYO5A,NARF,NFKBIL1,NRP1,NUP35,PCDHB4,PHLDB2,PJA2,PKP1,PLEC,SLC1A4,SMARCA2,SMG7,STAG2,STUB1,TTBK2,VIM,XRN1,ZCCHC17,ZNF175	1
Apical_Dendrite(6)	Http://Amigo1.Geneontology.Org/Cgi-Bin/Amigo/Term_Details?Term=Go:0097440	7	7	1.00623	0.00886152	CLU,CPEB3,FLNA,MYO1D,NEURL1,SEZ6,SLC4A10	1
Filopodium_Membrane(5)	Http://Amigo1.Geneontology.Org/Cgi-Bin/Amigo/Term_Details?Term=Go:0031527	9	9	1.81121	0.00886152	DMD,FZD9,ITGA3,ITGAV,ITGB3,MYO10,PALM,TBC1D10C,UTRN	1
Phosphatidylinositol_3_Kinase_Complex(4)	Http://Amigo1.Geneontology.Org/Cgi-Bin/Amigo/Term_Details?Term=Go:0005942	9	9	1.81121	0.00886152	ATG14,MTOR,NRBF2,PIK3C2A,PIK3C2B,PIK3CA,PIK3CD,PIK3R1,PIK3R3	1
Spindle_Pole_Centrosome(6)	Http://Amigo1.Geneontology.Org/Cgi-Bin/Amigo/Term_Details?Term=Go:0031616	7	7	1.00623	0.00886152	AURKA,AURKB,BNIP2,DLGAP5,NDE1,NPM1,NUBP2	1
Eukaryotic_43S_Preinitiation_Complex(6)	Http://Amigo1.Geneontology.Org/Cgi-Bin/Amigo/Term_Details?Term=Go:0016282	8	8	1.40872	0.00925795	EIF3A,EIF3D,EIF3F,EIF3G,EIF3H,EIF3I,EIF3K,EIF3L	1
Eukaryotic_48S_Preinitiation_Complex(6)	Http://Amigo1.Geneontology.Org/Cgi-Bin/Amigo/Term_Details?Term=Go:0033290	8	8	1.40872	0.00925795	EIF3A,EIF3D,EIF3F,EIF3G,EIF3H,EIF3I,EIF3K,EIF3L	1
Nbaf_Complex(4)	Http://Amigo1.Geneontology.Org/Cgi-Bin/Amigo/Term_Details?Term=Go:0071565	8	8	1.40872	0.00925795	ARID1A,ARID1B,DPF1,SMARCA2,SMARCA4,SMARCB1,SMARCC2,SS18L1	1
Secretory_Granule_Lumen(5)	Http://Amigo1.Geneontology.Org/Cgi-Bin/Amigo/Term_Details?Term=Go:0034774	16	16	5.43363	0.00925795	A2M,ACTN2,APP,CLU,EGF,F13A1,GAS6,PCSK2,PROS1,SPARC,SRGN,TGFB1,TGFB2,TIMP1,TMSB4X,VEGFC	1
Potassium_Channel_Complex(7)	Http://Amigo1.Geneontology.Org/Cgi-Bin/Amigo/Term_Details?Term=Go:0034705	21	21	8.45232	0.00936422	ABCC9,AKAP9,AMIGO1,CTTN,DLG2,KCNA7,KCNC4,KCND2,KCND3,KCNH1,KCNH2,KCNJ11,KCNJ2,KCNMA1,KCNN4,KCNQ4,KCNS3,KCNT1,KCNU1,SUMO1,VAMP2	1
Neuron_Projection_Membrane(4)	Http://Amigo1.Geneontology.Org/Cgi-Bin/Amigo/Term_Details?Term=Go:0032589	13	13	3.82367	0.0100338	ATF4,ATP2B1,DDN,GABARAPL1,KCNH1,KCNJ11,MAPK8IP3,MYO1D,NGFR,PALM,SGCE,SLC1A2,SPTBN1	1
Stereocilium(3)	Http://Amigo1.Geneontology.Org/Cgi-Bin/Amigo/Term_Details?Term=Go:0032420	13	13	3.82367	0.0100338	ADGRV1,CEACAM16,CLIC5,DOCK4,ESPN,FAM65B,MPP1,MYO15A,RDX,SLC4A7,SLC9A3R1,TMC1,TWF2	1
Immunological_Synapse(4)	Http://Amigo1.Geneontology.Org/Cgi-Bin/Amigo/Term_Details?Term=Go:0001772	12	12	3.32055	0.0104307	ALCAM,ARHGDIA,CD81,CORO1A,DLG1,DUSP3,ICAM1,PRKAR1A,PRKCQ,SNX27,SOCS6,STOML2	1
Dystroglycan_Complex(5)	Http://Amigo1.Geneontology.Org/Cgi-Bin/Amigo/Term_Details?Term=Go:0016011	6	6	0.70436	0.0107533	DAG1,SGCA,SGCB,SGCD,SGCE,SGCG	1
Lamin_Filament(5)	Http://Amigo1.Geneontology.Org/Cgi-Bin/Amigo/Term_Details?Term=Go:0005638	5	5	0.402491	0.0110807	EIF6,LMNA,LMNB1,LMNB2,NARF	1
Copi_Coated_Vesicle(6)	Http://Amigo1.Geneontology.Org/Cgi-Bin/Amigo/Term_Details?Term=Go:0030137	9	9	1.91183	0.0114532	COPA,COPB1,COPE,COPZ2,GOLGA5,KDELR1,PACSIN1,TMED3,TMED7	1
U4_U6_X_U5_Tri_Snrnp_Complex(8)	Http://Amigo1.Geneontology.Org/Cgi-Bin/Amigo/Term_Details?Term=Go:0046540	9	9	1.91183	0.0114532	LSM2,LSM5,LSM6,PPIH,PRPF31,PRPF6,SART1,SNRPB,SNRPD2	1
Copi_Coated_Vesicle_Membrane(5)	Http://Amigo1.Geneontology.Org/Cgi-Bin/Amigo/Term_Details?Term=Go:0030663	8	8	1.50934	0.0124469	COPA,COPB1,COPE,COPZ2,GOLGA5,KDELR1,TMED3,TMED7	1
Swi_Snf_Complex(6)	Http://Amigo1.Geneontology.Org/Cgi-Bin/Amigo/Term_Details?Term=Go:0016514	8	8	1.50934	0.0124469	ARID1A,ARID1B,RB1,SMARCA2,SMARCA4,SMARCB1,SMARCC2,SMARCD2	1
Xy_Body(7)	Http://Amigo1.Geneontology.Org/Cgi-Bin/Amigo/Term_Details?Term=Go:0001741	8	8	1.50934	0.0124469	DNMT3A,ESCO2,H2AFX,PLK4,RAD18,SIN3B,SMARCB1,SUMO1	1
Cell_Cortex_Region(5)	Http://Amigo1.Geneontology.Org/Cgi-Bin/Amigo/Term_Details?Term=Go:0099738	8	8	1.50934	0.0124469	CLASP1,CLASP2,GM2A,MARK2,PCLO,PHLDB1,PHLDB2,PKD2	1
Nucleosome(4)	Http://Amigo1.Geneontology.Org/Cgi-Bin/Amigo/Term_Details?Term=Go:0000786	19	19	7.44609	0.0124469	CENPA,H1F0,H1FX,H2AFJ,H2AFV,H2AFX,H2AFY2,H2AFZ,H3F3B,H3F3C,HIST1H1C,HIST1H2BD,HIST1H2BE,HIST1H4H,HIST2H2AC,HIST2H2BE,KAT6A,KAT6B,SHPRH	1
Translation_Preinitiation_Complex(5)	Http://Amigo1.Geneontology.Org/Cgi-Bin/Amigo/Term_Details?Term=Go:0070993	8	8	1.50934	0.0124469	EIF3A,EIF3D,EIF3F,EIF3G,EIF3H,EIF3I,EIF3K,EIF3L	1
Proteasome_Core_Complex(4)	Http://Amigo1.Geneontology.Org/Cgi-Bin/Amigo/Term_Details?Term=Go:0005839	9	9	2.01246	0.0148601	PSMA1,PSMA4,PSMA7,PSMB1,PSMB2,PSMB3,PSMB4,PSMB6,PSMB8	1
Transcription_Factor_Tfiid_Complex(6)	Http://Amigo1.Geneontology.Org/Cgi-Bin/Amigo/Term_Details?Term=Go:0005669	9	9	2.01246	0.0148601	EDF1,ERCC1,ERCC4,TAF1,TAF2,TAF3,TAF4,TAF4B,TAF9	1
Germ_Cell_Nucleus(6)	Http://Amigo1.Geneontology.Org/Cgi-Bin/Amigo/Term_Details?Term=Go:0043073	10	10	2.51557	0.0158801	AURKA,H2AFX,MARCKS,MLH1,NCAPD3,RAN,REC8,RPA1,STAG3,TRIP13	1
Flotillin_Complex(5)	Http://Amigo1.Geneontology.Org/Cgi-Bin/Amigo/Term_Details?Term=Go:0016600	6	6	0.804983	0.016559	CBL,CDH1,CORO1C,CTNNA1,FLOT1,LRP4	1
Zonula_Adherens(5)	Http://Amigo1.Geneontology.Org/Cgi-Bin/Amigo/Term_Details?Term=Go:0005915	6	6	0.804983	0.016559	CTNNA1,JUP,PLEKHA7,PVRL2,SORBS1,VCL	1
Ap_Type_Membrane_Coat_Adaptor_Complex(4)	Http://Amigo1.Geneontology.Org/Cgi-Bin/Amigo/Term_Details?Term=Go:0030119	13	13	4.12554	0.016781	AP1B1,AP1M1,AP1S1,AP2M1,AP2S1,AP4B1,AP5M1,EGFR,EPS15,GGA2,GGA3,VPS18,VPS33B	1
Chd_Type_Complex(5)&Nurd_Complex(6)	Http://Amigo1.Geneontology.Org/Cgi-Bin/Amigo/Term_Details?Term=Go:0090545	8	8	1.60997	0.016781	APPL1,GATAD2B,HDAC1,HDAC2,MBD3,MTA2,RBBP4,RBBP7	1
Anchored_Component_Of_Plasma_Membrane(4)	Http://Amigo1.Geneontology.Org/Cgi-Bin/Amigo/Term_Details?Term=Go:0046658	13	13	4.12554	0.016781	CD14,CD24,EFNA1,EFNA5,FOLR1,GAS1,GGT5,HYAL2,MFI2,NTNG2,PKHD1,TREH,ULBP1	1
Nuclear_Ubiquitin_Ligase_Complex(5)	Http://Amigo1.Geneontology.Org/Cgi-Bin/Amigo/Term_Details?Term=Go:0000152	13	13	4.12554	0.016781	ANAPC11,ANAPC15,ANAPC4,BRCA1,BUB1B,CBX4,CDC20,MAD2L2,PCGF2,PHC2,PHC3,RNF2,UBE2C	1
Pre_Autophagosomal_Structure_Membrane(4)	Http://Amigo1.Geneontology.Org/Cgi-Bin/Amigo/Term_Details?Term=Go:0034045	8	8	1.60997	0.016781	ATG14,ATG16L1,ATG2B,ATG5,RB1CC1,ULK1,ULK2,WIPI1	1
Fanconi_Anaemia_Nuclear_Complex(4)	Http://Amigo1.Geneontology.Org/Cgi-Bin/Amigo/Term_Details?Term=Go:0043240	7	7	1.20747	0.0174834	FAAP100,FAAP20,FANCA,FANCB,FANCC,FANCG,STRA13	1
Cohesin_Complex(4)	Http://Amigo1.Geneontology.Org/Cgi-Bin/Amigo/Term_Details?Term=Go:0008278	7	7	1.20747	0.0174834	CDCA5,RAD21,REC8,SGOL1,SGOL2,STAG3,WAPL	1
Npbaf_Complex(6)	Http://Amigo1.Geneontology.Org/Cgi-Bin/Amigo/Term_Details?Term=Go:0071564	7	7	1.20747	0.0174834	ARID1A,PHF10,SMARCA2,SMARCA4,SMARCB1,SMARCC2,SS18	1
Other_Organism(2)&Other_Organism_Part(2)&Other_Organism_Cell(3)	Http://Amigo1.Geneontology.Org/Cgi-Bin/Amigo/Term_Details?Term=Go:0044215	7	7	1.20747	0.0174834	AQP1,AXL,BICD1,DYNLT1,IFIT1,LMAN1,TAP1	1
Clathrin_Coated_Vesicle_Membrane(5)	Http://Amigo1.Geneontology.Org/Cgi-Bin/Amigo/Term_Details?Term=Go:0030665	19	19	7.74796	0.01764	AP1B1,AP1M1,AP1S1,AP2M1,AP2S1,CEMIP,CLTA,DBNL,EGFR,EPS15,FZD4,HBEGF,HIP1,HLA-DPA1,LDLR,NECAP2,NRGN,RAB3A,VAMP2	1
Dendritic_Shaft(4)	Http://Amigo1.Geneontology.Org/Cgi-Bin/Amigo/Term_Details?Term=Go:0043198	12	12	3.62242	0.017902	APP,BUD31,FLNA,GIPC1,GRIP2,GSK3B,INPP5J,KIRREL3,LPAR1,PSEN2,SEZ6,SYNGAP1	1
Dna_Replication_Factor_C_Complex(4)	Http://Amigo1.Geneontology.Org/Cgi-Bin/Amigo/Term_Details?Term=Go:0005663	5	5	0.503114	0.0187398	PCNA,RFC2,RFC3,RFC4,RFC5	1
Box_C_D_Snornp_Complex(6)	Http://Amigo1.Geneontology.Org/Cgi-Bin/Amigo/Term_Details?Term=Go:0031428	5	5	0.503114	0.0187398	FBL,NOP56,NOP58,RRP9,SNU13	1
Condensin_Complex(5)	Http://Amigo1.Geneontology.Org/Cgi-Bin/Amigo/Term_Details?Term=Go:0000796	5	5	0.503114	0.0187398	NCAPD2,NCAPD3,NCAPG,NCAPH,SMC2	1
Clathrin_Adaptor_Complex(5)	Http://Amigo1.Geneontology.Org/Cgi-Bin/Amigo/Term_Details?Term=Go:0030131	10	10	2.61619	0.0191193	AP1B1,AP1M1,AP1S1,AP2M1,AP2S1,AP4B1,EGFR,EPS15,GGA2,GGA3	1
Bicellular_Tight_Junction(5)	Http://Amigo1.Geneontology.Org/Cgi-Bin/Amigo/Term_Details?Term=Go:0005923	23	23	10.4648	0.0197462	AMOTL1,AMOTL2,ANK3,APC,ASH1L,BVES,CCND1,CDK4,CGNL1,DLG1,ECT2,F11R,JAM2,MPDZ,MPP7,MTDH,PLXDC1,PRKCI,RAB13,RAP2C,RAPGEF2,STRN,TJP1	1
Nonmotile_Primary_Cilium(5)	Http://Amigo1.Geneontology.Org/Cgi-Bin/Amigo/Term_Details?Term=Go:0031513	27	27	13.2822	0.0214051	ABCA4,ANO2,ARL3,B9D1,B9D2,C2ORF71,CEP89,DHRS3,GNAQ,GRK4,GUCY2D,IFT52,KIF17,KIF3A,KIFAP3,MAP1A,MYO5A,PDE6A,PKD2,PTPRK,ROM1,TMEM237,TOPORS,TTBK2,TUBG1,UNC119B,WDR19	1
Occluding_Junction(4)	Http://Amigo1.Geneontology.Org/Cgi-Bin/Amigo/Term_Details?Term=Go:0070160	23	23	10.5654	0.0218848	AMOTL1,AMOTL2,ANK3,APC,ASH1L,BVES,CCND1,CDK4,CGNL1,DLG1,ECT2,F11R,JAM2,MPDZ,MPP7,MTDH,PLXDC1,PRKCI,RAB13,RAP2C,RAPGEF2,STRN,TJP1	1
Dna_Polymerase_Complex(4)	Http://Amigo1.Geneontology.Org/Cgi-Bin/Amigo/Term_Details?Term=Go:0042575	7	7	1.3081	0.0237187	MAD2L2,POLD1,POLD3,POLE,POLE2,POLG,REV3L	1
Golgi_Transport_Complex(4)	Http://Amigo1.Geneontology.Org/Cgi-Bin/Amigo/Term_Details?Term=Go:0017119	7	7	1.3081	0.0237187	COG1,COG2,COG3,COG4,COG5,COG6,TMEM115	1
Endoplasmic_Reticulum_Tubular_Network(5)	Http://Amigo1.Geneontology.Org/Cgi-Bin/Amigo/Term_Details?Term=Go:0071782	7	7	1.3081	0.0237187	ASPH,NUSAP1,OSBPL8,RAB10,RAB18,RAB3GAP1,STIM1	1
Interstitial_Matrix(4)	Http://Amigo1.Geneontology.Org/Cgi-Bin/Amigo/Term_Details?Term=Go:0005614	7	7	1.3081	0.0237187	ABI3BP,ADAMTSL4,C6ORF15,COL14A1,ECM2,EGFLAM,VWA1	1
Transcription_Export_Complex(4)	Http://Amigo1.Geneontology.Org/Cgi-Bin/Amigo/Term_Details?Term=Go:0000346	7	7	1.3081	0.0237187	ALYREF,DDX39B,THOC1,THOC3,THOC6,THOC7,ZC3H11A	1
Synaptic_Vesicle_Membrane(3)	Http://Amigo1.Geneontology.Org/Cgi-Bin/Amigo/Term_Details?Term=Go:0030672	15	15	5.53426	0.0240936	BCL2L1,DMXL2,DTNBP1,LRRK2,OTOF,RAB11B,SLC17A5,SLC6A17,SV2A,SYNGR2,SYT2,SYT6,SYT7,VAMP2,ZNRF1	1
Mast_Cell_Granule(8)	Http://Amigo1.Geneontology.Org/Cgi-Bin/Amigo/Term_Details?Term=Go:0042629	8	8	1.81121	0.0280866	ANXA1,MILR1,NPPA,NR4A3,PIK3CD,PLA2G3,SNAP23,SRGN	1
Viral_Nucleocapsid(3)	Http://Amigo1.Geneontology.Org/Cgi-Bin/Amigo/Term_Details?Term=Go:0019013	10	10	2.81744	0.02902	HNRNPA1,HNRNPA2B1,HNRNPA3,HNRNPC,HNRNPM,LARP1B,PRPF31,SNRPA1,SNRPB,UTP14C	1
Atpase_Dependent_Transmembrane_Transport_Complex(3)	Http://Amigo1.Geneontology.Org/Cgi-Bin/Amigo/Term_Details?Term=Go:0098533	9	9	2.31433	0.0294138	ABCA2,ABCB8,ATP1A1,ATP1A2,ATP1A4,ATP1B4,ATP2A2,GM2A,PLN	1
Voltage_Gated_Calcium_Channel_Complex(5)	Http://Amigo1.Geneontology.Org/Cgi-Bin/Amigo/Term_Details?Term=Go:0005891	12	12	3.92429	0.0299165	CACNA1H,CACNA1S,CACNA2D1,CACNB1,CACNB3,CACNG1,CACNG4,CACNG6,CASQ2,CATSPER1,PPM1A,TRDN	1
H3_Histone_Acetyltransferase_Complex(6)&Moz_Morf_Histone_Acetyltransferase_Complex(7)	Http://Amigo1.Geneontology.Org/Cgi-Bin/Amigo/Term_Details?Term=Go:0070775	5	5	0.603737	0.0300601	BRD1,BRPF1,BRPF3,KAT6A,KAT6B	1
Risc_Loading_Complex(5)	Http://Amigo1.Geneontology.Org/Cgi-Bin/Amigo/Term_Details?Term=Go:0070578	5	5	0.603737	0.0300601	AGO2,AGO3,AGO4,DICER1,TARBP2	1
Pyruvate_Dehydrogenase_Complex(4)	Http://Amigo1.Geneontology.Org/Cgi-Bin/Amigo/Term_Details?Term=Go:0045254	5	5	0.603737	0.0300601	DLAT,PDHB,PDHX,PDK1,PDK2	1
Sarcoglycan_Complex(5)	Http://Amigo1.Geneontology.Org/Cgi-Bin/Amigo/Term_Details?Term=Go:0016012	5	5	0.603737	0.0300601	SGCA,SGCB,SGCD,SGCE,SGCG	1
Brush_Border_Membrane(5)	Http://Amigo1.Geneontology.Org/Cgi-Bin/Amigo/Term_Details?Term=Go:0031526	14	14	5.13176	0.0316226	AQP1,ATP7A,CD36,CUBN,CYBRD1,GNA12,MFSD10,MTTP,PEMT,PLD2,SLC26A4,SLC26A6,SLC9A3,SLC9A3R1	1
Dendrite_Cytoplasm(4)	Http://Amigo1.Geneontology.Org/Cgi-Bin/Amigo/Term_Details?Term=Go:0032839	7	7	1.40872	0.0316226	ADA,CANX,CDKL5,GABARAPL1,GRIK2,LRRK2,SOD1	1
Fibril(3)	Http://Amigo1.Geneontology.Org/Cgi-Bin/Amigo/Term_Details?Term=Go:0043205	7	7	1.40872	0.0316226	ADAMTS10,ADAMTSL5,FBN1,FBN2,LTBP1,MFAP5,SLC1A3	1
Iswi_Type_Complex(5)	Http://Amigo1.Geneontology.Org/Cgi-Bin/Amigo/Term_Details?Term=Go:0031010	6	6	1.00623	0.0332154	BAZ1A,BPTF,CECR2,RBBP4,RSF1,SMARCA1	1
Junctional_Sarcoplasmic_Reticulum_Membrane(5)	Http://Amigo1.Geneontology.Org/Cgi-Bin/Amigo/Term_Details?Term=Go:0014701	6	6	1.00623	0.0332154	ASPH,CASQ2,JPH1,JPH2,RYR1,TRDN	1
Microfibril(4)	Http://Amigo1.Geneontology.Org/Cgi-Bin/Amigo/Term_Details?Term=Go:0001527	6	6	1.00623	0.0332154	ADAMTS10,ADAMTSL5,FBN1,FBN2,LTBP1,MFAP5	1
Nuclear_Inclusion_Body(5)	Http://Amigo1.Geneontology.Org/Cgi-Bin/Amigo/Term_Details?Term=Go:0042405	6	6	1.00623	0.0332154	ATXN1,NBN,NUP153,RAD18,RANBP2,STUB1	1
Nuclear_Pore_Outer_Ring(4)	Http://Amigo1.Geneontology.Org/Cgi-Bin/Amigo/Term_Details?Term=Go:0031080	6	6	1.00623	0.0332154	NUP107,NUP160,NUP37,NUP43,NUP85,SEC13	1
Filamentous_Actin(4)	Http://Amigo1.Geneontology.Org/Cgi-Bin/Amigo/Term_Details?Term=Go:0031941	8	8	1.91183	0.0350309	ACTG1,ESPN,FERMT2,LRRC16A,MYO18B,PKD2,RAC3,TPM4	1
Organellar_Small_Ribosomal_Subunit(4)&Mitochondrial_Small_Ribosomal_Subunit(5)	Http://Amigo1.Geneontology.Org/Cgi-Bin/Amigo/Term_Details?Term=Go:0000314	9	9	2.41495	0.0353723	MRPS12,MRPS15,MRPS16,MRPS18B,MRPS2,MRPS21,MRPS26,MRPS33,MRPS6	1
Proton_Transporting_Two_Sector_Atpase_Complex_Proton_Transporting_Domain(4)	Http://Amigo1.Geneontology.Org/Cgi-Bin/Amigo/Term_Details?Term=Go:0033177	9	9	2.41495	0.0353723	ATP5G1,ATP5G2,ATP5H,ATP5I,ATP5J2,ATP5L,ATP6V0A2,ATP6V0B,TCIRG1	1
Sperm_Flagellum(4)	Http://Amigo1.Geneontology.Org/Cgi-Bin/Amigo/Term_Details?Term=Go:0036126	13	13	4.62865	0.0353723	AK1,ALS2CR12,DNAH1,DNAH8,IFT27,IFT81,PFKM,RAN,SEPT4,SLC26A6,SLC9A3R1,SLIRP,SPA17	1
Cation_Transporting_Atpase_Complex(4)	Http://Amigo1.Geneontology.Org/Cgi-Bin/Amigo/Term_Details?Term=Go:0090533	7	7	1.50934	0.0414321	ATP1A1,ATP1A2,ATP1A4,ATP1B4,ATP2A2,GM2A,PLN	1
Intraciliary_Transport_Particle(4)	Http://Amigo1.Geneontology.Org/Cgi-Bin/Amigo/Term_Details?Term=Go:0030990	10	10	3.01868	0.0414321	IFT27,IFT46,IFT52,IFT81,KIF17,KIF3A,KIFAP3,TTC21B,TULP3,WDR19	1
Golgi_Lumen(5)	Http://Amigo1.Geneontology.Org/Cgi-Bin/Amigo/Term_Details?Term=Go:0005796	19	19	8.55294	0.0417237	ACAN,AGRN,CSPG4,GAS6,GOLIM4,GPC2,HSPG2,MMP11,MMP14,PCSK6,PRELP,PROS1,RAB33B,SDC1,SDC2,SDC4,SDF4,SOD3,TGFB1	1
Micro_Ribonucleoprotein_Complex(5)	Http://Amigo1.Geneontology.Org/Cgi-Bin/Amigo/Term_Details?Term=Go:0035068	5	5	0.70436	0.0453575	AGO2,AGO3,AGO4,DICER1,TARBP2	1
Mitochondrial_Crista(4)	Http://Amigo1.Geneontology.Org/Cgi-Bin/Amigo/Term_Details?Term=Go:0030061	5	5	0.70436	0.0453575	AKAP1,BDNF,HSPD1,OPA1,PHB	1
Motile_Primary_Cilium(5)	Http://Amigo1.Geneontology.Org/Cgi-Bin/Amigo/Term_Details?Term=Go:0031512	6	6	1.10685	0.0455262	DNAH2,GLI2,IFT46,KIF3A,PKD1,PKD2	1
Nucleotide_Activated_Protein_Kinase_Complex(4)	Http://Amigo1.Geneontology.Org/Cgi-Bin/Amigo/Term_Details?Term=Go:0031588	6	6	1.10685	0.0455262	NUAK1,PRKAA2,PRKAB2,PRKAG3,PRKAR1A,PRKAR2A	1
Organelle_Membrane_Contact_Site(3)	Http://Amigo1.Geneontology.Org/Cgi-Bin/Amigo/Term_Details?Term=Go:0044232	6	6	1.10685	0.0455262	ACSL4,ATG14,ATG5,CANX,ESYT1,ESYT3	1
Outer_Mitochondrial_Membrane_Protein_Complex(4)	Http://Amigo1.Geneontology.Org/Cgi-Bin/Amigo/Term_Details?Term=Go:0098799	6	6	1.10685	0.0455262	PINK1,SAMM50,TOMM40,TOMM40L,TOMM7,TOMM70A	1
Perinuclear_Endoplasmic_Reticulum(5)	Http://Amigo1.Geneontology.Org/Cgi-Bin/Amigo/Term_Details?Term=Go:0097038	6	6	1.10685	0.0455262	CAPN2,CYBA,GDPD5,OSBPL3,PIK3R1,SYT6	1
Axoneme_Part(4)	Http://Amigo1.Geneontology.Org/Cgi-Bin/Amigo/Term_Details?Term=Go:0044447	10	10	3.11931	0.0491024	AK1,ALS2CR12,ARFGEF2,ARL6,DNAH1,DNAH2,DNAH7,DNAH8,DNAI1,ODF2	1
U2_Type_Spliceosomal_Complex(6)	Http://Amigo1.Geneontology.Org/Cgi-Bin/Amigo/Term_Details?Term=Go:0005684	9	9	2.61619	0.0529675	LSM7,PRPF31,SF3A2,SF3B1,SF3B2,SF3B6,SNRPB,SNRPG,U2AF2	1
Presynaptic_Membrane(4)	Http://Amigo1.Geneontology.Org/Cgi-Bin/Amigo/Term_Details?Term=Go:0042734	14	14	5.53426	0.0529849	ADGRL1,CAMK2A,FOSL1,GRIK2,GRIK4,GRM4,KCNH1,KCTD12,KCTD16,L1CAM,MPP4,NPTN,NRXN2,PDE2A	1
Lamellipodium_Membrane(5)	Http://Amigo1.Geneontology.Org/Cgi-Bin/Amigo/Term_Details?Term=Go:0031258	7	7	1.60997	0.0530366	CFL1,CSPG4,EPHA2,FERMT2,ITGAV,ITGB3,NCKAP1	1
Nucleoid(2)&Mitochondrial_Nucleoid(3)	Http://Amigo1.Geneontology.Org/Cgi-Bin/Amigo/Term_Details?Term=Go:0009295	12	12	4.32678	0.0536931	ATAD3A,CLPX,DBT,HSPA9,MPG,POLG,SLC25A5,SSBP1,TERT,TOP1MT,TUFM,UQCC2	1
Bloc_Complex(4)	Http://Amigo1.Geneontology.Org/Cgi-Bin/Amigo/Term_Details?Term=Go:0031082	8	8	2.11308	0.0539249	BCAS4,BLOC1S1,DTNBP1,HPS1,HPS4,HPS6,KIAA1033,KXD1	1
Escrt_Complex(4)	Http://Amigo1.Geneontology.Org/Cgi-Bin/Amigo/Term_Details?Term=Go:0036452	8	8	2.11308	0.0539249	CHMP1A,CHMP6,UBAP1,VPS25,VPS28,VPS36,VPS37A,VPS37C	1
Cytochrome_Complex(4)	Http://Amigo1.Geneontology.Org/Cgi-Bin/Amigo/Term_Details?Term=Go:0070069	8	8	2.11308	0.0539249	COX10,COX4I1,COX6A1,COX6A2,COX8A,UQCC3,UQCRB,UQCRC2	1
Eukaryotic_Translation_Elongation_Factor_1_Complex(4)	Http://Amigo1.Geneontology.Org/Cgi-Bin/Amigo/Term_Details?Term=Go:0005853	4	4	0.402491	0.0539249	EEF1A1,EEF1A2,EEF1B2,EEF1D	1
Exosome_Rnase_Complex_(4)	Http://Amigo1.Geneontology.Org/Cgi-Bin/Amigo/Term_Details?Term=Go:0000178	8	8	2.11308	0.0539249	CARHSP1,EXOSC1,EXOSC2,EXOSC3,EXOSC4,EXOSC8,EXOSC9,SKIV2L2	1
Sin3_Complex(6)	Http://Amigo1.Geneontology.Org/Cgi-Bin/Amigo/Term_Details?Term=Go:0016580	6	6	1.20747	0.0606687	FAM60A,HDAC1,HDAC2,NCOR1,RBBP4,SIN3B	1
Chloride_Channel_Complex(6)	Http://Amigo1.Geneontology.Org/Cgi-Bin/Amigo/Term_Details?Term=Go:0034707	13	13	5.03114	0.0606687	ANO2,ANO6,BEST2,BEST3,CLCN1,CLIC1,CLIC4,CLIC5,FXYD3,GABRE,GABRR1,GABRR2,SLC26A6	1
Cytoplasmic_Ubiquitin_Ligase_Complex(5)	Http://Amigo1.Geneontology.Org/Cgi-Bin/Amigo/Term_Details?Term=Go:0000153	6	6	1.20747	0.0606687	ATG3,AUP1,MARCH6,SEL1L,SYVN1,TCEB2	1
Lateral_Element(6)	Http://Amigo1.Geneontology.Org/Cgi-Bin/Amigo/Term_Details?Term=Go:0000800	6	6	1.20747	0.0606687	BLM,INCENP,RAD51,REC8,RPA1,STAG3	1
Haus_Complex(5)	Http://Amigo1.Geneontology.Org/Cgi-Bin/Amigo/Term_Details?Term=Go:0070652	5	5	0.804983	0.0645153	HAUS1,HAUS2,HAUS4,HAUS5,HAUS8	1
Dna_Directed_Rna_Polymerase_Iii_Complex(6)	Http://Amigo1.Geneontology.Org/Cgi-Bin/Amigo/Term_Details?Term=Go:0005666	7	7	1.71059	0.0661005	POLR2E,POLR2H,POLR2L,POLR3B,POLR3D,POLR3E,POLR3GL	1
H4_Histone_Acetyltransferase_Complex(6)&H4_H2A_Histone_Acetyltransferase_Complex(7)	Http://Amigo1.Geneontology.Org/Cgi-Bin/Amigo/Term_Details?Term=Go:1902562	7	7	1.71059	0.0661005	ACTB,DMAP1,EPC1,EPC2,RUVBL1,RUVBL2,TRRAP	1
Ino80_Type_Complex(5)	Http://Amigo1.Geneontology.Org/Cgi-Bin/Amigo/Term_Details?Term=Go:0097346	8	8	2.2137	0.0661005	ANP32E,INO80,INO80C,RUVBL1,RUVBL2,TFPT,TRRAP,ZNHIT1	1
Nua4_Histone_Acetyltransferase_Complex(8)	Http://Amigo1.Geneontology.Org/Cgi-Bin/Amigo/Term_Details?Term=Go:0035267	7	7	1.71059	0.0661005	ACTB,DMAP1,EPC1,EPC2,RUVBL1,RUVBL2,TRRAP	1
Exon_Exon_Junction_Complex(4)	Http://Amigo1.Geneontology.Org/Cgi-Bin/Amigo/Term_Details?Term=Go:0035145	8	8	2.2137	0.0661005	ALYREF,MAGOH,MAGOHB,PYM1,R3HCC1,RBM8A,SMG6,UPF2	1
Copi_Vesicle_Coat(5)	Http://Amigo1.Geneontology.Org/Cgi-Bin/Amigo/Term_Details?Term=Go:0030126	6	6	1.3081	0.0795229	COPA,COPB1,COPE,COPZ2,TMED3,TMED7	1
Tor_Complex(4)	Http://Amigo1.Geneontology.Org/Cgi-Bin/Amigo/Term_Details?Term=Go:0038201	6	6	1.3081	0.0795229	LARP1,MLST8,MTOR,PINK1,RICTOR,TELO2	1
Compact_Myelin(3)	Http://Amigo1.Geneontology.Org/Cgi-Bin/Amigo/Term_Details?Term=Go:0043218	6	6	1.3081	0.0795229	ANXA2,MBP,MPDZ,PRKCI,PTEN,SIRT2	1
Nucleotide_Excision_Repair_Complex(5)	Http://Amigo1.Geneontology.Org/Cgi-Bin/Amigo/Term_Details?Term=Go:0000109	6	6	1.3081	0.0795229	ERCC1,ERCC4,POLD1,POLE,POLE2,RAD23B	1
Pericentric_Heterochromatin(5)	Http://Amigo1.Geneontology.Org/Cgi-Bin/Amigo/Term_Details?Term=Go:0005721	6	6	1.3081	0.0795229	CBX1,CBX5,ESCO2,HELLS,INCENP,NCAPD3	1
Ciliary_Base(4)	Http://Amigo1.Geneontology.Org/Cgi-Bin/Amigo/Term_Details?Term=Go:0097546	8	8	2.31433	0.0801827	GLI2,IFT52,NPHP3,PQBP1,PRKAR1A,PRKAR1B,PRKAR2A,TULP3	1
Proteasome_Accessory_Complex(4)	Http://Amigo1.Geneontology.Org/Cgi-Bin/Amigo/Term_Details?Term=Go:0022624	8	8	2.31433	0.0801827	PSMC3,PSMC5,PSMD11,PSMD13,PSMD4,PSMD5,PSME1,PSME2	1
Microvillus_Membrane(5)	Http://Amigo1.Geneontology.Org/Cgi-Bin/Amigo/Term_Details?Term=Go:0031528	7	7	1.81121	0.082683	CA9,CD24,ITGAV,ITGB3,MTTP,PROM2,SLC9A3R1	1
Prespliceosome(6)	Http://Amigo1.Geneontology.Org/Cgi-Bin/Amigo/Term_Details?Term=Go:0071010	7	7	1.81121	0.082683	LSM7,SF3A2,SF3B1,SNRPB,SNRPG,U2AF2,XAB2	1
Lubac_Complex(5)	Http://Amigo1.Geneontology.Org/Cgi-Bin/Amigo/Term_Details?Term=Go:0071797	4	4	0.503114	0.0847399	PARK2,RBCK1,RNF31,SHARPIN	1
X_Chromosome(7)	Http://Amigo1.Geneontology.Org/Cgi-Bin/Amigo/Term_Details?Term=Go:0000805	4	4	0.503114	0.0847399	CDK2,H2AFY2,SIN3B,SMCHD1	1
Chromosome_Passenger_Complex(5)	Http://Amigo1.Geneontology.Org/Cgi-Bin/Amigo/Term_Details?Term=Go:0032133	4	4	0.503114	0.0847399	AURKA,AURKB,BIRC5,CDCA8	1
Replication_Fork_Protection_Complex(4)	Http://Amigo1.Geneontology.Org/Cgi-Bin/Amigo/Term_Details?Term=Go:0031298	4	4	0.503114	0.0847399	CDC45,GINS4,MCM10,TOP1	1
Swr1_Complex(5)	Http://Amigo1.Geneontology.Org/Cgi-Bin/Amigo/Term_Details?Term=Go:0000812	5	5	0.905605	0.0872259	ANP32E,RUVBL1,RUVBL2,TRRAP,ZNHIT1	1
U4_Snrnp(7)	Http://Amigo1.Geneontology.Org/Cgi-Bin/Amigo/Term_Details?Term=Go:0005687	5	5	0.905605	0.0872259	DDX39B,PRPF31,SNRPB,SNRPD2,SNRPG	1
Fascia_Adherens(5)	Http://Amigo1.Geneontology.Org/Cgi-Bin/Amigo/Term_Details?Term=Go:0005916	5	5	0.905605	0.0872259	CTNNA3,DSP,GJA1,SPTAN1,VCL	1
Mitochondrial_Outer_Membrane_Translocase_Complex(5)	Http://Amigo1.Geneontology.Org/Cgi-Bin/Amigo/Term_Details?Term=Go:0005742	5	5	0.905605	0.0872259	PINK1,TOMM40,TOMM40L,TOMM7,TOMM70A	1
Nonhomologous_End_Joining_Complex(4)	Http://Amigo1.Geneontology.Org/Cgi-Bin/Amigo/Term_Details?Term=Go:0070419	5	5	0.905605	0.0872259	C9ORF142,LIG4,XRCC4,XRCC6,XRCC6BP1	1
Semaphorin_Receptor_Complex(5)	Http://Amigo1.Geneontology.Org/Cgi-Bin/Amigo/Term_Details?Term=Go:0002116	5	5	0.905605	0.0872259	NRP1,PLXNA1,PLXNA2,PLXNB1,PLXNB3	1
Ionotropic_Glutamate_Receptor_Complex(5)	Http://Amigo1.Geneontology.Org/Cgi-Bin/Amigo/Term_Details?Term=Go:0008328	12	12	4.72927	0.0888465	ABHD12,CACNG4,CPT1C,DLG1,DLG2,GRIK2,GRIK4,NETO2,OLFM2,PORCN,SACM1L,SHANK1	1
Mhc_Class_I_Peptide_Loading_Complex(4)	Http://Amigo1.Geneontology.Org/Cgi-Bin/Amigo/Term_Details?Term=Go:0042824	3	3	0.201246	0.0910116	CALR,TAP1,TAPBP	1
Mitochondrial_Pyruvate_Dehydrogenase_Complex(5)	Http://Amigo1.Geneontology.Org/Cgi-Bin/Amigo/Term_Details?Term=Go:0005967	3	3	0.201246	0.0910116	DLAT,PDK1,PDK2	1
Cul4_Ring_E3_Ubiquitin_Ligase_Complex(6)	Http://Amigo1.Geneontology.Org/Cgi-Bin/Amigo/Term_Details?Term=Go:0080008	8	8	2.41495	0.0943023	CDKN1B,DCAF10,DCAF12,DCAF5,DCAF6,DDB1,DDB2,DTL	1
Complex_Of_Collagen_Trimers(3)	Http://Amigo1.Geneontology.Org/Cgi-Bin/Amigo/Term_Details?Term=Go:0098644	8	8	2.41495	0.0943023	COL11A1,COL4A1,COL4A3,COL4A4,COL4A5,COL5A2,COL5A3,COL8A1	1
U2_Type_Prespliceosome(7)	Http://Amigo1.Geneontology.Org/Cgi-Bin/Amigo/Term_Details?Term=Go:0071004	6	6	1.40872	0.0992047	LSM7,SF3A2,SF3B1,SNRPB,SNRPG,U2AF2	1
Pronucleus(6)	Http://Amigo1.Geneontology.Org/Cgi-Bin/Amigo/Term_Details?Term=Go:0045120	6	6	1.40872	0.0992047	AURKA,CBX1,CCNA2,CENPF,EZH2,TET3	1
Proton_Transporting_Atp_Synthase_Complex_Coupling_Factor_F_O_(4)	Http://Amigo1.Geneontology.Org/Cgi-Bin/Amigo/Term_Details?Term=Go:0045263	6	6	1.40872	0.0992047	ATP5G1,ATP5G2,ATP5H,ATP5I,ATP5J2,ATP5L	1
Male_Germ_Cell_Nucleus(7)	Http://Amigo1.Geneontology.Org/Cgi-Bin/Amigo/Term_Details?Term=Go:0001673	7	7	1.91183	0.0994485	H2AFX,MLH1,RAN,REC8,RPA1,STAG3,TRIP13	1
Trans_Golgi_Network_Membrane(6)	Http://Amigo1.Geneontology.Org/Cgi-Bin/Amigo/Term_Details?Term=Go:0032588	12	12	4.8299	0.0997477	AP1B1,AP1M1,AP1S1,AP4B1,AP4E1,APP,CLTA,HLA-DPA1,KIF13A,LGR6,MARCH1,MYO1B	1
Protein_Lipid_Complex(3)	Http://Amigo1.Geneontology.Org/Cgi-Bin/Amigo/Term_Details?Term=Go:0032994	10	10	3.62242	0.103202	APOC1,APOE,APOL1,APOM,BIN1,CLU,LDLR,LSR,SAA1,VLDLR	1
Set1C_Compass_Complex(6)	Http://Amigo1.Geneontology.Org/Cgi-Bin/Amigo/Term_Details?Term=Go:0048188	5	5	1.00623	0.116672	ASH2L,CXXC1,DPY30,SETD1B,WDR82	1
Torc2_Complex(4)	Http://Amigo1.Geneontology.Org/Cgi-Bin/Amigo/Term_Details?Term=Go:0031932	5	5	1.00623	0.116672	MLST8,MTOR,PINK1,RICTOR,TELO2	1
Dendrite_Terminus(4)	Http://Amigo1.Geneontology.Org/Cgi-Bin/Amigo/Term_Details?Term=Go:0044292	5	5	1.00623	0.116672	CDKL5,COBL,IFT52,PTCH1,RGS11	1
Mitochondrial_Inner_Membrane_Presequence_Translocase_Complex(5)	Http://Amigo1.Geneontology.Org/Cgi-Bin/Amigo/Term_Details?Term=Go:0005744	5	5	1.00623	0.116672	DNAJC19,TIMM10,TIMM17B,TIMM23B,TIMM50	1
Aggresome(5)	Http://Amigo1.Geneontology.Org/Cgi-Bin/Amigo/Term_Details?Term=Go:0016235	9	9	3.11931	0.117956	CDH1,DBF4B,EPS15,HSPB7,ORC6,PARK2,POLD1,RAB11B,TRIM37	1
Anchored_Component_Of_External_Side_Of_Plasma_Membrane(5)	Http://Amigo1.Geneontology.Org/Cgi-Bin/Amigo/Term_Details?Term=Go:0031362	7	7	2.01246	0.121147	CD14,CD24,EFNA5,FOLR1,GGT5,HYAL2,PKHD1	1
Protein_Phosphatase_Type_2A_Complex(4)	Http://Amigo1.Geneontology.Org/Cgi-Bin/Amigo/Term_Details?Term=Go:0000159	7	7	2.01246	0.121147	NKD1,PPP2R3A,PPP2R3B,PPP2R4,PPP2R5A,STRN,STRN3	1
Ragulator_Complex(4)	Http://Amigo1.Geneontology.Org/Cgi-Bin/Amigo/Term_Details?Term=Go:0071986	4	4	0.603737	0.12199	LAMTOR1,LAMTOR2,LAMTOR4,LAMTOR5	1
Catenin_Complex(5)	Http://Amigo1.Geneontology.Org/Cgi-Bin/Amigo/Term_Details?Term=Go:0016342	4	4	0.603737	0.12199	APC,CDH1,CTNNA1,JUP	1
Host_Cell_Part(3)	Http://Amigo1.Geneontology.Org/Cgi-Bin/Amigo/Term_Details?Term=Go:0033643	4	4	0.603737	0.12199	AQP1,AXL,BICD1,LMAN1	1
Kinetochore_Microtubule(6)	Http://Amigo1.Geneontology.Org/Cgi-Bin/Amigo/Term_Details?Term=Go:0005828	4	4	0.603737	0.12199	CLASP1,CLASP2,KIF18A,KNTC1	1
Phosphopyruvate_Hydratase_Complex(5)	Http://Amigo1.Geneontology.Org/Cgi-Bin/Amigo/Term_Details?Term=Go:0000015	4	4	0.603737	0.12199	ENO1,ENO2,ENO3,TMEM237	1
U5_Snrnp(7)	Http://Amigo1.Geneontology.Org/Cgi-Bin/Amigo/Term_Details?Term=Go:0005682	6	6	1.50934	0.122823	CD2BP2,PRPF6,SNRNP40,SNRPB,SNRPD2,SNRPG	1
Cytoplasmic_Exosome_Rnase_Complex_(5)	Http://Amigo1.Geneontology.Org/Cgi-Bin/Amigo/Term_Details?Term=Go:0000177	6	6	1.50934	0.122823	CARHSP1,EXOSC2,EXOSC3,EXOSC4,EXOSC8,EXOSC9	1
Nuclear_Exosome_Rnase_Complex_(5)	Http://Amigo1.Geneontology.Org/Cgi-Bin/Amigo/Term_Details?Term=Go:0000176	6	6	1.50934	0.122823	EXOSC1,EXOSC2,EXOSC3,EXOSC4,EXOSC8,EXOSC9	1
Autophagosome_Membrane(5)	Http://Amigo1.Geneontology.Org/Cgi-Bin/Amigo/Term_Details?Term=Go:0000421	8	8	2.61619	0.130376	ATG14,ATG16L1,ENTPD4,GABARAPL1,RPN2,ULK1,WDFY3,WIPI1	1
Clathrin_Coated_Endocytic_Vesicle_Membrane(5)	Http://Amigo1.Geneontology.Org/Cgi-Bin/Amigo/Term_Details?Term=Go:0030669	11	11	4.4274	0.130376	AP1B1,AP1M1,AP1S1,AP2M1,AP2S1,EGFR,EPS15,FZD4,HBEGF,HLA-DPA1,LDLR	1
Viral_Capsid(3)	Http://Amigo1.Geneontology.Org/Cgi-Bin/Amigo/Term_Details?Term=Go:0019028	11	11	4.4274	0.130376	HNRNPA1,HNRNPA2B1,HNRNPA3,HNRNPC,HNRNPM,LARP1B,NCR3LG1,PRPF31,SNRPA1,SNRPB,UTP14C	1
Cop9_Signalosome(4)	Http://Amigo1.Geneontology.Org/Cgi-Bin/Amigo/Term_Details?Term=Go:0008180	9	9	3.21993	0.134552	AMOTL1,COPS6,DYNLL1,FLOT1,GPS1,HSPA5,STOML2,TMOD1,VPRBP	1
Integral_Component_Of_Mitochondrial_Outer_Membrane(6)	Http://Amigo1.Geneontology.Org/Cgi-Bin/Amigo/Term_Details?Term=Go:0031307	7	7	2.11308	0.144142	ARMCX3,CPT1A,FIS1,PINK1,RHOT1,TOMM40,TOMM7	1
Neuronal_Cell_Body_Membrane(4)&Cell_Body_Membrane(4)	Http://Amigo1.Geneontology.Org/Cgi-Bin/Amigo/Term_Details?Term=Go:0032809	7	7	2.11308	0.144142	AMIGO1,ATP2B1,DAB2IP,IL6R,KCND2,NGFR,SLC4A8	1
Rnai_Effector_Complex(5)	Http://Amigo1.Geneontology.Org/Cgi-Bin/Amigo/Term_Details?Term=Go:0031332	5	5	1.10685	0.149455	AGO2,AGO3,AGO4,DICER1,TARBP2	1
Schmidt_Lanterman_Incisure(3)	Http://Amigo1.Geneontology.Org/Cgi-Bin/Amigo/Term_Details?Term=Go:0043220	5	5	1.10685	0.149455	ANXA2,MPDZ,PRKCI,PTEN,SIRT2	1
Apicolateral_Plasma_Membrane(4)	Http://Amigo1.Geneontology.Org/Cgi-Bin/Amigo/Term_Details?Term=Go:0016327	5	5	1.10685	0.149455	MPDZ,MTCL1,PALM,PRICKLE2,TJP1	1
Endoplasmic_Reticulum_Chaperone_Complex(4)	Http://Amigo1.Geneontology.Org/Cgi-Bin/Amigo/Term_Details?Term=Go:0034663	5	5	1.10685	0.149455	HSPA5,HYOU1,P4HB,PPIB,SDF2L1	1
Pseudopodium(4)	Http://Amigo1.Geneontology.Org/Cgi-Bin/Amigo/Term_Details?Term=Go:0031143	6	6	1.60997	0.152075	ACTN2,CAPN2,KLHL41,LDB3,MAPK3,MYOZ1	1
Gait_Complex(4)	Http://Amigo1.Geneontology.Org/Cgi-Bin/Amigo/Term_Details?Term=Go:0097452	3	3	0.301868	0.153825	EPRS,GAPDH,RPL13A	1
Box_H_Aca_Rnp_Complex(5)	Http://Amigo1.Geneontology.Org/Cgi-Bin/Amigo/Term_Details?Term=Go:0072588	3	3	0.301868	0.153825	GAR1,NHP2,NOP10	1
Cytoplasmic_Stress_Granule(6)	Http://Amigo1.Geneontology.Org/Cgi-Bin/Amigo/Term_Details?Term=Go:0010494	9	9	3.32055	0.153825	ATXN2,ATXN2L,CIRBP,DDX3X,PABPC1,PQBP1,PUM1,PUM2,RC3H1	1
Glycerol_3_Phosphate_Dehydrogenase_Complex(4)	Http://Amigo1.Geneontology.Org/Cgi-Bin/Amigo/Term_Details?Term=Go:0009331	3	3	0.301868	0.153825	GPD1,GPD1L,GPD2	1
Host_Cell_Cytoplasm(5)	Http://Amigo1.Geneontology.Org/Cgi-Bin/Amigo/Term_Details?Term=Go:0030430	3	3	0.301868	0.153825	AQP1,BICD1,LMAN1	1
Ribonuclease_H2_Complex(4)	Http://Amigo1.Geneontology.Org/Cgi-Bin/Amigo/Term_Details?Term=Go:0032299	3	3	0.301868	0.153825	RNASEH2A,RNASEH2B,RNASEH2C	1
Ribonucleoside_Diphosphate_Reductase_Complex(4)	Http://Amigo1.Geneontology.Org/Cgi-Bin/Amigo/Term_Details?Term=Go:0005971	3	3	0.301868	0.153825	RRM1,RRM2,RRM2B	1
Clathrin_Coated_Endocytic_Vesicle(7)	Http://Amigo1.Geneontology.Org/Cgi-Bin/Amigo/Term_Details?Term=Go:0045334	13	13	5.93675	0.160169	AP1B1,AP1M1,AP1S1,AP2M1,AP2S1,EGFR,EPS15,FZD4,HBEGF,HLA-DPA1,LDLR,LMBRD1,NGFR	1
Er_Mitochondrion_Membrane_Contact_Site(4)	Http://Amigo1.Geneontology.Org/Cgi-Bin/Amigo/Term_Details?Term=Go:0044233	4	4	0.70436	0.165266	ACSL4,ATG14,ATG5,CANX	1
Mll5_L_Complex(6)	Http://Amigo1.Geneontology.Org/Cgi-Bin/Amigo/Term_Details?Term=Go:0070688	4	4	0.70436	0.165266	ACTB,KMT2E,OGT,PPP1CA	1
Torc1_Complex(4)	Http://Amigo1.Geneontology.Org/Cgi-Bin/Amigo/Term_Details?Term=Go:0031931	4	4	0.70436	0.165266	LARP1,MLST8,MTOR,TELO2	1
Anaphase_Promoting_Complex(6)	Http://Amigo1.Geneontology.Org/Cgi-Bin/Amigo/Term_Details?Term=Go:0005680	7	7	2.2137	0.165266	ANAPC11,ANAPC15,ANAPC4,BUB1B,CDC20,MAD2L2,UBE2C	1
Chromaffin_Granule(5)	Http://Amigo1.Geneontology.Org/Cgi-Bin/Amigo/Term_Details?Term=Go:0042583	4	4	0.70436	0.165266	ATP8A1,CLU,SRI,SYT2	1
Dendrite_Membrane(5)	Http://Amigo1.Geneontology.Org/Cgi-Bin/Amigo/Term_Details?Term=Go:0032590	7	7	2.2137	0.165266	ATF4,ATP2B1,DDN,GABARAPL1,NGFR,PALM,SGCE	1
Extrinsic_Component_Of_External_Side_Of_Plasma_Membrane(5)	Http://Amigo1.Geneontology.Org/Cgi-Bin/Amigo/Term_Details?Term=Go:0031232	4	4	0.70436	0.165266	ANXA1,ARSA,CUBN,PCSK9	1
Intercellular_Canaliculus(4)	Http://Amigo1.Geneontology.Org/Cgi-Bin/Amigo/Term_Details?Term=Go:0046581	4	4	0.70436	0.165266	ABCB4,MTDH,STARD10,TJP1	1
Intrinsic_Component_Of_Mitochondrial_Outer_Membrane(5)	Http://Amigo1.Geneontology.Org/Cgi-Bin/Amigo/Term_Details?Term=Go:0031306	7	7	2.2137	0.165266	ARMCX3,CPT1A,FIS1,PINK1,RHOT1,TOMM40,TOMM7	1
Mitochondrial_Respiratory_Chain_Complex_Iv(5)	Http://Amigo1.Geneontology.Org/Cgi-Bin/Amigo/Term_Details?Term=Go:0005751	4	4	0.70436	0.165266	COX4I1,COX6A1,COX6A2,COX8A	1
Nuclear_Origin_Of_Replication_Recognition_Complex(5)	Http://Amigo1.Geneontology.Org/Cgi-Bin/Amigo/Term_Details?Term=Go:0005664	4	4	0.70436	0.165266	MCM2,ORC1,ORC5,ORC6	1
Origin_Recognition_Complex(4)	Http://Amigo1.Geneontology.Org/Cgi-Bin/Amigo/Term_Details?Term=Go:0000808	4	4	0.70436	0.165266	MCM2,ORC1,ORC5,ORC6	1
Platelet_Alpha_Granule_Membrane(5)	Http://Amigo1.Geneontology.Org/Cgi-Bin/Amigo/Term_Details?Term=Go:0031092	4	4	0.70436	0.165266	CD36,ITGB3,PECAM1,SPARC	1
Plasma_Lipoprotein_Particle(3)&Lipoprotein_Particle(4)	Http://Amigo1.Geneontology.Org/Cgi-Bin/Amigo/Term_Details?Term=Go:0034358	9	9	3.42118	0.171899	APOC1,APOE,APOL1,APOM,CLU,LDLR,LSR,SAA1,VLDLR	1
Axolemma(5)	Http://Amigo1.Geneontology.Org/Cgi-Bin/Amigo/Term_Details?Term=Go:0030673	6	6	1.71059	0.180538	KCNH1,KCNJ11,MAPK8IP3,MYO1D,SLC1A2,SPTBN1	1
Dna_Directed_Rna_Polymerase_I_Complex(6)	Http://Amigo1.Geneontology.Org/Cgi-Bin/Amigo/Term_Details?Term=Go:0005736	5	5	1.20747	0.1841	POLR1E,POLR2E,POLR2H,POLR2L,ZNRD1	1
Dna_Replication_Factor_A_Complex(4)	Http://Amigo1.Geneontology.Org/Cgi-Bin/Amigo/Term_Details?Term=Go:0005662	5	5	1.20747	0.1841	ERCC5,PRPF19,RPA1,TONSL,XPA	1
Prc1_Complex(5)	Http://Amigo1.Geneontology.Org/Cgi-Bin/Amigo/Term_Details?Term=Go:0035102	5	5	1.20747	0.1841	CBX4,PCGF2,PHC2,PHC3,RNF2	1
Staga_Complex(7)	Http://Amigo1.Geneontology.Org/Cgi-Bin/Amigo/Term_Details?Term=Go:0030914	5	5	1.20747	0.1841	ATXN7,TADA2B,TADA3,TAF9,TRRAP	1
Clathrin_Vesicle_Coat(6)	Http://Amigo1.Geneontology.Org/Cgi-Bin/Amigo/Term_Details?Term=Go:0030125	7	7	2.31433	0.195917	AP1S1,AP2M1,AP2S1,CLTA,EGFR,EPS15,NECAP2	1
Virion(2)	Http://Amigo1.Geneontology.Org/Cgi-Bin/Amigo/Term_Details?Term=Go:0019012	12	12	5.53426	0.207289	ERV3-1,HNRNPA1,HNRNPA2B1,HNRNPA3,HNRNPC,HNRNPM,LARP1B,NCR3LG1,PRPF31,SNRPA1,SNRPB,UTP14C	1
Virion_Part(2)	Http://Amigo1.Geneontology.Org/Cgi-Bin/Amigo/Term_Details?Term=Go:0044423	12	12	5.53426	0.207289	ERV3-1,HNRNPA1,HNRNPA2B1,HNRNPA3,HNRNPC,HNRNPM,LARP1B,NCR3LG1,PRPF31,SNRPA1,SNRPB,UTP14C	1
Phagocytic_Cup(4)	Http://Amigo1.Geneontology.Org/Cgi-Bin/Amigo/Term_Details?Term=Go:0001891	6	6	1.81121	0.218194	ANXA1,CORO1A,MEGF10,PEAR1,RACK1,SNX5	1
Triglyceride_Rich_Lipoprotein_Particle(4)&Very_Low_Density_Lipoprotein_Particle(5)	Http://Amigo1.Geneontology.Org/Cgi-Bin/Amigo/Term_Details?Term=Go:0034385	6	6	1.81121	0.218194	APOC1,APOE,APOL1,APOM,LSR,VLDLR	1
Endoplasmic_Reticulum_Quality_Control_Compartment(5)	Http://Amigo1.Geneontology.Org/Cgi-Bin/Amigo/Term_Details?Term=Go:0044322	4	4	0.804983	0.221904	EDEM2,EDEM3,MAN1B1,SYVN1	1
Oligosaccharyltransferase_Complex(4)	Http://Amigo1.Geneontology.Org/Cgi-Bin/Amigo/Term_Details?Term=Go:0008250	4	4	0.804983	0.221904	DDOST,RPN1,RPN2,TUSC3	1
Platelet_Dense_Tubular_Network_Membrane(4)	Http://Amigo1.Geneontology.Org/Cgi-Bin/Amigo/Term_Details?Term=Go:0031095	4	4	0.804983	0.221904	ATP2A1,ATP2A2,ITPR1,ITPR2	1
Bcl_2_Family_Protein_Complex(4)	Http://Amigo1.Geneontology.Org/Cgi-Bin/Amigo/Term_Details?Term=Go:0097136	3	3	0.402491	0.229578	BAX,BCL2L1,BCL2L11	1
Cul4B_Ring_E3_Ubiquitin_Ligase_Complex(7)	Http://Amigo1.Geneontology.Org/Cgi-Bin/Amigo/Term_Details?Term=Go:0031465	3	3	0.402491	0.229578	DDB1,DDB2,DTL	1
Dna_Replication_Preinitiation_Complex(4)	Http://Amigo1.Geneontology.Org/Cgi-Bin/Amigo/Term_Details?Term=Go:0031261	3	3	0.402491	0.229578	CDC45,GINS1,GINS4	1
Calcineurin_Complex(4)	Http://Amigo1.Geneontology.Org/Cgi-Bin/Amigo/Term_Details?Term=Go:0005955	3	3	0.402491	0.229578	ITPR1,PPP3CA,PPP3CB	1
Host_Intracellular_Part(4)&Intracellular_Region_Of_Host(4)	Http://Amigo1.Geneontology.Org/Cgi-Bin/Amigo/Term_Details?Term=Go:0033646	3	3	0.402491	0.229578	AQP1,BICD1,LMAN1	1
Intrinsic_Component_Of_External_Side_Of_Plasma_Membrane(5)	Http://Amigo1.Geneontology.Org/Cgi-Bin/Amigo/Term_Details?Term=Go:0031233	7	7	2.41495	0.229578	CD14,CD24,EFNA5,FOLR1,GGT5,HYAL2,PKHD1	1
Intrinsic_Component_Of_Nuclear_Inner_Membrane(4)&Integral_Component_Of_Nuclear_Inner_Membrane(5)	Http://Amigo1.Geneontology.Org/Cgi-Bin/Amigo/Term_Details?Term=Go:0031229	5	5	1.3081	0.229578	LEMD3,P2RX1,P2RX4,P2RX5,SUN1	1
Intrinsic_Component_Of_The_Cytoplasmic_Side_Of_The_Plasma_Membrane(5)	Http://Amigo1.Geneontology.Org/Cgi-Bin/Amigo/Term_Details?Term=Go:0031235	5	5	1.3081	0.229578	DAB2IP,MIEN1,NF1,SPTB,SYNGAP1	1
Pinosome(5)&Macropinosome(6)	Http://Amigo1.Geneontology.Org/Cgi-Bin/Amigo/Term_Details?Term=Go:0044352	3	3	0.402491	0.229578	ANXA2,CLIP1,MMP14	1
Pore_Complex(4)	Http://Amigo1.Geneontology.Org/Cgi-Bin/Amigo/Term_Details?Term=Go:0046930	5	5	1.3081	0.229578	BAX,C7,CD34,TOMM40,TOMM40L	1
Smooth_Muscle_Contractile_Fiber(4)	Http://Amigo1.Geneontology.Org/Cgi-Bin/Amigo/Term_Details?Term=Go:0030485	3	3	0.402491	0.229578	ACTA2,NPNT,PECAM1	1
Storage_Vacuole(6)	Http://Amigo1.Geneontology.Org/Cgi-Bin/Amigo/Term_Details?Term=Go:0000322	3	3	0.402491	0.229578	ARHGEF7,STX4,VAMP2	1
Zymogen_Granule(5)	Http://Amigo1.Geneontology.Org/Cgi-Bin/Amigo/Term_Details?Term=Go:0042588	5	5	1.3081	0.229578	DMBT1,HSPD1,RAB3D,SRGN,VAMP2	1
Nuclear_Outer_Membrane(3)	Http://Amigo1.Geneontology.Org/Cgi-Bin/Amigo/Term_Details?Term=Go:0005640	7	7	2.51557	0.263981	CPTP,DHCR7,EMD,GUCY2D,NAV3,NUCB2,SYNE1	1
Tap_Complex(4)	Http://Amigo1.Geneontology.Org/Cgi-Bin/Amigo/Term_Details?Term=Go:0042825	2	2	0.100623	0.266894	TAP1,TAPBP	1
Ciliary_Membrane(4)	Http://Amigo1.Geneontology.Org/Cgi-Bin/Amigo/Term_Details?Term=Go:0060170	14	14	7.24484	0.269701	ABCA4,ARL6,BBS5,CD24,DHRS3,EPS15,GRK4,GUCY2D,PDE6A,PKD1,PKD2,PROM2,PTCH1,ROM1	1
Arp2_3_Protein_Complex(4)	Http://Amigo1.Geneontology.Org/Cgi-Bin/Amigo/Term_Details?Term=Go:0005885	5	5	1.40872	0.279777	ARPC1A,ARPC1B,ARPC2,ARPC3,ARPC5L	1
Smn_Sm_Protein_Complex(4)	Http://Amigo1.Geneontology.Org/Cgi-Bin/Amigo/Term_Details?Term=Go:0034719	5	5	1.40872	0.279777	GEMIN4,GEMIN7,SNRPB,SNRPD2,SNRPG	1
Nuclear_Membrane_Part(3)	Http://Amigo1.Geneontology.Org/Cgi-Bin/Amigo/Term_Details?Term=Go:0044453	5	5	1.40872	0.279777	LEMD3,P2RX1,P2RX4,P2RX5,SUN1	1
Transcription_Factor_Tftc_Complex(7)	Http://Amigo1.Geneontology.Org/Cgi-Bin/Amigo/Term_Details?Term=Go:0033276	5	5	1.40872	0.279777	TADA3,TAF2,TAF4,TAF9,TRRAP	1
Beta_Catenin_Destruction_Complex(4)	Http://Amigo1.Geneontology.Org/Cgi-Bin/Amigo/Term_Details?Term=Go:0030877	4	4	0.905605	0.28034	APC,AXIN2,DACT1,GSK3B	1
Dihydrolipoyl_Dehydrogenase_Complex(4)	Http://Amigo1.Geneontology.Org/Cgi-Bin/Amigo/Term_Details?Term=Go:0045240	4	4	0.905605	0.28034	BCKDK,DBT,DHTKD1,OGDH	1
Methylosome(5)	Http://Amigo1.Geneontology.Org/Cgi-Bin/Amigo/Term_Details?Term=Go:0034709	4	4	0.905605	0.28034	PRMT5,SNRPB,SNRPD2,SNRPG	1
Mitochondrial_Proton_Transporting_Atp_Synthase_Complex_Coupling_Factor_F_O_(5)	Http://Amigo1.Geneontology.Org/Cgi-Bin/Amigo/Term_Details?Term=Go:0000276	4	4	0.905605	0.28034	ATP5H,ATP5I,ATP5J2,ATP5L	1
Nuclear_Cyclin_Dependent_Protein_Kinase_Holoenzyme_Complex(5)	Http://Amigo1.Geneontology.Org/Cgi-Bin/Amigo/Term_Details?Term=Go:0019908	4	4	0.905605	0.28034	CDK12,CDK13,ERCC2,HSPD1	1
Respiratory_Chain_Complex_Iv(4)	Http://Amigo1.Geneontology.Org/Cgi-Bin/Amigo/Term_Details?Term=Go:0045277	4	4	0.905605	0.28034	COX4I1,COX6A1,COX6A2,COX8A	1
Spectrin(5)	Http://Amigo1.Geneontology.Org/Cgi-Bin/Amigo/Term_Details?Term=Go:0008091	4	4	0.905605	0.28034	SPTAN1,SPTB,SPTBN1,SPTBN2	1
Sperm_Fibrous_Sheath(4)	Http://Amigo1.Geneontology.Org/Cgi-Bin/Amigo/Term_Details?Term=Go:0035686	4	4	0.905605	0.28034	ALS2CR12,GSTM3,LDHA,SPA17	1
Sperm_Midpiece(4)	Http://Amigo1.Geneontology.Org/Cgi-Bin/Amigo/Term_Details?Term=Go:0097225	4	4	0.905605	0.28034	IFT27,IFT81,SLC26A6,SLC9A3R1	1
Proteasome_Regulatory_Particle(4)	Http://Amigo1.Geneontology.Org/Cgi-Bin/Amigo/Term_Details?Term=Go:0005838	6	6	2.01246	0.297898	PSMC3,PSMC5,PSMD11,PSMD13,PSMD4,PSMD5	1
Gpi_Anchor_Transamidase_Complex(4)	Http://Amigo1.Geneontology.Org/Cgi-Bin/Amigo/Term_Details?Term=Go:0042765	3	3	0.503114	0.325047	GPAA1,PIGK,PIGU	1
Dense_Body(5)	Http://Amigo1.Geneontology.Org/Cgi-Bin/Amigo/Term_Details?Term=Go:0097433	3	3	0.503114	0.325047	ACTB,ACTG1,PIWIL2	1
Extrinsic_Component_Of_Endosome_Membrane(5)	Http://Amigo1.Geneontology.Org/Cgi-Bin/Amigo/Term_Details?Term=Go:0031313	3	3	0.503114	0.325047	ANXA1,SNX16,SNX5	1
Invadopodium_Membrane(5)	Http://Amigo1.Geneontology.Org/Cgi-Bin/Amigo/Term_Details?Term=Go:0071438	3	3	0.503114	0.325047	ITGA3,ITGB1,PLAUR	1
Lipopolysaccharide_Receptor_Complex(4)	Http://Amigo1.Geneontology.Org/Cgi-Bin/Amigo/Term_Details?Term=Go:0046696	3	3	0.503114	0.325047	CD14,HSPD1,LY96	1
Mitochondrial_Intermembrane_Space_Protein_Transporter_Complex(5)	Http://Amigo1.Geneontology.Org/Cgi-Bin/Amigo/Term_Details?Term=Go:0042719	3	3	0.503114	0.325047	TIMM10,TIMM13,TIMM9	1
Myelin_Sheath_Adaxonal_Region(3)	Http://Amigo1.Geneontology.Org/Cgi-Bin/Amigo/Term_Details?Term=Go:0035749	3	3	0.503114	0.325047	ANXA2,PTEN,STX4	1
Phosphorylase_Kinase_Complex(5)	Http://Amigo1.Geneontology.Org/Cgi-Bin/Amigo/Term_Details?Term=Go:0005964	3	3	0.503114	0.325047	PHKA1,PHKG1,PHKG2	1
Synaptic_Cleft(3)	Http://Amigo1.Geneontology.Org/Cgi-Bin/Amigo/Term_Details?Term=Go:0043083	3	3	0.503114	0.325047	ACHE,COLQ,DNM3	1
Ada2_Gcn5_Ada3_Transcription_Activator_Complex(6)	Http://Amigo1.Geneontology.Org/Cgi-Bin/Amigo/Term_Details?Term=Go:0005671	5	5	1.50934	0.328793	KAT2B,MAP3K7,TADA2A,TADA3,ZZZ3	1
Ccr4_Not_Complex(4)	Http://Amigo1.Geneontology.Org/Cgi-Bin/Amigo/Term_Details?Term=Go:0030014	5	5	1.50934	0.328793	CNOT1,CNOT4,CNOT6L,CPEB3,PATL1	1
Dna_Helicase_Complex(4)&Ino80_Complex(5)	Http://Amigo1.Geneontology.Org/Cgi-Bin/Amigo/Term_Details?Term=Go:0033202	5	5	1.50934	0.328793	INO80,INO80C,RUVBL1,RUVBL2,TFPT	1
Endolysosome(5)	Http://Amigo1.Geneontology.Org/Cgi-Bin/Amigo/Term_Details?Term=Go:0036019	5	5	1.50934	0.328793	AP2M1,AP2S1,CLTA,CTSB,CTSL	1
Node_Of_Ranvier(5)	Http://Amigo1.Geneontology.Org/Cgi-Bin/Amigo/Term_Details?Term=Go:0033268	5	5	1.50934	0.328793	ANK3,BIN1,DAG1,DLG1,SCN1B	1
Vacuolar_Proton_Transporting_V_Type_Atpase_Complex(5)	Http://Amigo1.Geneontology.Org/Cgi-Bin/Amigo/Term_Details?Term=Go:0016471	5	5	1.50934	0.328793	ATP6V0A2,ATP6V0B,ATP6V1B1,ATP6V1F,TCIRG1	1
Desmosome(4)	Http://Amigo1.Geneontology.Org/Cgi-Bin/Amigo/Term_Details?Term=Go:0030057	6	6	2.11308	0.3432	DSP,JUP,KAZN,PKP1,PKP3,VCL	1
Risc_Complex(6)	Http://Amigo1.Geneontology.Org/Cgi-Bin/Amigo/Term_Details?Term=Go:0016442	4	4	1.00623	0.349877	AGO2,AGO3,AGO4,TARBP2	1
Platelet_Dense_Tubular_Network(5)	Http://Amigo1.Geneontology.Org/Cgi-Bin/Amigo/Term_Details?Term=Go:0031094	4	4	1.00623	0.349877	ATP2A1,ATP2A2,ITPR1,ITPR2	1
Sodium_Potassium_Exchanging_Atpase_Complex(5)	Http://Amigo1.Geneontology.Org/Cgi-Bin/Amigo/Term_Details?Term=Go:0005890	4	4	1.00623	0.349877	ATP1A1,ATP1A2,ATP1A4,ATP1B4	1
Tricarboxylic_Acid_Cycle_Enzyme_Complex(4)	Http://Amigo1.Geneontology.Org/Cgi-Bin/Amigo/Term_Details?Term=Go:0045239	4	4	1.00623	0.349877	BCKDK,DBT,DHTKD1,OGDH	1
Microbody_Lumen(5)&Peroxisomal_Matrix(6)	Http://Amigo1.Geneontology.Org/Cgi-Bin/Amigo/Term_Details?Term=Go:0031907	8	8	3.42118	0.362451	AGXT,CAT,ECI2,HACL1,HSD17B4,IDE,PEX5,PRDX5	1
Trans_Golgi_Network_Transport_Vesicle(5)	Http://Amigo1.Geneontology.Org/Cgi-Bin/Amigo/Term_Details?Term=Go:0030140	7	7	2.81744	0.384995	AP1S1,ATP7A,CLTA,NRGN,SLC2A4,SORT1,TMED9	1
Bloc_1_Complex(5)	Http://Amigo1.Geneontology.Org/Cgi-Bin/Amigo/Term_Details?Term=Go:0031083	5	5	1.60997	0.392318	BCAS4,BLOC1S1,DTNBP1,KIAA1033,KXD1	1
Axonemal_Dynein_Complex(5)	Http://Amigo1.Geneontology.Org/Cgi-Bin/Amigo/Term_Details?Term=Go:0005858	5	5	1.60997	0.392318	DNAH1,DNAH2,DNAH7,DNAH8,DNAI1	1
Clathrin_Coat_Of_Coated_Pit(4)	Http://Amigo1.Geneontology.Org/Cgi-Bin/Amigo/Term_Details?Term=Go:0030132	5	5	1.60997	0.392318	AP2M1,AP2S1,CLTA,EGFR,EPS15	1
Acrosomal_Membrane(4)	Http://Amigo1.Geneontology.Org/Cgi-Bin/Amigo/Term_Details?Term=Go:0002080	6	6	2.2137	0.395596	ATP8B3,BSG,CAV1,SUN1,TRIP11,ZP3	1
High_Density_Lipoprotein_Particle(4)	Http://Amigo1.Geneontology.Org/Cgi-Bin/Amigo/Term_Details?Term=Go:0034364	6	6	2.2137	0.395596	APOC1,APOE,APOL1,APOM,CLU,SAA1	1
Ap_2_Adaptor_Complex(5)	Http://Amigo1.Geneontology.Org/Cgi-Bin/Amigo/Term_Details?Term=Go:0030122	4	4	1.10685	0.430335	AP2M1,AP2S1,EGFR,EPS15	1
Cdc73_Paf1_Complex(5)	Http://Amigo1.Geneontology.Org/Cgi-Bin/Amigo/Term_Details?Term=Go:0016593	3	3	0.603737	0.430335	CDC73,PAF1,WDR61	1
Cul5_Ring_Ubiquitin_Ligase_Complex(6)	Http://Amigo1.Geneontology.Org/Cgi-Bin/Amigo/Term_Details?Term=Go:0031466	3	3	0.603737	0.430335	ASB2,CUL5,TCEB2	1
Nurf_Complex(6)	Http://Amigo1.Geneontology.Org/Cgi-Bin/Amigo/Term_Details?Term=Go:0016589	3	3	0.603737	0.430335	BPTF,RBBP4,SMARCA1	1
Ptw_Pp1_Phosphatase_Complex(4)	Http://Amigo1.Geneontology.Org/Cgi-Bin/Amigo/Term_Details?Term=Go:0072357	3	3	0.603737	0.430335	PPP1CA,PPP1R12A,WDR82	1
Rna_Polymerase_Iii_Transcription_Factor_Complex(6)	Http://Amigo1.Geneontology.Org/Cgi-Bin/Amigo/Term_Details?Term=Go:0090576	3	3	0.603737	0.430335	BDP1,GTF3C5,GTF3C6	1
Camp_Dependent_Protein_Kinase_Complex(4)	Http://Amigo1.Geneontology.Org/Cgi-Bin/Amigo/Term_Details?Term=Go:0005952	3	3	0.603737	0.430335	PRKAR1A,PRKAR1B,PRKAR2A	1
Chromaffin_Granule_Membrane(5)	Http://Amigo1.Geneontology.Org/Cgi-Bin/Amigo/Term_Details?Term=Go:0042584	3	3	0.603737	0.430335	ATP8A1,SRI,SYT2	1
Outer_Dense_Fiber(5)	Http://Amigo1.Geneontology.Org/Cgi-Bin/Amigo/Term_Details?Term=Go:0001520	3	3	0.603737	0.430335	AK1,ALS2CR12,ODF2	1
Stereocilium_Tip(3)	Http://Amigo1.Geneontology.Org/Cgi-Bin/Amigo/Term_Details?Term=Go:0032426	4	4	1.10685	0.430335	CEACAM16,ESPN,SLC9A3R1,TMC1	1
Vacuolar_Proton_Transporting_V_Type_Atpase_V0_Domain(5)	Http://Amigo1.Geneontology.Org/Cgi-Bin/Amigo/Term_Details?Term=Go:0000220	3	3	0.603737	0.430335	ATP6V0A2,ATP6V0B,TCIRG1	1
Pcna_P21_Complex(4)	Http://Amigo1.Geneontology.Org/Cgi-Bin/Amigo/Term_Details?Term=Go:0070557	2	2	0.201246	0.441931	CDKN1A,PCNA	1
Pcsk9_Anxa2_Complex(4)	Http://Amigo1.Geneontology.Org/Cgi-Bin/Amigo/Term_Details?Term=Go:1990667	2	2	0.201246	0.441931	ANXA2,PCSK9	1
Traf2_Gstp1_Complex(4)	Http://Amigo1.Geneontology.Org/Cgi-Bin/Amigo/Term_Details?Term=Go:0097057	2	2	0.201246	0.441931	GSTP1,TRAF2	1
Y_Chromosome(7)	Http://Amigo1.Geneontology.Org/Cgi-Bin/Amigo/Term_Details?Term=Go:0000806	2	2	0.201246	0.441931	CDK2,SIN3B	1
Calcium_Ion_Transporting_Atpase_Complex(5)	Http://Amigo1.Geneontology.Org/Cgi-Bin/Amigo/Term_Details?Term=Go:0090534	2	2	0.201246	0.441931	ATP2A2,PLN	1
Endothelial_Microparticle(4)	Http://Amigo1.Geneontology.Org/Cgi-Bin/Amigo/Term_Details?Term=Go:0072563	2	2	0.201246	0.441931	ANXA5,ENG	1
Integrin_Alphav_Beta3_Complex(6)	Http://Amigo1.Geneontology.Org/Cgi-Bin/Amigo/Term_Details?Term=Go:0034683	2	2	0.201246	0.441931	ITGAV,ITGB3	1
Integrin_Alphav_Beta5_Complex(6)	Http://Amigo1.Geneontology.Org/Cgi-Bin/Amigo/Term_Details?Term=Go:0034684	2	2	0.201246	0.441931	ITGAV,ITGB5	1
Integrin_Alphav_Beta8_Complex(6)	Http://Amigo1.Geneontology.Org/Cgi-Bin/Amigo/Term_Details?Term=Go:0034686	2	2	0.201246	0.441931	ITGAV,ITGB8	1
Intracellular_Ferritin_Complex(4)&Ferritin_Complex(4)	Http://Amigo1.Geneontology.Org/Cgi-Bin/Amigo/Term_Details?Term=Go:0008043	2	2	0.201246	0.441931	FTH1,FTL	1
Phosphatidylinositol_3_Kinase_Complex_Class_Ia(6)	Http://Amigo1.Geneontology.Org/Cgi-Bin/Amigo/Term_Details?Term=Go:0005943	2	2	0.201246	0.441931	PIK3CA,PIK3R1	1
Primosome_Complex(4)	Http://Amigo1.Geneontology.Org/Cgi-Bin/Amigo/Term_Details?Term=Go:1990077	2	2	0.201246	0.441931	PRIM1,PRIM2	1
Clathrin_Coat_Of_Endocytic_Vesicle(6)	Http://Amigo1.Geneontology.Org/Cgi-Bin/Amigo/Term_Details?Term=Go:0030128	4	4	1.20747	0.514891	AP2M1,AP2S1,EGFR,EPS15	1
Filopodium_Tip(4)	Http://Amigo1.Geneontology.Org/Cgi-Bin/Amigo/Term_Details?Term=Go:0032433	4	4	1.20747	0.514891	CIB1,EPHB1,MYO10,MYO5A	1
Mrna_Cleavage_And_Polyadenylation_Specificity_Factor_Complex(5)	Http://Amigo1.Geneontology.Org/Cgi-Bin/Amigo/Term_Details?Term=Go:0005847	4	4	1.20747	0.514891	CPSF3,CSNK1A1,PIP5K1A,TUT1	1
Proteasome_Regulatory_Particle_Base_Subcomplex(4)	Http://Amigo1.Geneontology.Org/Cgi-Bin/Amigo/Term_Details?Term=Go:0008540	4	4	1.20747	0.514891	PSMC3,PSMC5,PSMD4,PSMD5	1
Telomere_Cap_Complex(4)&Nuclear_Telomere_Cap_Complex(5)	Http://Amigo1.Geneontology.Org/Cgi-Bin/Amigo/Term_Details?Term=Go:0000782	4	4	1.20747	0.514891	ACD,POT1,TERT,XRCC6	1
Intraciliary_Transport_Particle_B(4)	Http://Amigo1.Geneontology.Org/Cgi-Bin/Amigo/Term_Details?Term=Go:0030992	5	5	1.81121	0.525509	IFT27,IFT46,IFT52,IFT81,KIF17	1
Sperm_Principal_Piece(4)	Http://Amigo1.Geneontology.Org/Cgi-Bin/Amigo/Term_Details?Term=Go:0097228	5	5	1.81121	0.525509	DNAH8,IFT27,IFT81,PFKM,SPA17	1
Smc5_Smc6_Complex(4)	Http://Amigo1.Geneontology.Org/Cgi-Bin/Amigo/Term_Details?Term=Go:0030915	3	3	0.70436	0.55026	EID3,NSMCE1,NSMCE4A	1
U7_Snrnp(6)	Http://Amigo1.Geneontology.Org/Cgi-Bin/Amigo/Term_Details?Term=Go:0005683	3	3	0.70436	0.55026	LSM10,SNRPB,SNRPG	1
Glycogen_Granule(5)	Http://Amigo1.Geneontology.Org/Cgi-Bin/Amigo/Term_Details?Term=Go:0042587	3	3	0.70436	0.55026	FASN,PPP1CA,PPP1R3B	1
Guanyl_Nucleotide_Exchange_Factor_Complex(4)	Http://Amigo1.Geneontology.Org/Cgi-Bin/Amigo/Term_Details?Term=Go:0032045	3	3	0.70436	0.55026	DGKI,ELMO1,RIC1	1
Gap_Junction(4)	Http://Amigo1.Geneontology.Org/Cgi-Bin/Amigo/Term_Details?Term=Go:0005921	6	6	2.51557	0.573435	GJA1,GJC1,GJC2,PANX1,SPECC1L,TJP1	1
Presynaptic_Active_Zone(3)	Http://Amigo1.Geneontology.Org/Cgi-Bin/Amigo/Term_Details?Term=Go:0048786	6	6	2.51557	0.573435	DGKI,PCLO,PPFIA1,RIMS3,SV2A,UNC13B	1
Prp19_Complex(4)	Http://Amigo1.Geneontology.Org/Cgi-Bin/Amigo/Term_Details?Term=Go:0000974	4	4	1.3081	0.611807	ISY1,PRPF19,U2AF2,XAB2	1
Glial_Cell_Projection(4)	Http://Amigo1.Geneontology.Org/Cgi-Bin/Amigo/Term_Details?Term=Go:0097386	4	4	1.3081	0.611807	ADGRG1,GLUL,PINK1,SIRT2	1
Integrator_Complex(4)	Http://Amigo1.Geneontology.Org/Cgi-Bin/Amigo/Term_Details?Term=Go:0032039	4	4	1.3081	0.611807	CPSF3L,INTS2,INTS3,INTS5	1
Low_Density_Lipoprotein_Particle(4)	Http://Amigo1.Geneontology.Org/Cgi-Bin/Amigo/Term_Details?Term=Go:0034362	4	4	1.3081	0.611807	APOE,APOM,LDLR,LSR	1
Protein_Phosphatase_Type_1_Complex(4)	Http://Amigo1.Geneontology.Org/Cgi-Bin/Amigo/Term_Details?Term=Go:0000164	4	4	1.3081	0.611807	PPP1CA,PPP1R15B,PPP1R3B,SHOC2	1
Atg12_Atg5_Atg16_Complex(4)	Http://Amigo1.Geneontology.Org/Cgi-Bin/Amigo/Term_Details?Term=Go:0034274	2	2	0.301868	0.657544	ATG5,WDFY3	1
Caf_1_Complex(4)	Http://Amigo1.Geneontology.Org/Cgi-Bin/Amigo/Term_Details?Term=Go:0033186	2	2	0.301868	0.657544	CHAF1A,RBBP4	1
Gins_Complex(5)	Http://Amigo1.Geneontology.Org/Cgi-Bin/Amigo/Term_Details?Term=Go:0000811	2	2	0.301868	0.657544	GINS1,GINS4	1
Ku70_Ku80_Complex(4)	Http://Amigo1.Geneontology.Org/Cgi-Bin/Amigo/Term_Details?Term=Go:0043564	2	2	0.301868	0.657544	C9ORF142,XRCC6	1
Axonemal_Microtubule(5)	Http://Amigo1.Geneontology.Org/Cgi-Bin/Amigo/Term_Details?Term=Go:0005879	2	2	0.301868	0.657544	ARFGEF2,ARL6	1
Extrinsic_Component_Of_Vacuolar_Membrane(5)	Http://Amigo1.Geneontology.Org/Cgi-Bin/Amigo/Term_Details?Term=Go:0000306	2	2	0.301868	0.657544	ULK1,WDFY3	1
Fibrillar_Center(6)	Http://Amigo1.Geneontology.Org/Cgi-Bin/Amigo/Term_Details?Term=Go:0001650	2	2	0.301868	0.657544	EIF3L,SUMO1	1
Microspike(4)	Http://Amigo1.Geneontology.Org/Cgi-Bin/Amigo/Term_Details?Term=Go:0044393	2	2	0.301868	0.657544	FSCN1,PROM2	1
Proteasome_Activator_Complex(4)	Http://Amigo1.Geneontology.Org/Cgi-Bin/Amigo/Term_Details?Term=Go:0008537	2	2	0.301868	0.657544	PSME1,PSME2	1
Tubulin_Complex(4)	Http://Amigo1.Geneontology.Org/Cgi-Bin/Amigo/Term_Details?Term=Go:0045298	2	2	0.301868	0.657544	BICD1,TPT1	1
Zeta_Dna_Polymerase_Complex(4)	Http://Amigo1.Geneontology.Org/Cgi-Bin/Amigo/Term_Details?Term=Go:0016035	2	2	0.301868	0.657544	MAD2L2,REV3L	1
Cul4A_Ring_E3_Ubiquitin_Ligase_Complex(7)	Http://Amigo1.Geneontology.Org/Cgi-Bin/Amigo/Term_Details?Term=Go:0031464	3	3	0.804983	0.673999	CDKN1B,DDB1,DTL	1
Scar_Complex(4)	Http://Amigo1.Geneontology.Org/Cgi-Bin/Amigo/Term_Details?Term=Go:0031209	3	3	0.804983	0.673999	BRK1,NCKAP1,WASF1	1
Clathrin_Complex(4)	Http://Amigo1.Geneontology.Org/Cgi-Bin/Amigo/Term_Details?Term=Go:0071439	3	3	0.804983	0.673999	CLTA,SCLT1,VPS33B	1
Dynactin_Complex(5)	Http://Amigo1.Geneontology.Org/Cgi-Bin/Amigo/Term_Details?Term=Go:0005869	3	3	0.804983	0.673999	DCTN1,DCTN3,DCTN4	1
Endoplasmic_Reticulum_Exit_Site(5)	Http://Amigo1.Geneontology.Org/Cgi-Bin/Amigo/Term_Details?Term=Go:0070971	3	3	0.804983	0.673999	HLA-A,PDCD6,SEC31A	1
External_Encapsulating_Structure(3)	Http://Amigo1.Geneontology.Org/Cgi-Bin/Amigo/Term_Details?Term=Go:0030312	3	3	0.804983	0.673999	ATHL1,DAG1,P2RX1	1
Mitochondrial_Respiratory_Chain_Complex_Iii(5)	Http://Amigo1.Geneontology.Org/Cgi-Bin/Amigo/Term_Details?Term=Go:0005750	3	3	0.804983	0.673999	UQCC3,UQCRB,UQCRC2	1
Nuclear_Envelope_Lumen(4)	Http://Amigo1.Geneontology.Org/Cgi-Bin/Amigo/Term_Details?Term=Go:0005641	3	3	0.804983	0.673999	APP,PTGES,TUBB	1
Proteasome_Core_Complex_Alpha_Subunit_Complex(4)	Http://Amigo1.Geneontology.Org/Cgi-Bin/Amigo/Term_Details?Term=Go:0019773	3	3	0.804983	0.673999	PSMA1,PSMA4,PSMA7	1
Ampa_Glutamate_Receptor_Complex(6)	Http://Amigo1.Geneontology.Org/Cgi-Bin/Amigo/Term_Details?Term=Go:0032281	6	6	2.71682	0.70438	ABHD12,CACNG4,CPT1C,OLFM2,PORCN,SACM1L	1
Wash_Complex(4)	Http://Amigo1.Geneontology.Org/Cgi-Bin/Amigo/Term_Details?Term=Go:0071203	4	4	1.40872	0.70438	CCDC53,DNAJC13,KIAA1033,SNX27	1
Intrinsic_Component_Of_Peroxisomal_Membrane(4)&Integral_Component_Of_Peroxisomal_Membrane(5)	Http://Amigo1.Geneontology.Org/Cgi-Bin/Amigo/Term_Details?Term=Go:0031231	4	4	1.40872	0.70438	ABCD1,FIS1,PEX11G,PEX16	1
Snare_Complex(4)	Http://Amigo1.Geneontology.Org/Cgi-Bin/Amigo/Term_Details?Term=Go:0031201	8	8	4.22616	0.764947	BNIP1,SNAP23,STX16-NPEPL1,STX4,STX8,VAMP2,VAMP5,VAMP8	1
Carboxy_Terminal_Domain_Protein_Kinase_Complex(5)	Http://Amigo1.Geneontology.Org/Cgi-Bin/Amigo/Term_Details?Term=Go:0032806	5	5	2.11308	0.770383	BRD4,ERCC2,ERCC5,GTF2F2,HSPD1	1
Photoreceptor_Connecting_Cilium(6)	Http://Amigo1.Geneontology.Org/Cgi-Bin/Amigo/Term_Details?Term=Go:0032391	7	7	3.5218	0.78203	ARL3,IFT52,KIF17,KIF3A,KIFAP3,TOPORS,WDR19	1
Vcp_Npl4_Ufd1_Aaa_Atpase_Complex(4)	Http://Amigo1.Geneontology.Org/Cgi-Bin/Amigo/Term_Details?Term=Go:0034098	3	3	0.905605	0.821365	CAV1,NPLOC4,UBXN1	1
Axon_Initial_Segment(5)	Http://Amigo1.Geneontology.Org/Cgi-Bin/Amigo/Term_Details?Term=Go:0043194	3	3	0.905605	0.821365	ANK3,BIN1,NRCAM	1
Ciliary_Rootlet(4)	Http://Amigo1.Geneontology.Org/Cgi-Bin/Amigo/Term_Details?Term=Go:0035253	3	3	0.905605	0.821365	KIF5B,KLC2,PSEN2	1
Eukaryotic_Translation_Initiation_Factor_4F_Complex(4)	Http://Amigo1.Geneontology.Org/Cgi-Bin/Amigo/Term_Details?Term=Go:0016281	3	3	0.905605	0.821365	EIF4G1,EIF4G2,EIF4G3	1
Pole_Plasm(5)&P_Granule(6)&Germ_Plasm(6)	Http://Amigo1.Geneontology.Org/Cgi-Bin/Amigo/Term_Details?Term=Go:0045495	4	4	1.50934	0.821365	CARHSP1,PIWIL2,SNRPG,TDRKH	1
Respiratory_Chain_Complex_Iii(4)	Http://Amigo1.Geneontology.Org/Cgi-Bin/Amigo/Term_Details?Term=Go:0045275	3	3	0.905605	0.821365	UQCC3,UQCRB,UQCRC2	1
Varicosity(5)	Http://Amigo1.Geneontology.Org/Cgi-Bin/Amigo/Term_Details?Term=Go:0043196	3	3	0.905605	0.821365	DAGLA,MGLL,TNFRSF1B	1
Endolysosome_Lumen(6)	Http://Amigo1.Geneontology.Org/Cgi-Bin/Amigo/Term_Details?Term=Go:0036021	2	2	0.402491	0.889108	CTSB,CTSL	1
Telomeric_Heterochromatin(5)	Http://Amigo1.Geneontology.Org/Cgi-Bin/Amigo/Term_Details?Term=Go:0031933	2	2	0.402491	0.889108	ATRX,SIRT6	1
Terminal_Cisterna(6)	Http://Amigo1.Geneontology.Org/Cgi-Bin/Amigo/Term_Details?Term=Go:0014802	2	2	0.402491	0.889108	CASQ1,RYR1	1
U1_Snrnp(7)	Http://Amigo1.Geneontology.Org/Cgi-Bin/Amigo/Term_Details?Term=Go:0005685	4	4	1.60997	0.940565	SNRPA,SNRPB,SNRPD2,SNRPG	1
Mrna_Cleavage_Factor_Complex(4)	Http://Amigo1.Geneontology.Org/Cgi-Bin/Amigo/Term_Details?Term=Go:0005849	4	4	1.60997	0.940565	CPSF3,CSNK1A1,PIP5K1A,TUT1	1
Er_Membrane_Protein_Complex(4)	Http://Amigo1.Geneontology.Org/Cgi-Bin/Amigo/Term_Details?Term=Go:0072546	3	3	1.00623	0.981603	EMC10,EMC8,EMC9	1
N_Terminal_Protein_Acetyltransferase_Complex(5)	Http://Amigo1.Geneontology.Org/Cgi-Bin/Amigo/Term_Details?Term=Go:0031414	3	3	1.00623	0.981603	NAA25,NAA38,NAA50	1
Saga_Complex(7)	Http://Amigo1.Geneontology.Org/Cgi-Bin/Amigo/Term_Details?Term=Go:0000124	3	3	1.00623	0.981603	ATXN7L3,ENY2,USP22	1
Dense_Core_Granule(5)	Http://Amigo1.Geneontology.Org/Cgi-Bin/Amigo/Term_Details?Term=Go:0031045	3	3	1.00623	0.981603	SOD1,SYT7,VPS13A	1
Proton_Transporting_V_Type_Atpase_V0_Domain(5)	Http://Amigo1.Geneontology.Org/Cgi-Bin/Amigo/Term_Details?Term=Go:0033179	3	3	1.00623	0.981603	ATP6V0A2,ATP6V0B,TCIRG1	1
Ap_3_Adaptor_Complex(5)	Http://Amigo1.Geneontology.Org/Cgi-Bin/Amigo/Term_Details?Term=Go:0030123	2	2	1.00623	1	VPS18,VPS33B	1
Atp_Binding_Cassette_Abc_Transporter_Complex(4)	Http://Amigo1.Geneontology.Org/Cgi-Bin/Amigo/Term_Details?Term=Go:0043190	2	2	0.804983	1	ABCA2,ABCB8	1
Bbsome(4)	Http://Amigo1.Geneontology.Org/Cgi-Bin/Amigo/Term_Details?Term=Go:0034464	2	2	1.10685	1	ARL6,BBS5	1
Caax_Protein_Geranylgeranyltransferase_Complex(4)	Http://Amigo1.Geneontology.Org/Cgi-Bin/Amigo/Term_Details?Term=Go:0005953	0	0	0.201246	1		0
Ccr4_Not_Core_Complex(4)	Http://Amigo1.Geneontology.Org/Cgi-Bin/Amigo/Term_Details?Term=Go:0030015	1	1	0.402491	1	CNOT1	1
Cd40_Receptor_Complex(5)	Http://Amigo1.Geneontology.Org/Cgi-Bin/Amigo/Term_Details?Term=Go:0035631	3	3	1.10685	1	RNF31,TRAF2,TRAF5	1
C_Fiber(6)	Http://Amigo1.Geneontology.Org/Cgi-Bin/Amigo/Term_Details?Term=Go:0044299	0	0	0.201246	1		0
Catsper_Complex(6)	Http://Amigo1.Geneontology.Org/Cgi-Bin/Amigo/Term_Details?Term=Go:0036128	1	1	0.905605	1	CATSPER1	1
Cul2_Ring_Ubiquitin_Ligase_Complex(6)	Http://Amigo1.Geneontology.Org/Cgi-Bin/Amigo/Term_Details?Term=Go:0031462	3	3	1.10685	1	TCEB2,ZYG11A,ZYG11B	1
Cul7_Ring_Ubiquitin_Ligase_Complex(6)	Http://Amigo1.Geneontology.Org/Cgi-Bin/Amigo/Term_Details?Term=Go:0031467	1	1	0.503114	1	FBXW8	1
Derlin_1_Retrotranslocation_Complex(4)	Http://Amigo1.Geneontology.Org/Cgi-Bin/Amigo/Term_Details?Term=Go:0036513	3	3	1.10685	1	HM13,SEL1L,SYVN1	1
Escrt_Iii_Complex(4)	Http://Amigo1.Geneontology.Org/Cgi-Bin/Amigo/Term_Details?Term=Go:0000815	2	2	0.905605	1	CHMP1A,CHMP6	1
Fancm_Mhf_Complex(4)	Http://Amigo1.Geneontology.Org/Cgi-Bin/Amigo/Term_Details?Term=Go:0071821	1	1	0.201246	1	STRA13	1
F_Actin_Capping_Protein_Complex(4)	Http://Amigo1.Geneontology.Org/Cgi-Bin/Amigo/Term_Details?Term=Go:0008290	1	1	0.804983	1	CAPG	1
Gaba_Receptor_Complex(5)&Gaba_A_Receptor_Complex(6)	Http://Amigo1.Geneontology.Org/Cgi-Bin/Amigo/Term_Details?Term=Go:1902710	3	3	1.81121	1	GABRE,GABRR1,GABRR2	1
Gator2_Complex(4)	Http://Amigo1.Geneontology.Org/Cgi-Bin/Amigo/Term_Details?Term=Go:0061700	2	2	0.503114	1	MIOS,SEC13	1
Gmp_Reductase_Complex(4)	Http://Amigo1.Geneontology.Org/Cgi-Bin/Amigo/Term_Details?Term=Go:1902560	1	1	0.201246	1	GMPR	1
Gemini_Of_Coiled_Bodies(7)	Http://Amigo1.Geneontology.Org/Cgi-Bin/Amigo/Term_Details?Term=Go:0097504	2	2	1.00623	1	GEMIN4,GEMIN7	1
Hops_Complex(4)	Http://Amigo1.Geneontology.Org/Cgi-Bin/Amigo/Term_Details?Term=Go:0030897	3	3	1.3081	1	HOOK3,VPS18,VPS33B	1
Iga_Immunoglobulin_Complex_Circulating(4)&Iga_Immunoglobulin_Complex(5)&Monomeric_Iga_Immunoglobulin_Complex(5)&Polymeric_Iga_Immunoglobulin_Complex(5)&Secretory_Iga_Immunoglobulin_Complex(6)	Http://Amigo1.Geneontology.Org/Cgi-Bin/Amigo/Term_Details?Term=Go:0071746	0	0	0.301868	1		0
Igm_Immunoglobulin_Complex_Circulating(4)&Igm_Immunoglobulin_Complex(5)&Pentameric_Igm_Immunoglobulin_Complex(5)	Http://Amigo1.Geneontology.Org/Cgi-Bin/Amigo/Term_Details?Term=Go:0071754	0	0	0.201246	1		0
Ikappab_Kinase_Complex(6)	Http://Amigo1.Geneontology.Org/Cgi-Bin/Amigo/Term_Details?Term=Go:0008385	2	2	1.10685	1	MAP3K7,PYCARD	1
Linc_Complex(4)&Microtubule_Organizing_Center_Attachment_Site(5)	Http://Amigo1.Geneontology.Org/Cgi-Bin/Amigo/Term_Details?Term=Go:0034993	2	2	0.70436	1	SUN1,SYNE1	1
Mhc_Class_Ii_Protein_Complex(6)	Http://Amigo1.Geneontology.Org/Cgi-Bin/Amigo/Term_Details?Term=Go:0042613	4	4	2.11308	1	HLA-A,HLA-C,HLA-DMA,HLA-DPA1	1
Msl_Complex(6)	Http://Amigo1.Geneontology.Org/Cgi-Bin/Amigo/Term_Details?Term=Go:0072487	1	1	0.301868	1	MSL1	1
Mutsalpha_Complex(5)	Http://Amigo1.Geneontology.Org/Cgi-Bin/Amigo/Term_Details?Term=Go:0032301	0	0	0.201246	1		0
Mutsbeta_Complex(5)	Http://Amigo1.Geneontology.Org/Cgi-Bin/Amigo/Term_Details?Term=Go:0032302	0	0	0.201246	1		0
Nadph_Oxidase_Complex(4)	Http://Amigo1.Geneontology.Org/Cgi-Bin/Amigo/Term_Details?Term=Go:0043020	2	2	1.00623	1	CYBA,NOXA1	1
Nf_Kappab_Complex(4)	Http://Amigo1.Geneontology.Org/Cgi-Bin/Amigo/Term_Details?Term=Go:0071159	1	1	0.201246	1	RPS3	1
Nmda_Selective_Glutamate_Receptor_Complex(6)	Http://Amigo1.Geneontology.Org/Cgi-Bin/Amigo/Term_Details?Term=Go:0017146	1	1	1.00623	1	SHANK1	0
Nata_Complex(6)	Http://Amigo1.Geneontology.Org/Cgi-Bin/Amigo/Term_Details?Term=Go:0031415	1	1	0.503114	1	NAA50	1
Rna_Cap_Binding_Complex(4)	Http://Amigo1.Geneontology.Org/Cgi-Bin/Amigo/Term_Details?Term=Go:0034518	2	2	1.50934	1	AGO2,EIF4E3	1
Rna_Nuclear_Export_Complex(5)	Http://Amigo1.Geneontology.Org/Cgi-Bin/Amigo/Term_Details?Term=Go:0042565	1	1	0.201246	1	RAN	1
Smn_Complex(4)	Http://Amigo1.Geneontology.Org/Cgi-Bin/Amigo/Term_Details?Term=Go:0032797	2	2	0.905605	1	GEMIN4,GEMIN7	1
Sumo_Activating_Enzyme_Complex(5)	Http://Amigo1.Geneontology.Org/Cgi-Bin/Amigo/Term_Details?Term=Go:0031510	1	1	0.201246	1	SAE1	1
Schwann_Cell_Microvillus(5)	Http://Amigo1.Geneontology.Org/Cgi-Bin/Amigo/Term_Details?Term=Go:0097454	0	0	0.301868	1		0
Seh1_Associated_Complex(4)	Http://Amigo1.Geneontology.Org/Cgi-Bin/Amigo/Term_Details?Term=Go:0035859	2	2	0.905605	1	MIOS,SEC13	1
Tctn_B9D_Complex(4)	Http://Amigo1.Geneontology.Org/Cgi-Bin/Amigo/Term_Details?Term=Go:0036038	2	2	1.3081	1	B9D1,B9D2	1
T_Cell_Receptor_Complex(5)	Http://Amigo1.Geneontology.Org/Cgi-Bin/Amigo/Term_Details?Term=Go:0042101	2	2	1.60997	1	ALCAM,STOML2	1
Ubc13_Mms2_Complex(5)	Http://Amigo1.Geneontology.Org/Cgi-Bin/Amigo/Term_Details?Term=Go:0031372	0	0	0.201246	1		0
Ubc13_Uev1A_Complex(5)	Http://Amigo1.Geneontology.Org/Cgi-Bin/Amigo/Term_Details?Term=Go:0035370	0	0	0.201246	1		0
Vcb_Complex(6)	Http://Amigo1.Geneontology.Org/Cgi-Bin/Amigo/Term_Details?Term=Go:0030891	1	1	0.503114	1	TCEB2	1
Acetylcholine_Gated_Channel_Complex(5)	Http://Amigo1.Geneontology.Org/Cgi-Bin/Amigo/Term_Details?Term=Go:0005892	2	2	1.81121	1	CHRND,CHRNG	1
Acrosomal_Matrix(4)	Http://Amigo1.Geneontology.Org/Cgi-Bin/Amigo/Term_Details?Term=Go:0043159	0	0	0.201246	1		0
Alphav_Beta3_Integrin_Vitronectin_Complex(5)	Http://Amigo1.Geneontology.Org/Cgi-Bin/Amigo/Term_Details?Term=Go:0071062	1	1	0.301868	1	ITGB3	1
Alveolar_Lamellar_Body(6)	Http://Amigo1.Geneontology.Org/Cgi-Bin/Amigo/Term_Details?Term=Go:0097208	2	2	0.905605	1	ABCA3,LAMP1	1
Angiogenin_Pri_Complex(3)	Http://Amigo1.Geneontology.Org/Cgi-Bin/Amigo/Term_Details?Term=Go:0032311	1	1	0.100623	1	ANG	1
Apical_Cortex(4)	Http://Amigo1.Geneontology.Org/Cgi-Bin/Amigo/Term_Details?Term=Go:0045179	1	1	0.804983	1	GM2A	1
Asymmetric_Synapse(3)	Http://Amigo1.Geneontology.Org/Cgi-Bin/Amigo/Term_Details?Term=Go:0032279	2	2	1.00623	1	ARFGEF2,CHRM4	1
Azurophil_Granule(5)&Primary_Lysosome(8)	Http://Amigo1.Geneontology.Org/Cgi-Bin/Amigo/Term_Details?Term=Go:0042582	3	3	1.20747	1	HEXB,SNAP23,VAMP8	1
Cell_Body_Fiber(5)	Http://Amigo1.Geneontology.Org/Cgi-Bin/Amigo/Term_Details?Term=Go:0070852	2	2	0.804983	1	KCNJ11,SACS	1
Cell_Trailing_Edge(3)&Uropod(4)	Http://Amigo1.Geneontology.Org/Cgi-Bin/Amigo/Term_Details?Term=Go:0031254	2	2	1.10685	1	FLOT1,SPN	1
Checkpoint_Clamp_Complex(4)	Http://Amigo1.Geneontology.Org/Cgi-Bin/Amigo/Term_Details?Term=Go:0030896	1	1	0.402491	1	RAD9A	1
Chromatoid_Body(6)	Http://Amigo1.Geneontology.Org/Cgi-Bin/Amigo/Term_Details?Term=Go:0033391	3	3	1.3081	1	ARNTL,CLOCK,PIWIL2	1
Chylomicron(4)	Http://Amigo1.Geneontology.Org/Cgi-Bin/Amigo/Term_Details?Term=Go:0042627	3	3	1.20747	1	APOC1,APOE,LSR	1
Ciliary_Transition_Zone(4)	Http://Amigo1.Geneontology.Org/Cgi-Bin/Amigo/Term_Details?Term=Go:0035869	5	5	2.41495	1	B9D1,B9D2,TMEM237,TTBK2,UNC119B	1
Clathrin_Coat_Of_Trans_Golgi_Network_Vesicle(5)	Http://Amigo1.Geneontology.Org/Cgi-Bin/Amigo/Term_Details?Term=Go:0030130	2	2	1.10685	1	AP1S1,CLTA	1
Clathrin_Sculpted_Gamma_Aminobutyric_Acid_Transport_Vesicle(9)	Http://Amigo1.Geneontology.Org/Cgi-Bin/Amigo/Term_Details?Term=Go:0061200	2	2	0.804983	1	RAB3A,VAMP2	1
Clathrin_Sculpted_Gamma_Aminobutyric_Acid_Transport_Vesicle_Membrane(6)	Http://Amigo1.Geneontology.Org/Cgi-Bin/Amigo/Term_Details?Term=Go:0061202	2	2	0.804983	1	RAB3A,VAMP2	1
Clathrin_Sculpted_Vesicle(8)	Http://Amigo1.Geneontology.Org/Cgi-Bin/Amigo/Term_Details?Term=Go:0060198	2	2	1.20747	1	RAB3A,VAMP2	1
Commitment_Complex(7)	Http://Amigo1.Geneontology.Org/Cgi-Bin/Amigo/Term_Details?Term=Go:0000243	1	1	0.503114	1	U2AF2	1
Connexon_Complex(5)	Http://Amigo1.Geneontology.Org/Cgi-Bin/Amigo/Term_Details?Term=Go:0005922	3	3	1.81121	1	GJA1,GJC1,GJC2	1
Core_Tfiih_Complex(4)	Http://Amigo1.Geneontology.Org/Cgi-Bin/Amigo/Term_Details?Term=Go:0000439	2	2	0.804983	1	ERCC2,GTF2H5	1
Cornified_Envelope(4)	Http://Amigo1.Geneontology.Org/Cgi-Bin/Amigo/Term_Details?Term=Go:0001533	6	6	4.4274	1	ANXA1,DSP,KAZN,LCE3A,LCE3D,RPTN	1
Cyclin_Dependent_Protein_Kinase_5_Holoenzyme_Complex(4)	Http://Amigo1.Geneontology.Org/Cgi-Bin/Amigo/Term_Details?Term=Go:0016533	1	1	0.301868	1	CDK5R1	1
Cyclin_Dependent_Protein_Kinase_Activating_Kinase_Holoenzyme_Complex(6)	Http://Amigo1.Geneontology.Org/Cgi-Bin/Amigo/Term_Details?Term=Go:0019907	2	2	0.603737	1	ERCC2,HSPD1	1
Cytoplasmic_Chromosome(5)	Http://Amigo1.Geneontology.Org/Cgi-Bin/Amigo/Term_Details?Term=Go:0000229	0	0	0.201246	1		0
Cytosolic_Proteasome_Complex(5)	Http://Amigo1.Geneontology.Org/Cgi-Bin/Amigo/Term_Details?Term=Go:0031597	3	3	1.10685	1	IDE,PSMC3,PSMC5	1
Death_Inducing_Signaling_Complex(5)	Http://Amigo1.Geneontology.Org/Cgi-Bin/Amigo/Term_Details?Term=Go:0031264	1	1	0.905605	1	CASP3	1
Dendritic_Spine_Neck(3)	Http://Amigo1.Geneontology.Org/Cgi-Bin/Amigo/Term_Details?Term=Go:0044326	1	1	0.301868	1	SRI	1
Elongin_Complex(5)	Http://Amigo1.Geneontology.Org/Cgi-Bin/Amigo/Term_Details?Term=Go:0070449	1	1	0.503114	1	TCEB2	1
Endolysosome_Membrane(5)	Http://Amigo1.Geneontology.Org/Cgi-Bin/Amigo/Term_Details?Term=Go:0036020	3	3	1.10685	1	AP2M1,AP2S1,CLTA	1
Epidermal_Lamellar_Body(6)	Http://Amigo1.Geneontology.Org/Cgi-Bin/Amigo/Term_Details?Term=Go:0097209	0	0	0.301868	1		0
Eukaryotic_Translation_Initiation_Factor_2B_Complex(4)	Http://Amigo1.Geneontology.Org/Cgi-Bin/Amigo/Term_Details?Term=Go:0005851	0	0	0.603737	1		0
Excitatory_Synapse(3)	Http://Amigo1.Geneontology.Org/Cgi-Bin/Amigo/Term_Details?Term=Go:0060076	4	4	1.91183	1	DGKI,ELFN1,ITGA3,SHANK1	1
Exocytic_Vesicle(5)	Http://Amigo1.Geneontology.Org/Cgi-Bin/Amigo/Term_Details?Term=Go:0070382	1	1	1.00623	1	RAB6A	0
Fibrillar_Collagen_Trimer(3)&Banded_Collagen_Fibril(4)	Http://Amigo1.Geneontology.Org/Cgi-Bin/Amigo/Term_Details?Term=Go:0005583	3	3	1.3081	1	COL11A1,COL5A2,COL5A3	1
Fibrinogen_Complex(3)	Http://Amigo1.Geneontology.Org/Cgi-Bin/Amigo/Term_Details?Term=Go:0005577	2	2	0.905605	1	FBLN1,FGL2	1
Gamma_Dna_Polymerase_Complex(5)	Http://Amigo1.Geneontology.Org/Cgi-Bin/Amigo/Term_Details?Term=Go:0005760	1	1	0.201246	1	POLG	1
Heterotrimeric_G_Protein_Complex(4)	Http://Amigo1.Geneontology.Org/Cgi-Bin/Amigo/Term_Details?Term=Go:0005834	5	5	3.42118	1	GNA12,GNAI2,GNAQ,GNG2,RGS11	1
Histone_Pre_Mrna_3_End_Processing_Complex(5)	Http://Amigo1.Geneontology.Org/Cgi-Bin/Amigo/Term_Details?Term=Go:0071204	2	2	0.603737	1	SLBP,SNRPB	1
Holo_Tfiih_Complex(6)	Http://Amigo1.Geneontology.Org/Cgi-Bin/Amigo/Term_Details?Term=Go:0005675	3	3	1.20747	1	ERCC2,ERCC5,GTF2F2	1
Hydrogen_Potassium_Exchanging_Atpase_Complex(5)	Http://Amigo1.Geneontology.Org/Cgi-Bin/Amigo/Term_Details?Term=Go:0005889	1	1	0.201246	1	GM2A	1
Immunoglobulin_Complex(4)	Http://Amigo1.Geneontology.Org/Cgi-Bin/Amigo/Term_Details?Term=Go:0019814	1	1	2.41495	1	CD79B	0
Immunoglobulin_Complex_Circulating(3)	Http://Amigo1.Geneontology.Org/Cgi-Bin/Amigo/Term_Details?Term=Go:0042571	0	0	2.11308	1		0
Inflammasome_Complex(4)	Http://Amigo1.Geneontology.Org/Cgi-Bin/Amigo/Term_Details?Term=Go:0061702	1	1	1.00623	1	PYCARD	0
Inhibitory_Synapse(3)	Http://Amigo1.Geneontology.Org/Cgi-Bin/Amigo/Term_Details?Term=Go:0060077	0	0	1.00623	1		0
Integrin_Alphal_Beta2_Complex(6)	Http://Amigo1.Geneontology.Org/Cgi-Bin/Amigo/Term_Details?Term=Go:0034687	0	0	0.201246	1		0
Interleukin_12_Complex(3)	Http://Amigo1.Geneontology.Org/Cgi-Bin/Amigo/Term_Details?Term=Go:0043514	0	0	0.201246	1		0
Interleukin_23_Complex(3)	Http://Amigo1.Geneontology.Org/Cgi-Bin/Amigo/Term_Details?Term=Go:0070743	0	0	0.201246	1		0
Intermediate_Filament(4)	Http://Amigo1.Geneontology.Org/Cgi-Bin/Amigo/Term_Details?Term=Go:0005882	25	25	19.3196	1	CLIP1,CSNK1A1,DSP,DST,EIF6,FAM83H,FLG,JUP,KRT10,KRT16,KRT18,KRT31,KRT7,KRT8,KRT81,LMNA,LMNB1,LMNB2,MYO5A,NARF,NRP1,PKP1,SLC1A4,TTBK2,VIM	1
Juxtaparanode_Region_Of_Axon(5)	Http://Amigo1.Geneontology.Org/Cgi-Bin/Amigo/Term_Details?Term=Go:0044224	2	2	0.804983	1	DLG2,SIRT2	1
Keratin_Filament(5)	Http://Amigo1.Geneontology.Org/Cgi-Bin/Amigo/Term_Details?Term=Go:0045095	8	8	9.76041	1	CSNK1A1,FAM83H,KRT10,KRT18,KRT7,KRT8,KRT81,TTBK2	0
Lamellar_Body(5)	Http://Amigo1.Geneontology.Org/Cgi-Bin/Amigo/Term_Details?Term=Go:0042599	3	3	1.71059	1	ABCA3,LAMP1,SMPD1	1
Lumenal_Side_Of_Lysosomal_Membrane(4)	Http://Amigo1.Geneontology.Org/Cgi-Bin/Amigo/Term_Details?Term=Go:0098575	0	0	0.201246	1		0
Mrna_Cap_Binding_Complex(4)	Http://Amigo1.Geneontology.Org/Cgi-Bin/Amigo/Term_Details?Term=Go:0005845	2	2	1.3081	1	AGO2,EIF4E3	1
Manchette(5)	Http://Amigo1.Geneontology.Org/Cgi-Bin/Amigo/Term_Details?Term=Go:0002177	1	1	0.503114	1	RAN	1
Melanosome_Membrane(4)&Chitosome(6)	Http://Amigo1.Geneontology.Org/Cgi-Bin/Amigo/Term_Details?Term=Go:0033162	2	2	0.905605	1	DTNBP1,SLC45A2	1
Membrane_Attack_Complex(5)	Http://Amigo1.Geneontology.Org/Cgi-Bin/Amigo/Term_Details?Term=Go:0005579	1	1	0.402491	1	C7	1
Methionine_Adenosyltransferase_Complex(4)	Http://Amigo1.Geneontology.Org/Cgi-Bin/Amigo/Term_Details?Term=Go:0048269	0	0	0.201246	1		0
Mismatch_Repair_Complex(4)	Http://Amigo1.Geneontology.Org/Cgi-Bin/Amigo/Term_Details?Term=Go:0032300	1	1	0.804983	1	MLH1	1
Mitochondrial_Alpha_Ketoglutarate_Dehydrogenase_Complex(5)	Http://Amigo1.Geneontology.Org/Cgi-Bin/Amigo/Term_Details?Term=Go:0005947	2	2	0.503114	1	BCKDK,DBT	1
Mitochondrial_Tricarboxylic_Acid_Cycle_Enzyme_Complex(5)	Http://Amigo1.Geneontology.Org/Cgi-Bin/Amigo/Term_Details?Term=Go:0030062	2	2	0.603737	1	BCKDK,DBT	1
Neurofilament(5)	Http://Amigo1.Geneontology.Org/Cgi-Bin/Amigo/Term_Details?Term=Go:0005883	1	1	0.70436	1	NRP1	1
Nuclear_Scf_Ubiquitin_Ligase_Complex(6)	Http://Amigo1.Geneontology.Org/Cgi-Bin/Amigo/Term_Details?Term=Go:0043224	0	0	0.201246	1		0
Nuclear_Cap_Binding_Complex(4)	Http://Amigo1.Geneontology.Org/Cgi-Bin/Amigo/Term_Details?Term=Go:0005846	0	0	0.301868	1		0
Nuclear_Nucleosome(5)	Http://Amigo1.Geneontology.Org/Cgi-Bin/Amigo/Term_Details?Term=Go:0000788	2	2	2.01246	1	HIST1H2BD,HIST2H2BE	0
Nuclear_Telomeric_Heterochromatin(6)	Http://Amigo1.Geneontology.Org/Cgi-Bin/Amigo/Term_Details?Term=Go:0005724	1	1	0.201246	1	SIRT6	1
Nucleocytoplasmic_Shuttling_Complex(4)	Http://Amigo1.Geneontology.Org/Cgi-Bin/Amigo/Term_Details?Term=Go:0031074	1	1	0.402491	1	RAN	1
Oxoglutarate_Dehydrogenase_Complex(5)	Http://Amigo1.Geneontology.Org/Cgi-Bin/Amigo/Term_Details?Term=Go:0045252	2	2	0.503114	1	DHTKD1,OGDH	1
Picln_Sm_Protein_Complex(4)	Http://Amigo1.Geneontology.Org/Cgi-Bin/Amigo/Term_Details?Term=Go:0034715	1	1	0.503114	1	SNRPD2	1
Paranodal_Junction(4)	Http://Amigo1.Geneontology.Org/Cgi-Bin/Amigo/Term_Details?Term=Go:0033010	1	1	0.503114	1	SIRT2	1
Paranode_Region_Of_Axon(5)	Http://Amigo1.Geneontology.Org/Cgi-Bin/Amigo/Term_Details?Term=Go:0033270	2	2	1.20747	1	ANK3,SIRT2	1
Paraspeckles(7)	Http://Amigo1.Geneontology.Org/Cgi-Bin/Amigo/Term_Details?Term=Go:0042382	1	1	0.603737	1	HNRNPM	1
Phenylalanine_Trna_Ligase_Complex(5)	Http://Amigo1.Geneontology.Org/Cgi-Bin/Amigo/Term_Details?Term=Go:0009328	0	0	0.201246	1		0
Phosphatidylinositol_3_Kinase_Complex_Class_I(5)	Http://Amigo1.Geneontology.Org/Cgi-Bin/Amigo/Term_Details?Term=Go:0097651	2	2	0.503114	1	PIK3CA,PIK3R1	1
Photoreceptor_Disc_Membrane(4)	Http://Amigo1.Geneontology.Org/Cgi-Bin/Amigo/Term_Details?Term=Go:0097381	4	4	1.71059	1	ABCA4,GRK4,GUCY2D,PDE6A	1
Photoreceptor_Inner_Segment(4)	Http://Amigo1.Geneontology.Org/Cgi-Bin/Amigo/Term_Details?Term=Go:0001917	3	3	3.21993	1	DNM1,DNM3,ENO2	0
Photoreceptor_Outer_Segment(4)	Http://Amigo1.Geneontology.Org/Cgi-Bin/Amigo/Term_Details?Term=Go:0001750	11	11	7.0436	1	ABCA4,C2ORF71,DHRS3,GNAQ,GRK4,GUCY2D,MAP1A,MYO5A,PDE6A,PTPRK,ROM1	1
Photoreceptor_Outer_Segment_Membrane(4)	Http://Amigo1.Geneontology.Org/Cgi-Bin/Amigo/Term_Details?Term=Go:0042622	2	2	1.3081	1	DHRS3,ROM1	1
Positive_Transcription_Elongation_Factor_Complex_B(5)	Http://Amigo1.Geneontology.Org/Cgi-Bin/Amigo/Term_Details?Term=Go:0008024	1	1	0.503114	1	BRD4	1
Preribosome_Large_Subunit_Precursor(6)	Http://Amigo1.Geneontology.Org/Cgi-Bin/Amigo/Term_Details?Term=Go:0030687	1	1	0.905605	1	PES1	1
Preribosome_Small_Subunit_Precursor(6)	Http://Amigo1.Geneontology.Org/Cgi-Bin/Amigo/Term_Details?Term=Go:0030688	1	1	0.603737	1	NOC4L	1
Protein_Farnesyltransferase_Complex(5)	Http://Amigo1.Geneontology.Org/Cgi-Bin/Amigo/Term_Details?Term=Go:0005965	0	0	0.301868	1		0
Proton_Transporting_Atp_Synthase_Complex_Catalytic_Core_F_1_(4)	Http://Amigo1.Geneontology.Org/Cgi-Bin/Amigo/Term_Details?Term=Go:0045261	2	2	0.603737	1	ATP5D,ATP5EP2	1
Proton_Transporting_V_Type_Atpase_V1_Domain(5)	Http://Amigo1.Geneontology.Org/Cgi-Bin/Amigo/Term_Details?Term=Go:0033180	2	2	0.905605	1	ATP6V1B1,ATP6V1F	1
Proton_Transporting_V_Type_Atpase_Complex(5)	Http://Amigo1.Geneontology.Org/Cgi-Bin/Amigo/Term_Details?Term=Go:0033176	5	5	2.41495	1	ATP6V0A2,ATP6V0B,ATP6V1B1,ATP6V1F,TCIRG1	1
Proton_Transporting_Two_Sector_Atpase_Complex_Catalytic_Domain(4)	Http://Amigo1.Geneontology.Org/Cgi-Bin/Amigo/Term_Details?Term=Go:0033178	4	4	1.71059	1	ATP5D,ATP5EP2,ATP6V1B1,ATP6V1F	1
Retromer_Complex(3)	Http://Amigo1.Geneontology.Org/Cgi-Bin/Amigo/Term_Details?Term=Go:0030904	4	4	2.2137	1	DCTN1,SNX27,SNX5,SNX8	1
Ribose_Phosphate_Diphosphokinase_Complex(7)	Http://Amigo1.Geneontology.Org/Cgi-Bin/Amigo/Term_Details?Term=Go:0002189	1	1	0.301868	1	PRPS2	1
Septin_Complex(4)&Septin_Cytoskeleton(6)	Http://Amigo1.Geneontology.Org/Cgi-Bin/Amigo/Term_Details?Term=Go:0031105	1	1	0.301868	1	2006-09-01	1
Sex_Chromatin(6)	Http://Amigo1.Geneontology.Org/Cgi-Bin/Amigo/Term_Details?Term=Go:0001739	2	2	0.70436	1	PCGF2,RNF2	1
Signal_Recognition_Particle(5)	Http://Amigo1.Geneontology.Org/Cgi-Bin/Amigo/Term_Details?Term=Go:0048500	1	1	0.603737	1	SRP9	1
Signal_Recognition_Particle_Endoplasmic_Reticulum_Targeting(6)	Http://Amigo1.Geneontology.Org/Cgi-Bin/Amigo/Term_Details?Term=Go:0005786	1	1	0.603737	1	SRP9	1
Signal_Recognition_Particle_Receptor_Complex(4)	Http://Amigo1.Geneontology.Org/Cgi-Bin/Amigo/Term_Details?Term=Go:0005785	1	1	0.301868	1	SRP9	1
Smooth_Endoplasmic_Reticulum_Membrane(4)&Smooth_Endoplasmic_Reticulum_Part(5)	Http://Amigo1.Geneontology.Org/Cgi-Bin/Amigo/Term_Details?Term=Go:0030868	2	2	0.804983	1	ALDOB,SEC23A	1
Sodium_Channel_Complex(7)	Http://Amigo1.Geneontology.Org/Cgi-Bin/Amigo/Term_Details?Term=Go:0034706	3	3	1.71059	1	SCN1B,SCN3B,SCN4A	1
Specific_Granule(5)	Http://Amigo1.Geneontology.Org/Cgi-Bin/Amigo/Term_Details?Term=Go:0042581	3	3	1.3081	1	CLCN3,SNAP23,STX4	1
Spherical_High_Density_Lipoprotein_Particle(5)	Http://Amigo1.Geneontology.Org/Cgi-Bin/Amigo/Term_Details?Term=Go:0034366	2	2	0.70436	1	APOM,CLU	1
Trna_M1A_Methyltransferase_Complex(6)	Http://Amigo1.Geneontology.Org/Cgi-Bin/Amigo/Term_Details?Term=Go:0031515	1	1	0.301868	1	TRMT61A	1
Trna_Methyltransferase_Complex(5)	Http://Amigo1.Geneontology.Org/Cgi-Bin/Amigo/Term_Details?Term=Go:0043527	1	1	0.402491	1	TRMT61A	1
Trans_Golgi_Network_Transport_Vesicle_Membrane(5)	Http://Amigo1.Geneontology.Org/Cgi-Bin/Amigo/Term_Details?Term=Go:0012510	3	3	1.3081	1	AP1S1,CLTA,NRGN	1
Transcription_Factor_Tfiia_Complex(6)	Http://Amigo1.Geneontology.Org/Cgi-Bin/Amigo/Term_Details?Term=Go:0005672	1	1	0.70436	1	GTF2A2	1
Translation_Release_Factor_Complex(4)	Http://Amigo1.Geneontology.Org/Cgi-Bin/Amigo/Term_Details?Term=Go:0018444	1	1	0.301868	1	GSPT1	1
Type_Iii_Intermediate_Filament(5)	Http://Amigo1.Geneontology.Org/Cgi-Bin/Amigo/Term_Details?Term=Go:0045098	0	0	0.100623	1		0
Ubiquitin_Conjugating_Enzyme_Complex(4)	Http://Amigo1.Geneontology.Org/Cgi-Bin/Amigo/Term_Details?Term=Go:0031371	1	1	0.905605	1	STUB1	1
Viral_Membrane(3)&Viral_Envelope(4)	Http://Amigo1.Geneontology.Org/Cgi-Bin/Amigo/Term_Details?Term=Go:0036338	1	1	2.2137	1	ERV3-1	0
Voltage_Gated_Sodium_Channel_Complex(5)	Http://Amigo1.Geneontology.Org/Cgi-Bin/Amigo/Term_Details?Term=Go:0001518	3	3	1.40872	1	SCN1B,SCN3B,SCN4A	1
Zona_Pellucida_Receptor_Complex(4)	Http://Amigo1.Geneontology.Org/Cgi-Bin/Amigo/Term_Details?Term=Go:0002199	1	1	1.00623	1	CCT4	0
Zymogen_Granule_Membrane(5)	Http://Amigo1.Geneontology.Org/Cgi-Bin/Amigo/Term_Details?Term=Go:0042589	2	2	0.804983	1	DMBT1,VAMP2	1
