# Supplementary material for: The mRNA Binding Proteome of Proliferating and Differentiated Muscle Cells
Source: Genomics Proteomics Bioinformatics. 2020 Dec 16;18(4):384–96. doi: 10.1016/j.gpb.2020.06.004 (PMC8242265; doi:10.1016/j.gpb.2020.06.004)
Supplement: Supplementary Table S3 — Reactome pathways of RNA-seq data. [file mmc9.xlsx]

## Sheet: Table S3
Table S3 Reactome pathways of RNA-seq data
Note: Table showing the results of the overrepresentation analysis with Reactome pathways. The "Hits" column depicts the number of genes that belong to each category and are contained in the input. In the "Regulation direction" column, 1 indicates enrichment, while 0 indicates depletion.
Name	Reference	Hits	Score	Expected score	P value	Info	Regulation direction
Formation Of A Pool Of Free 40S Subunits	Http://Www.Reactome.Org/Pathwaybrowser/#/R-Dre-72689	73	73	8.95543	2.19411e-29	EIF3A,EIF3D,EIF3F,EIF3G,EIF3H,EIF3I,EIF3K,EIF3L,RPL10,RPL10A,RPL11,RPL12,RPL13,RPL13A,RPL14,RPL15,RPL17,RPL18,RPL18A,RPL19,RPL21,RPL22,RPL24,RPL26,RPL26L1,RPL27,RPL27A,RPL28,RPL29,RPL3,RPL30,RPL31,RPL32,RPL34,RPL35,RPL35A,RPL36,RPL38,RPL39,RPL41,RPL5,RPL6,RPL7,RPL7A,RPL8,RPL9,RPLP0,RPLP1,RPS10,RPS11,RPS13,RPS14,RPS15,RPS15A,RPS16,RPS17,RPS18,RPS2,RPS21,RPS24,RPS26,RPS27,RPS27A,RPS29,RPS3,RPS3A,RP…	1
Srp-Dependent Cotranslational Protein Targeting To Membrane	Http://Www.Reactome.Org/Pathwaybrowser/#/R-Dre-1799339	76	76	9.96166	2.19411e-29	DDOST,RPL10,RPL10A,RPL11,RPL12,RPL13,RPL13A,RPL14,RPL15,RPL17,RPL18,RPL18A,RPL19,RPL21,RPL22,RPL24,RPL26,RPL26L1,RPL27,RPL27A,RPL28,RPL29,RPL3,RPL30,RPL31,RPL32,RPL34,RPL35,RPL35A,RPL36,RPL38,RPL39,RPL41,RPL5,RPL6,RPL7,RPL7A,RPL8,RPL9,RPLP0,RPLP1,RPN1,RPN2,RPS10,RPS11,RPS13,RPS14,RPS15,RPS15A,RPS16,RPS17,RPS18,RPS2,RPS21,RPS24,RPS26,RPS27,RPS27A,RPS29,RPS3,RPS3A,RPS5,RPS6,RPS7,RPS8,RPS9,RPSA,SEC1…	1
L13A-Mediated Translational Silencing Of Ceruloplasmin Expression	Http://Www.Reactome.Org/Pathwaybrowser/#/R-Dme-156827	75	75	9.96166	4.63851e-29	EIF3A,EIF3D,EIF3F,EIF3G,EIF3H,EIF3I,EIF3K,EIF3L,EIF4G1,PABPC1,RPL10,RPL10A,RPL11,RPL12,RPL13,RPL13A,RPL14,RPL15,RPL17,RPL18,RPL18A,RPL19,RPL21,RPL22,RPL24,RPL26,RPL26L1,RPL27,RPL27A,RPL28,RPL29,RPL3,RPL30,RPL31,RPL32,RPL34,RPL35,RPL35A,RPL36,RPL38,RPL39,RPL41,RPL5,RPL6,RPL7,RPL7A,RPL8,RPL9,RPLP0,RPLP1,RPS10,RPS11,RPS13,RPS14,RPS15,RPS15A,RPS16,RPS17,RPS18,RPS2,RPS21,RPS24,RPS26,RPS27,RPS27A,RPS29…	1
Nonsense Mediated Decay (Nmd) Enhanced By The Exon Junction Complex (Ejc)	Http://Www.Reactome.Org/Pathwaybrowser/#/R-Dre-975957	75	75	9.96166	4.63851e-29	EIF4G1,MAGOH,PABPC1,RBM8A,RPL10,RPL10A,RPL11,RPL12,RPL13,RPL13A,RPL14,RPL15,RPL17,RPL18,RPL18A,RPL19,RPL21,RPL22,RPL24,RPL26,RPL26L1,RPL27,RPL27A,RPL28,RPL29,RPL3,RPL30,RPL31,RPL32,RPL34,RPL35,RPL35A,RPL36,RPL38,RPL39,RPL41,RPL5,RPL6,RPL7,RPL7A,RPL8,RPL9,RPLP0,RPLP1,RPS10,RPS11,RPS13,RPS14,RPS15,RPS15A,RPS16,RPS17,RPS18,RPS2,RPS21,RPS24,RPS26,RPS27,RPS27A,RPS29,RPS3,RPS3A,RPS5,RPS6,RPS7,RPS8,RPS9…	1
Separation Of Sister Chromatids	Http://Www.Reactome.Org/Pathwaybrowser/#/R-Mmu-2467813	96	96	17.8102	4.63851e-29	ANAPC11,ANAPC15,ANAPC4,AURKB,B9D2,BIRC5,BUB1,BUB1B,BUB3,CASC5,CDC20,CDCA5,CDCA8,CENPA,CENPE,CENPF,CENPH,CENPI,CENPK,CENPL,CENPM,CENPN,CENPO,CENPQ,CLASP1,CLASP2,CLIP1,DSN1,ERCC6L,ESPL1,INCENP,ITGB3BP,KIF18A,KIF2C,KNTC1,MAD1L1,NDC80,NDE1,NUDC,NUF2,NUP107,NUP160,NUP37,NUP43,NUP85,PDS5B,PLK1,PMF1,PPP2R1B,PPP2R5A,PSMA1,PSMA4,PSMA7,PSMB1,PSMB2,PSMB3,PSMB4,PSMB6,PSMB8,PSMC3,PSMC5,PSMD11,PSMD13,PSMD4,PSM…	1
Gtp Hydrolysis And Joining Of The 60S Ribosomal Subunit	Http://Www.Reactome.Org/Pathwaybrowser/#/R-Dme-72706	74	74	10.0623	2.65889e-28	EIF3A,EIF3D,EIF3F,EIF3G,EIF3H,EIF3I,EIF3K,EIF3L,EIF4G1,RPL10,RPL10A,RPL11,RPL12,RPL13,RPL13A,RPL14,RPL15,RPL17,RPL18,RPL18A,RPL19,RPL21,RPL22,RPL24,RPL26,RPL26L1,RPL27,RPL27A,RPL28,RPL29,RPL3,RPL30,RPL31,RPL32,RPL34,RPL35,RPL35A,RPL36,RPL38,RPL39,RPL41,RPL5,RPL6,RPL7,RPL7A,RPL8,RPL9,RPLP0,RPLP1,RPS10,RPS11,RPS13,RPS14,RPS15,RPS15A,RPS16,RPS17,RPS18,RPS2,RPS21,RPS24,RPS26,RPS27,RPS27A,RPS29,RPS3,R…	1
Peptide Chain Elongation	Http://Www.Reactome.Org/Pathwaybrowser/#/R-Gga-156902	66	66	7.84858	1.50895e-27	EEF1A1,RPL10,RPL10A,RPL11,RPL12,RPL13,RPL13A,RPL14,RPL15,RPL17,RPL18,RPL18A,RPL19,RPL21,RPL22,RPL24,RPL26,RPL26L1,RPL27,RPL27A,RPL28,RPL29,RPL3,RPL30,RPL31,RPL32,RPL34,RPL35,RPL35A,RPL36,RPL38,RPL39,RPL41,RPL5,RPL6,RPL7,RPL7A,RPL8,RPL9,RPLP0,RPLP1,RPS10,RPS11,RPS13,RPS14,RPS15,RPS15A,RPS16,RPS17,RPS18,RPS2,RPS21,RPS24,RPS26,RPS27,RPS27A,RPS29,RPS3,RPS3A,RPS5,RPS6,RPS7,RPS8,RPS9,RPSA,UBA52	1
Viral Mrna Translation	Http://Www.Reactome.Org/Pathwaybrowser/#/R-Hsa-192823	66	66	7.84858	1.50895e-27	DNAJC3,RPL10,RPL10A,RPL11,RPL12,RPL13,RPL13A,RPL14,RPL15,RPL17,RPL18,RPL18A,RPL19,RPL21,RPL22,RPL24,RPL26,RPL26L1,RPL27,RPL27A,RPL28,RPL29,RPL3,RPL30,RPL31,RPL32,RPL34,RPL35,RPL35A,RPL36,RPL38,RPL39,RPL41,RPL5,RPL6,RPL7,RPL7A,RPL8,RPL9,RPLP0,RPLP1,RPS10,RPS11,RPS13,RPS14,RPS15,RPS15A,RPS16,RPS17,RPS18,RPS2,RPS21,RPS24,RPS26,RPS27,RPS27A,RPS29,RPS3,RPS3A,RPS5,RPS6,RPS7,RPS8,RPS9,RPSA,UBA52	1
Nonsense Mediated Decay (Nmd) Independent Of The Exon Junction Complex (Ejc)	Http://Www.Reactome.Org/Pathwaybrowser/#/R-Dre-975956	67	67	8.35169	3.35446e-27	EIF4G1,PABPC1,RPL10,RPL10A,RPL11,RPL12,RPL13,RPL13A,RPL14,RPL15,RPL17,RPL18,RPL18A,RPL19,RPL21,RPL22,RPL24,RPL26,RPL26L1,RPL27,RPL27A,RPL28,RPL29,RPL3,RPL30,RPL31,RPL32,RPL34,RPL35,RPL35A,RPL36,RPL38,RPL39,RPL41,RPL5,RPL6,RPL7,RPL7A,RPL8,RPL9,RPLP0,RPLP1,RPS10,RPS11,RPS13,RPS14,RPS15,RPS15A,RPS16,RPS17,RPS18,RPS2,RPS21,RPS24,RPS26,RPS27,RPS27A,RPS29,RPS3,RPS3A,RPS5,RPS6,RPS7,RPS8,RPS9,RPSA,UBA52	1
Selenocysteine Synthesis	Http://Www.Reactome.Org/Pathwaybrowser/#/R-Hsa-2408557	66	66	8.04983	3.35529e-27	PSTK,RPL10,RPL10A,RPL11,RPL12,RPL13,RPL13A,RPL14,RPL15,RPL17,RPL18,RPL18A,RPL19,RPL21,RPL22,RPL24,RPL26,RPL26L1,RPL27,RPL27A,RPL28,RPL29,RPL3,RPL30,RPL31,RPL32,RPL34,RPL35,RPL35A,RPL36,RPL38,RPL39,RPL41,RPL5,RPL6,RPL7,RPL7A,RPL8,RPL9,RPLP0,RPLP1,RPS10,RPS11,RPS13,RPS14,RPS15,RPS15A,RPS16,RPS17,RPS18,RPS2,RPS21,RPS24,RPS26,RPS27,RPS27A,RPS29,RPS3,RPS3A,RPS5,RPS6,RPS7,RPS8,RPS9,RPSA,UBA52	1
Eukaryotic Translation Termination	Http://Www.Reactome.Org/Pathwaybrowser/#/R-Cel-72764	65	65	7.9492	9.23468e-27	RPL10,RPL10A,RPL11,RPL12,RPL13,RPL13A,RPL14,RPL15,RPL17,RPL18,RPL18A,RPL19,RPL21,RPL22,RPL24,RPL26,RPL26L1,RPL27,RPL27A,RPL28,RPL29,RPL3,RPL30,RPL31,RPL32,RPL34,RPL35,RPL35A,RPL36,RPL38,RPL39,RPL41,RPL5,RPL6,RPL7,RPL7A,RPL8,RPL9,RPLP0,RPLP1,RPS10,RPS11,RPS13,RPS14,RPS15,RPS15A,RPS16,RPS17,RPS18,RPS2,RPS21,RPS24,RPS26,RPS27,RPS27A,RPS29,RPS3,RPS3A,RPS5,RPS6,RPS7,RPS8,RPS9,RPSA,UBA52	1
Resolution Of Sister Chromatid Cohesion	Http://Www.Reactome.Org/Pathwaybrowser/#/R-Mmu-2500257	71	71	11.5716	6.58148e-24	AURKB,B9D2,BIRC5,BUB1,BUB1B,BUB3,CASC5,CCNB1,CCNB2,CDC20,CDCA5,CDCA8,CDK1,CENPA,CENPE,CENPF,CENPH,CENPI,CENPK,CENPL,CENPM,CENPN,CENPO,CENPQ,CLASP1,CLASP2,CLIP1,DSN1,ERCC6L,INCENP,ITGB3BP,KIF18A,KIF2C,KNTC1,MAD1L1,NDC80,NDE1,NUDC,NUF2,NUP107,NUP160,NUP37,NUP43,NUP85,PDS5B,PLK1,PMF1,PPP2R1B,PPP2R5A,RAD21,RANBP2,RANGAP1,RPS27,SEC13,SGOL1,SGOL2,SKA1,SKA2,SPC25,SPDL1,STAG1,STAG2,TAOK1,TUBA1B,TUBA1C,TU…	1
Rho Gtpases Activate Formins	Http://Www.Reactome.Org/Pathwaybrowser/#/R-Mmu-5663220	73	73	12.7791	3.0742e-23	ACTB,ACTG1,AURKB,B9D2,BIRC5,BUB1,BUB1B,BUB3,CASC5,CDC20,CDCA8,CENPA,CENPE,CENPF,CENPH,CENPI,CENPK,CENPL,CENPM,CENPN,CENPO,CENPQ,CLASP1,CLASP2,CLIP1,DAAM1,DIAPH3,DSN1,DVL3,ERCC6L,FMNL2,INCENP,ITGB1,ITGB3BP,KIF18A,KIF2C,KNTC1,MAD1L1,MKL1,NDC80,NDE1,NUDC,NUF2,NUP107,NUP160,NUP37,NUP43,NUP85,PFN1,PLK1,PMF1,PPP2R1B,PPP2R5A,RANBP2,RANGAP1,RHOC,RPS27,SEC13,SGOL1,SGOL2,SKA1,SKA2,SPC25,SPDL1,SRGAP2,TAOK1,…	1
Antigen Processing: Ubiquitination & Proteasome Degradation	Http://Www.Reactome.Org/Pathwaybrowser/#/R-Dme-983168	91	91	22.3383	4.68154e-21	ANAPC11,ANAPC4,ARIH2,ASB1,ASB11,ASB14,ASB2,ASB5,ASB7,ASB8,ATG7,BTRC,CBLB,CDC20,CUL3,CUL5,FBXO27,FBXO4,FBXW11,FBXW7,FBXW8,HECTD1,HERC2,HUWE1,ITCH,KLHL20,KLHL21,LRR1,LTN1,MGRN1,NPEPPS,PARK2,PJA2,PSMA1,PSMA4,PSMA7,PSMB1,PSMB2,PSMB3,PSMB4,PSMB6,PSMB8,PSMC3,PSMC5,PSMD11,PSMD13,PSMD4,PSMD5,PSME1,PSME2,PSME4,RBCK1,RNF111,RNF123,RNF144B,RNF19B,RNF41,RNF6,RPS27A,SKP2,SPSB2,SPSB4,STUB1,TCEB2,TPP2,TRIM21,TR…	1
Mitotic Prometaphase	Http://Www.Reactome.Org/Pathwaybrowser/#/R-Mmu-68877	62	62	10.3642	2.26006e-20	AURKB,B9D2,BIRC5,BUB1,BUB1B,BUB3,CASC5,CDC20,CDCA8,CENPA,CENPE,CENPF,CENPH,CENPI,CENPK,CENPL,CENPM,CENPN,CENPO,CENPQ,CLASP1,CLASP2,CLIP1,DSN1,ERCC6L,INCENP,ITGB3BP,KIF18A,KIF2C,KNTC1,MAD1L1,NDC80,NDE1,NUDC,NUF2,NUP107,NUP160,NUP37,NUP43,NUP85,PLK1,PMF1,PPP2R1B,PPP2R5A,RANBP2,RANGAP1,RPS27,SEC13,SGOL1,SGOL2,SKA1,SKA2,SPC25,SPDL1,TAOK1,TUBA1B,TUBA1C,TUBA4A,TUBB2B,TUBB4B,ZWILCH,ZWINT	1
Rho Gtpase Cycle	Http://Www.Reactome.Org/Pathwaybrowser/#/R-Mmu-194840	58	58	11.2698	1.23146e-16	A2M,AKAP13,ARHGAP11A,ARHGAP11B,ARHGAP12,ARHGAP18,ARHGAP19,ARHGAP22,ARHGAP23,ARHGAP24,ARHGAP26,ARHGAP32,ARHGAP33,ARHGAP35,ARHGAP39,ARHGAP4,ARHGAP5,ARHGAP6,ARHGAP9,ARHGDIA,ARHGDIB,ARHGEF11,ARHGEF12,ARHGEF17,ARHGEF3,ARHGEF6,ARHGEF7,ARHGEF9,BCR,CHN2,DEPDC1B,ECT2,FAM13A,FAM13B,GMIP,ITSN1,KALRN,MCF2L,MYO9A,OBSCN,PLEKHG5,RAC2,RAC3,RACGAP1,RALBP1,RHOBTB2,RHOC,RHOG,RHOT1,SOS1,SOS2,SRGAP2,SRGAP3,STARD13,SY…	1
Ppara Activates Gene Expression	Http://Www.Reactome.Org/Pathwaybrowser/#/R-Hsa-1989781	52	52	10.2635	1.3689e-14	ABCA1,ABCB4,ACADM,ACSL1,AGT,ALAS1,ANGPTL4,ANKRD1,ARNTL,CD36,CHD9,CLOCK,CPT1A,CREBBP,EP300,ESRRA,FADS1,FHL2,HDAC3,HMGCS1,ME1,MED1,MED10,MED12,MED13,MED13L,MED14,MED18,MED23,MED27,MED29,MED30,MED6,MED8,NCOA1,NCOA2,NCOA3,NCOR1,NPAS2,PPARA,PPARGC1A,PPARGC1B,RORA,SP1,SREBF2,TBL1XR1,TEAD1,TEAD4,TNFRSF21,TRIB3,TXNRD1,WWTR1	1
Mrna Splicing - Major Pathway	Http://Www.Reactome.Org/Pathwaybrowser/#/R-Cel-72163	56	56	12.3766	3.97805e-14	ALYREF,CD2BP2,CPSF3,CSTF3,DNAJC8,FUS,GTF2F2,HNRNPA1,HNRNPA2B1,HNRNPA3,HNRNPC,HNRNPM,LSM2,LSM4,LSM5,LSM6,LSM7,MAGOH,PCBP2,PHF5A,POLR2B,POLR2E,POLR2G,POLR2H,POLR2I,POLR2J,POLR2L,PPIH,PRPF19,PRPF31,PRPF6,PTBP1,RBM8A,RBMX,SART1,SF3A2,SF3A3,SF3B1,SF3B2,SF3B4,SF3B5,SF3B6,SNRNP27,SNRNP40,SNRPA,SNRPA1,SNRPB,SNRPD2,SNRPG,SNU13,SRRM1,SRSF2,SRSF7,SRSF9,U2AF1L5,U2AF2	1
Olfactory Signaling Pathway	Http://Www.Reactome.Org/Pathwaybrowser/#/R-Hsa-381753	0	0	37.7336	1.15437e-13		0
Translocation Of Glut4 To The Plasma Membrane	Http://Www.Reactome.Org/Pathwaybrowser/#/R-Gga-1445148	43	43	7.74796	5.57829e-13	ACTB,ACTG1,ASPSCR1,CALM1,CALM2,CALM3,EXOC2,EXOC5,EXOC6,EXOC7,EXOC8,KIF3A,KIFAP3,MYH1,MYH13,MYH2,MYH3,MYH6,MYH7,MYH7B,MYH8,MYO5A,PRKAA2,PRKAB2,PRKAG3,RAB10,RAB13,RALGAPA2,RALGAPB,SLC2A4,SNAP23,STX4,TBC1D1,TBC1D4,TUBA1B,TUBA1C,TUBA4A,TUBB2B,TUBB4B,VAMP2,YWHAG,YWHAH,YWHAQ	1
Mhc Class Ii Antigen Presentation	Http://Www.Reactome.Org/Pathwaybrowser/#/R-Dre-2132295	51	51	11.3704	1.05174e-12	AP1B1,AP1M1,AP1S1,AP2M1,AP2S1,CANX,CENPE,CLTA,CTSB,CTSC,CTSD,CTSF,CTSL,CTSV,DCTN1,DCTN3,DCTN4,DNM1,DNM3,DYNC1I1,DYNC1LI2,DYNLL1,HLA-DPA1,KIF11,KIF15,KIF18A,KIF20A,KIF22,KIF23,KIF2C,KIF3A,KIF4A,KIF5B,KIFAP3,KLC2,LGMN,OSBPL1A,RACGAP1,SEC13,SEC23A,SEC24A,SEC24B,SEC24C,SEC24D,SEC31A,SPTBN2,TUBA1B,TUBA1C,TUBA4A,TUBB2B,TUBB4B	1
Translation Initiation Complex Formation	Http://Www.Reactome.Org/Pathwaybrowser/#/R-Dme-72649	34	34	5.43363	3.70765e-11	EIF3A,EIF3D,EIF3F,EIF3G,EIF3H,EIF3I,EIF3K,EIF3L,EIF4G1,PABPC1,RPS10,RPS11,RPS13,RPS14,RPS15,RPS15A,RPS16,RPS17,RPS18,RPS2,RPS21,RPS24,RPS26,RPS27,RPS27A,RPS29,RPS3,RPS3A,RPS5,RPS6,RPS7,RPS8,RPS9,RPSA	1
Formation Of The Ternary Complex, And Subsequently, The 43S Complex	Http://Www.Reactome.Org/Pathwaybrowser/#/R-Dre-72695	32	32	4.72927	3.97647e-11	EIF3A,EIF3D,EIF3F,EIF3G,EIF3H,EIF3I,EIF3K,EIF3L,RPS10,RPS11,RPS13,RPS14,RPS15,RPS15A,RPS16,RPS17,RPS18,RPS2,RPS21,RPS24,RPS26,RPS27,RPS27A,RPS29,RPS3,RPS3A,RPS5,RPS6,RPS7,RPS8,RPS9,RPSA	1
Dual Incision In Tc-Ner	Http://Www.Reactome.Org/Pathwaybrowser/#/R-Cel-6782135	35	35	6.03737	7.81628e-11	DDB1,EP300,ERCC1,ERCC2,ERCC4,ERCC5,ERCC6,GTF2H5,HMGN1,ISY1,PCNA,POLD1,POLD2,POLD3,POLE,POLE2,POLK,POLR2B,POLR2E,POLR2G,POLR2H,POLR2I,POLR2J,POLR2L,PPIE,PRPF19,RFC2,RFC3,RFC4,RFC5,RPA1,RPS27A,UBA52,XAB2,XPA	1
Gap-Filling Dna Repair Synthesis And Ligation In Tc-Ner	Http://Www.Reactome.Org/Pathwaybrowser/#/R-Cel-6782210	34	34	5.7355	1.02766e-10	DDB1,EP300,ERCC2,ERCC6,GTF2H5,HMGN1,ISY1,LIG1,LIG3,PCNA,POLD1,POLD2,POLD3,POLE,POLE2,POLK,POLR2B,POLR2E,POLR2G,POLR2H,POLR2I,POLR2J,POLR2L,PPIE,PRPF19,RFC2,RFC3,RFC4,RFC5,RPA1,RPS27A,UBA52,XAB2,XRCC1	1
Striated Muscle Contraction	Http://Www.Reactome.Org/Pathwaybrowser/#/R-Mmu-390522	28	28	3.62242	1.21836e-10	ACTA1,ACTC1,ACTN2,DMD,MYBPC1,MYBPC2,MYH3,MYH6,MYH8,MYL1,MYL2,MYL3,MYL4,NEB,TMOD1,TNNC1,TNNC2,TNNI1,TNNI2,TNNT1,TNNT2,TNNT3,TPM1,TPM2,TPM3,TPM4,TTN,VIM	1
Ribosomal Scanning And Start Codon Recognition	Http://Www.Reactome.Org/Pathwaybrowser/#/R-Dme-72702	33	33	5.43363	1.28896e-10	EIF3A,EIF3D,EIF3F,EIF3G,EIF3H,EIF3I,EIF3K,EIF3L,EIF4G1,RPS10,RPS11,RPS13,RPS14,RPS15,RPS15A,RPS16,RPS17,RPS18,RPS2,RPS21,RPS24,RPS26,RPS27,RPS27A,RPS29,RPS3,RPS3A,RPS5,RPS6,RPS7,RPS8,RPS9,RPSA	1
Orc1 Removal From Chromatin	Http://Www.Reactome.Org/Pathwaybrowser/#/R-Dre-68949	36	36	6.74173	1.93267e-10	CCNA2,CDK2,CDKN1A,CDKN1B,CDT1,MCM2,MCM3,MCM4,MCM5,MCM6,MCM7,MCM8,ORC1,ORC5,ORC6,PSMA1,PSMA4,PSMA7,PSMB1,PSMB2,PSMB3,PSMB4,PSMB6,PSMB8,PSMC3,PSMC5,PSMD11,PSMD13,PSMD4,PSMD5,PSME1,PSME2,PSME4,RB1,RPS27A,UBA52	1
Regulation Of Plk1 Activity At G2/M Transition	Http://Www.Reactome.Org/Pathwaybrowser/#/R-Mmu-2565942	38	38	7.64734	2.35321e-10	AKAP9,AURKA,BORA,BTRC,CCNB1,CCNB2,CCP110,CDK1,CDK5RAP2,CENPJ,CEP131,CEP152,CEP70,CEP72,CLASP1,DCTN1,DCTN3,DYNLL1,FBXW11,HAUS2,NDE1,NEK2,NINL,ODF2,PCNT,PLK1,PLK4,PPP1R12A,PPP1R12B,RPS27A,SFI1,SSNA1,TUBA4A,TUBB,TUBB4B,TUBG1,UBA52,YWHAG	1
Transcriptional Regulation Of White Adipocyte Differentiation	Http://Www.Reactome.Org/Pathwaybrowser/#/R-Hsa-381340	37	37	7.44609	4.54048e-10	ANGPTL4,CCND3,CD36,CDK4,CHD9,CREBBP,EGR2,EP300,FABP4,HDAC3,KLF4,KLF5,MED1,MED10,MED12,MED13,MED13L,MED14,MED18,MED23,MED27,MED29,MED30,MED6,MED8,NCOA1,NCOA2,NCOA3,NCOR1,NFKB1,NR2F2,PPARA,PPARGC1A,SLC2A4,SREBF2,TBL1XR1,TGFB1	1
Platelet Degranulation	Http://Www.Reactome.Org/Pathwaybrowser/#/R-Ssc-114608	36	36	7.0436	4.66607e-10	A2M,ACTN2,APP,BRPF3,CALM1,CALM2,CALM3,CAP1,CD36,CD63,CFL1,CLU,EGF,F13A1,FLNA,GAS6,HSPA5,ITGB3,LAMP2,PECAM1,PFN1,PPIA,PROS1,PSAP,SOD1,SPARC,SRGN,TGFB1,TGFB2,TIMP1,TMSB4X,TTN,TUBA4A,VCL,VEGFC,WDR1	1
Hdr Through Homologous Recombination (Hrr)	Http://Www.Reactome.Org/Pathwaybrowser/#/R-Dre-5685942	28	28	4.02491	6.11552e-10	ATM,BLM,BRCA1,BRCA2,BRIP1,EXO1,NBN,PCNA,POLD1,POLD2,POLD3,POLE,POLE2,POLK,RAD51,RAD51AP1,RAD51D,RBBP8,RFC2,RFC3,RFC4,RFC5,RMI2,RPA1,RPS27A,UBA52,XRCC2,XRCC3	1
Mitochondrial Translation Elongation	Http://Www.Reactome.Org/Pathwaybrowser/#/R-Dre-5389840	37	37	7.64734	7.62168e-10	AURKAIP1,CHCHD1,GFM1,ICT1,MRPL1,MRPL11,MRPL12,MRPL13,MRPL14,MRPL16,MRPL17,MRPL18,MRPL20,MRPL21,MRPL22,MRPL23,MRPL24,MRPL27,MRPL28,MRPL36,MRPL37,MRPL4,MRPL43,MRPL47,MRPL52,MRPL54,MRPL55,MRPS12,MRPS15,MRPS16,MRPS18B,MRPS21,MRPS26,MRPS33,MRPS34,MRPS6,TUFM	1
Isg15 Antiviral Mechanism	Http://Www.Reactome.Org/Pathwaybrowser/#/R-Mmu-1169408	35	35	6.84235	8.49376e-10	EIF4E3,EIF4G1,EIF4G2,EIF4G3,FLNB,IFIT1,IRF3,ISG15,JAK1,KPNA1,KPNA2,KPNA3,KPNA4,KPNA5,MAPK3,NDC1,NUP107,NUP153,NUP160,NUP35,NUP37,NUP43,NUP58,NUP85,PIN1,POM121,PPM1B,RANBP2,RPS27A,STAT1,UBA52,UBA7,UBE2E1,UBE2L6,USP18	1
Activation Of Atr In Response To Replication Stress	Http://Www.Reactome.Org/Pathwaybrowser/#/R-Dme-176187	25	25	3.11931	9.56098e-10	CDC25A,CDC25C,CDC45,CDC7,CDK2,CHEK1,CLSPN,DBF4,MCM10,MCM2,MCM3,MCM4,MCM5,MCM6,MCM7,MCM8,ORC1,ORC5,ORC6,RAD9A,RFC2,RFC3,RFC4,RFC5,RPA1	1
Tp53 Regulates Metabolic Genes	Http://Www.Reactome.Org/Pathwaybrowser/#/R-Dre-5628897	34	34	6.64111	1.602e-09	AKT3,COX14,COX4I1,COX6A1,COX6B1,COX6C,COX7A2L,COX8A,DDIT4,G6PD,GPI,LAMTOR1,LAMTOR2,LAMTOR4,LAMTOR5,MLST8,MTOR,PRDX5,PRKAA2,PRKAB2,PRKAG3,RHEB,RRAGC,RRAGD,RRM2B,SCO1,SESN2,SURF1,TP63,TXN,TXNRD1,YWHAG,YWHAH,YWHAQ	1
Sumoylation Of Dna Damage Response And Repair Proteins	Http://Www.Reactome.Org/Pathwaybrowser/#/R-Dre-3108214	35	35	7.14422	1.99875e-09	BLM,BRCA1,CBX4,CDKN2A,EID3,HDAC7,HERC2,MDC1,NDC1,NSMCE1,NSMCE4A,NUP107,NUP153,NUP160,NUP35,NUP37,NUP43,NUP58,NUP85,PCGF2,PHC2,PHC3,POM121,RAD21,RAD52,RANBP2,RNF2,RPA1,STAG1,STAG2,SUMO1,SUMO2,TDG,UBE2I,XRCC4	1
Ion Homeostasis	Http://Www.Reactome.Org/Pathwaybrowser/#/R-Dre-5578775	30	30	5.13176	2.17852e-09	ABCC9,ASPH,ATP1A1,ATP1A2,ATP1A4,ATP2A1,ATP2A2,ATP2B1,CALM1,CALM2,CALM3,CAMK2A,CAMK2B,CAMK2D,CAMK2G,CASQ1,CASQ2,FKBP1B,FXYD3,FXYD6,ITPR1,ITPR2,KCNJ11,PLN,RYR1,SLC8A3,SLN,SRI,STIM1,TRDN	1
Mitochondrial Translation Termination	Http://Www.Reactome.Org/Pathwaybrowser/#/R-Dre-5419276	36	36	7.64734	2.33532e-09	AURKAIP1,CHCHD1,GFM2,ICT1,MRPL1,MRPL11,MRPL12,MRPL13,MRPL14,MRPL16,MRPL17,MRPL18,MRPL20,MRPL21,MRPL22,MRPL23,MRPL24,MRPL27,MRPL28,MRPL36,MRPL37,MRPL4,MRPL43,MRPL47,MRPL52,MRPL54,MRPL55,MRPS12,MRPS15,MRPS16,MRPS18B,MRPS21,MRPS26,MRPS33,MRPS34,MRPS6	1
Copi-Mediated Anterograde Transport	Http://Www.Reactome.Org/Pathwaybrowser/#/R-Dme-6807878	39	39	9.15668	3.51422e-09	ANK2,ANK3,ARF3,ARF5,COG1,COG2,COG3,COG4,COG5,COG6,COPA,COPB1,COPE,COPZ2,DCTN1,DCTN3,DCTN4,DYNC1I1,DYNC1LI2,DYNLL1,FOLR1,GBF1,GOLGA2,GOLGB1,KDELR1,SPTAN1,SPTB,SPTBN1,SPTBN2,TMED3,TMED7,TMED9,TMEM115,TUBA1B,TUBA1C,TUBA4A,TUBB2B,TUBB4B,USO1	1
Circadian Clock	Http://Www.Reactome.Org/Pathwaybrowser/#/R-Hsa-400253	28	28	4.52803	3.71317e-09	ARNTL,ATF2,BTRC,CHD9,CLOCK,CREBBP,CRY1,CRY2,EP300,HDAC3,HIF1A,MED1,MEF2C,MEF2D,NCOA1,NCOA2,NCOR1,NPAS2,NRIP1,PPARA,PPARGC1A,PPP1CA,RAI1,RORA,RPS27A,SIRT1,TBL1XR1,UBA52	1
Mitochondrial Translation Initiation	Http://Www.Reactome.Org/Pathwaybrowser/#/R-Hsa-5368286	35	35	7.64734	7.7104e-09	AURKAIP1,CHCHD1,ICT1,MRPL1,MRPL11,MRPL12,MRPL13,MRPL14,MRPL16,MRPL17,MRPL18,MRPL20,MRPL21,MRPL22,MRPL23,MRPL24,MRPL27,MRPL28,MRPL36,MRPL37,MRPL4,MRPL43,MRPL47,MRPL52,MRPL54,MRPL55,MRPS12,MRPS15,MRPS16,MRPS18B,MRPS21,MRPS26,MRPS33,MRPS34,MRPS6	1
Activation Of The Pre-Replicative Complex	Http://Www.Reactome.Org/Pathwaybrowser/#/R-Dme-68962	22	22	2.61619	7.90254e-09	CDC45,CDC7,CDK2,CDT1,DBF4,MCM10,MCM2,MCM3,MCM4,MCM5,MCM6,MCM7,MCM8,ORC1,ORC5,ORC6,POLA2,POLE,POLE2,PRIM1,PRIM2,RPA1	1
Ion Transport By P-Type Atpases	Http://Www.Reactome.Org/Pathwaybrowser/#/R-Dre-936837	30	30	5.53426	7.90254e-09	ATP11A,ATP11B,ATP13A2,ATP1A1,ATP1A2,ATP1A4,ATP2A1,ATP2A2,ATP2B1,ATP2C1,ATP7A,ATP7B,ATP8A1,ATP8B2,ATP8B3,ATP8B4,ATP9A,CALM1,CALM2,CALM3,CAMK2A,CAMK2B,CAMK2D,CAMK2G,FXYD3,FXYD6,PDZD11,PLN,SLN,SRI	1
Processing Of Dna Double-Strand Break Ends	Http://Www.Reactome.Org/Pathwaybrowser/#/R-Dre-5693607	38	38	9.15668	1.03725e-08	ATM,BABAM1,BLM,BRCA1,BRIP1,CCNA2,CDK2,CHEK1,CLSPN,EXO1,H2AFX,HERC2,HIST1H2BD,HIST1H2BE,HIST1H4H,HIST2H2BE,MDC1,NBN,PPP4C,RAD9A,RBBP8,RFC2,RFC3,RFC4,RFC5,RHNO1,RMI2,RPA1,RPS27A,SIRT6,SUMO1,SUMO2,TIMELESS,TIPIN,TP53BP1,UBA52,UBE2I,WHSC1	1
Integrin Cell Surface Interactions	Http://Www.Reactome.Org/Pathwaybrowser/#/R-Dme-216083	36	36	8.25107	1.07237e-08	AGRN,BSG,CD44,CDH1,COL16A1,COL23A1,COL4A1,COL4A3,COL4A4,COL4A5,COL5A2,COL5A3,COL6A2,COL8A1,COL8A2,DAG1,F11R,FBN1,HSPG2,ICAM1,ITGA10,ITGA11,ITGA3,ITGA6,ITGAD,ITGAE,ITGAV,ITGAX,ITGB1,ITGB3,ITGB5,ITGB6,ITGB8,JAM2,PECAM1,VCAM1	1
G Alpha (12/13) Signalling Events	Http://Www.Reactome.Org/Pathwaybrowser/#/R-Mmu-416482	33	33	6.94298	1.14752e-08	AKAP13,ARHGAP4,ARHGEF1,ARHGEF11,ARHGEF12,ARHGEF17,ARHGEF3,ARHGEF6,ARHGEF7,ARHGEF9,ECT2,GNA12,GNB2,GNG2,ITSN1,KALRN,MCF2L,OBSCN,PIK3CA,PIK3R1,PIK3R3,PLEKHG5,PLXNB1,RAC2,RHOC,RHOG,ROCK1,ROCK2,SOS1,SOS2,TIAM1,TRIO,VAV3	1
Er-Phagosome Pathway	Http://Www.Reactome.Org/Pathwaybrowser/#/R-Gga-1236974	31	31	6.13799	1.31922e-08	B2M,CALR,HLA-A,HLA-B,HLA-C,HLA-E,PDIA3,PSMA1,PSMA4,PSMA7,PSMB1,PSMB2,PSMB3,PSMB4,PSMB6,PSMB8,PSMC3,PSMC5,PSMD11,PSMD13,PSMD4,PSMD5,PSME1,PSME2,PSME4,RPS27A,SEC61B,SEC61G,TAP1,TAPBP,UBA52	1
Raf/Map Kinase Cascade	Http://Www.Reactome.Org/Pathwaybrowser/#/R-Cfa-5673001	40	40	10.2635	1.37653e-08	ACTN2,AKAP9,ANGPT1,CALM1,CALM2,CALM3,CAMK2A,CAMK2B,CAMK2D,CAMK2G,EGF,EGFR,ERBB2,ERBB3,ERBB4,FGF1,FGF5,FGF7,FGF9,FGFR1,FRS2,HBEGF,HRAS,IL2RB,IL2RG,JAK1,JAK2,MAPK3,NCAM1,PDGFRA,PDGFRB,PTK2,RAPGEF2,SHC2,SOS1,SPTAN1,SPTB,SPTBN1,SPTBN2,TEK	1
Constitutive Signaling By Notch1 Hd+Pest Domain Mutants	Http://Www.Reactome.Org/Pathwaybrowser/#/R-Hsa-2894862	29	29	5.43363	1.86977e-08	ADAM17,APH1A,CREBBP,DLL1,EP300,FBXW7,HDAC1,HDAC2,HDAC3,HDAC4,HDAC7,HDAC9,HES1,HEY1,JAG1,JAG2,KAT2B,MAML1,MAML2,MAML3,MIB1,NCOR1,NEURL1,NEURL1B,NOTCH1,PSEN2,RPS27A,TBL1XR1,UBA52	1
Constitutive Signaling By Notch1 Pest Domain Mutants	Http://Www.Reactome.Org/Pathwaybrowser/#/R-Hsa-2644606	29	29	5.43363	1.86977e-08	ADAM17,APH1A,CREBBP,DLL1,EP300,FBXW7,HDAC1,HDAC2,HDAC3,HDAC4,HDAC7,HDAC9,HES1,HEY1,JAG1,JAG2,KAT2B,MAML1,MAML2,MAML3,MIB1,NCOR1,NEURL1,NEURL1B,NOTCH1,PSEN2,RPS27A,TBL1XR1,UBA52	1
Mapk6/Mapk4 Signaling	Http://Www.Reactome.Org/Pathwaybrowser/#/R-Dre-5687128	35	35	8.04983	1.88424e-08	AGO2,AGO3,AGO4,CCND3,CDC14A,CDC14B,CDK1,DNAJB1,ETV4,FOXO1,KALRN,MOV10,NCOA3,PSMA1,PSMA4,PSMA7,PSMB1,PSMB2,PSMB3,PSMB4,PSMB6,PSMB8,PSMC3,PSMC5,PSMD11,PSMD13,PSMD4,PSMD5,PSME1,PSME2,PSME4,RPS27A,TNRC6B,TNRC6C,UBA52	1
Anchoring Of The Basal Body To The Plasma Membrane	Http://Www.Reactome.Org/Pathwaybrowser/#/R-Mmu-5620912	36	36	8.65356	2.66418e-08	AKAP9,B9D1,B9D2,C2CD3,CCP110,CDK1,CDK5RAP2,CENPJ,CEP131,CEP152,CEP70,CEP72,CEP89,CLASP1,DCTN1,DCTN3,DYNLL1,HAUS2,MARK4,NDE1,NEK2,NINL,ODF2,PCNT,PLK1,PLK4,RAB3IP,SCLT1,SFI1,SSNA1,TTBK2,TUBA4A,TUBB,TUBB4B,TUBG1,YWHAG	1
Antigen Presentation: Folding, Assembly And Peptide Loading Of Class I Mhc	Http://Www.Reactome.Org/Pathwaybrowser/#/R-Cel-983170	20	20	2.31433	3.6053e-08	B2M,BCAP31,CALR,CANX,ERAP2,HLA-A,HLA-B,HLA-C,HLA-E,HSPA5,PDIA3,SEC13,SEC23A,SEC24A,SEC24B,SEC24C,SEC24D,SEC31A,TAP1,TAPBP	1
Apc/C:Cdh1 Mediated Degradation Of Cdc20 And Other Apc/C:Cdh1 Targeted Proteins In Late Mitosis/Early G1	Http://Www.Reactome.Org/Pathwaybrowser/#/R-Dre-174178	32	32	7.0436	4.6663e-08	ANAPC11,ANAPC15,ANAPC4,AURKA,AURKB,CDC20,PLK1,PSMA1,PSMA4,PSMA7,PSMB1,PSMB2,PSMB3,PSMB4,PSMB6,PSMB8,PSMC3,PSMC5,PSMD11,PSMD13,PSMD4,PSMD5,PSME1,PSME2,PSME4,PTTG1,RPS27A,SKP2,UBA52,UBE2C,UBE2D1,UBE2E1	1
Smooth Muscle Contraction	Http://Www.Reactome.Org/Pathwaybrowser/#/R-Dre-445355	23	23	3.42118	5.27681e-08	ACTA2,ANXA1,ANXA2,ANXA6,CALM1,CALM2,CALM3,CAV3,DYSF,ITGB5,LMOD1,MYL12B,MYL6,MYL6B,MYLK,MYLPF,PXN,SORBS1,TPM1,TPM2,TPM3,TPM4,VCL	1
Pip3 Activates Akt Signaling	Http://Www.Reactome.Org/Pathwaybrowser/#/R-Dme-1257604	33	33	7.74796	8.83868e-08	AGO2,AGO3,AGO4,AKT3,EGF,EGFR,ERBB2,ERBB3,ERBB4,FGF1,FGF5,FGF7,FGF9,FGFR1,FRS2,GAB1,HBEGF,MLST8,MOV10,MTOR,PDGFRA,PDGFRB,PDPK1,PIK3CA,PIK3CD,PIK3R1,PIK3R3,PTEN,PTPN11,RICTOR,TNRC6B,TNRC6C,TRIB3	1
Gap-Filling Dna Repair Synthesis And Ligation In Gg-Ner	Http://Www.Reactome.Org/Pathwaybrowser/#/R-Gga-5696397	17	17	1.60997	1.02623e-07	LIG1,LIG3,PCNA,POLD1,POLD2,POLD3,POLE,POLE2,POLK,RFC2,RFC3,RFC4,RFC5,RPA1,RPS27A,UBA52,XRCC1	1
Cdc20:Phospho-Apc/C Mediated Degradation Of Cyclin A	Http://Www.Reactome.Org/Pathwaybrowser/#/R-Dre-174184	31	31	7.0436	1.48541e-07	ANAPC11,ANAPC15,ANAPC4,BUB1B,BUB3,CCNA2,CDC20,CDK1,PSMA1,PSMA4,PSMA7,PSMB1,PSMB2,PSMB3,PSMB4,PSMB6,PSMB8,PSMC3,PSMC5,PSMD11,PSMD13,PSMD4,PSMD5,PSME1,PSME2,PSME4,RPS27A,UBA52,UBE2C,UBE2D1,UBE2E1	1
Ecm Proteoglycans	Http://Www.Reactome.Org/Pathwaybrowser/#/R-Dre-3000178	31	31	7.0436	1.48541e-07	AGRN,APP,COL4A1,COL4A3,COL4A4,COL4A5,COL5A2,COL5A3,COL6A2,DAG1,HAPLN1,ITGAV,ITGAX,ITGB1,ITGB3,ITGB5,ITGB6,LAMA2,LAMA3,LAMA4,LAMA5,LAMB2,LAMC1,LRP4,MATN3,MUSK,NCAM1,PTPRS,SPARC,TGFB1,TGFB2	1
Cyclin D Associated Events In G1	Http://Www.Reactome.Org/Pathwaybrowser/#/R-Dre-69231	23	23	3.72304	1.62489e-07	CCND1,CCND2,CCND3,CDK4,CDKN1A,CDKN1B,CDKN2A,CDKN2B,CDKN2C,CDKN2D,CKS1B,E2F1,E2F2,E2F3,E2F5,PPP2R1B,PPP2R3B,RB1,RBL1,RBL2,RPS27A,SKP2,UBA52	1
Nrage Signals Death Through Jnk	Http://Www.Reactome.Org/Pathwaybrowser/#/R-Mmu-193648	24	24	4.12554	1.70914e-07	AKAP13,ARHGAP4,ARHGEF11,ARHGEF12,ARHGEF17,ARHGEF3,ARHGEF6,ARHGEF7,ARHGEF9,BAD,BCL2L11,ECT2,ITSN1,KALRN,MAPK8,MCF2L,NGFR,OBSCN,PLEKHG5,SOS1,SOS2,TIAM1,TRIO,VAV3	1
Loss Of Nlp From Mitotic Centrosomes	Http://Www.Reactome.Org/Pathwaybrowser/#/R-Mmu-380259	28	28	5.93675	2.64965e-07	AKAP9,CCP110,CDK1,CDK5RAP2,CENPJ,CEP131,CEP152,CEP70,CEP72,CLASP1,DCTN1,DCTN3,DYNLL1,HAUS2,NDE1,NEK2,NINL,ODF2,PCNT,PLK1,PLK4,SFI1,SSNA1,TUBA4A,TUBB,TUBB4B,TUBG1,YWHAG	1
Loss Of Proteins Required For Interphase Microtubule Organization From The Centrosome	Http://Www.Reactome.Org/Pathwaybrowser/#/R-Mmu-380284	28	28	5.93675	2.64965e-07	AKAP9,CCP110,CDK1,CDK5RAP2,CENPJ,CEP131,CEP152,CEP70,CEP72,CLASP1,DCTN1,DCTN3,DYNLL1,HAUS2,NDE1,NEK2,NINL,ODF2,PCNT,PLK1,PLK4,SFI1,SSNA1,TUBA4A,TUBB,TUBB4B,TUBG1,YWHAG	1
Stimuli-Sensing Channels	Http://Www.Reactome.Org/Pathwaybrowser/#/R-Cel-2672351	32	32	7.74796	2.64965e-07	ANO10,ANO2,ANO4,ANO6,ANO7,ANO8,ASIC3,ASIC4,ASPH,BEST2,BEST3,CALM1,CALM2,CALM3,CASQ1,CASQ2,CLCN1,CLCN3,CLCN4,CLCN5,CLCN6,FKBP1B,RPS27A,RYR1,SGK1,SRI,TPCN1,TRDN,UBA52,UNC79,WNK1,WWP1	1
Dual Incision In Gg-Ner	Http://Www.Reactome.Org/Pathwaybrowser/#/R-Dre-5696400	22	22	3.5218	2.96877e-07	DDB1,DDB2,ERCC1,ERCC2,ERCC4,ERCC5,GTF2H5,PCNA,POLD1,POLD2,POLD3,POLE,POLE2,POLK,RFC2,RFC3,RFC4,RFC5,RPA1,RPS27A,UBA52,XPA	1
Collagen Biosynthesis And Modifying Enzymes	Http://Www.Reactome.Org/Pathwaybrowser/#/R-Dme-1650814	29	29	6.43986	3.04194e-07	ADAMTS14,BMP1,COL11A1,COL14A1,COL15A1,COL16A1,COL19A1,COL20A1,COL21A1,COL22A1,COL23A1,COL24A1,COL4A1,COL4A3,COL4A4,COL4A5,COL5A2,COL5A3,COL6A2,COL8A1,COL8A2,COLGALT1,CRTAP,P3H3,P4HB,PCOLCE,PLOD1,PLOD3,PPIB	1
Bmal1:Clock,Npas2 Activates Circadian Gene Expression	Http://Www.Reactome.Org/Pathwaybrowser/#/R-Hsa-1368108	23	23	3.92429	3.10255e-07	ARNTL,ARNTL2,BHLHE40,CHD9,CLOCK,CREBBP,CRY1,CRY2,EP300,HDAC3,HIF1A,MED1,NAMPT,NCOA1,NCOA2,NCOR1,NPAS2,NR3C1,NRIP1,PPARA,PPARGC1A,RORA,TBL1XR1	1
Hats Acetylate Histones	Http://Www.Reactome.Org/Pathwaybrowser/#/R-Dre-3214847	43	43	13.5841	3.81871e-07	ACTB,ATF2,ATXN7,ATXN7L3,BRD1,BRPF1,BRPF3,CLOCK,CREBBP,DMAP1,ELP3,ELP6,ENY2,EP300,EPC1,HAT1,HIST1H2BD,HIST1H2BE,HIST1H3E,HIST1H4H,HIST2H2AC,HIST2H2BE,JADE2,KANSL1,KANSL3,KAT2B,KAT6A,KAT6B,MSL1,NCOA1,NCOA2,OGT,PHF20,RBBP7,RUVBL1,RUVBL2,TADA2A,TADA2B,TADA3,TAF9,TRRAP,USP22,ZZZ3	1
Mrna Splicing - Minor Pathway	Http://Www.Reactome.Org/Pathwaybrowser/#/R-Cel-72165	25	25	4.8299	4.23174e-07	GTF2F2,LSM2,POLR2B,POLR2E,POLR2G,POLR2H,POLR2I,POLR2J,POLR2L,PRPF6,RNPC3,SF3B1,SF3B2,SF3B4,SF3B5,SF3B6,SNRNP25,SNRNP40,SNRPB,SNRPD2,SNRPG,SNU13,SRSF2,SRSF7,ZCRB1	1
Recruitment Of Mitotic Centrosome Proteins And Complexes	Http://Www.Reactome.Org/Pathwaybrowser/#/R-Mmu-380270	29	29	6.74173	6.5091e-07	AKAP9,CCP110,CDK1,CDK5RAP2,CENPJ,CEP131,CEP152,CEP70,CEP72,CLASP1,DCTN1,DCTN3,DYNLL1,HAUS2,NDE1,NEK2,NINL,ODF2,PCNT,PLK1,PLK4,SFI1,SSNA1,TUBA4A,TUBB,TUBB4B,TUBG1,TUBG2,YWHAG	1
Sumoylation Of Dna Replication Proteins	Http://Www.Reactome.Org/Pathwaybrowser/#/R-Gga-4615885	23	23	4.22616	8.49375e-07	AURKA,AURKB,BIRC5,CDCA8,INCENP,NDC1,NUP107,NUP153,NUP160,NUP35,NUP37,NUP43,NUP58,NUP85,PCNA,POM121,RANBP2,RANGAP1,SUMO1,SUMO2,TOP1,TOP2A,UBE2I	1
Cdt1 Association With The Cdc6:Orc:Origin Complex	Http://Www.Reactome.Org/Pathwaybrowser/#/R-Dre-68827	26	26	5.53426	9.32919e-07	CDT1,GMNN,MCM8,ORC1,ORC5,ORC6,PSMA1,PSMA4,PSMA7,PSMB1,PSMB2,PSMB3,PSMB4,PSMB6,PSMB8,PSMC3,PSMC5,PSMD11,PSMD13,PSMD4,PSMD5,PSME1,PSME2,PSME4,RPS27A,UBA52	1
Degradation Of The Extracellular Matrix	Http://Www.Reactome.Org/Pathwaybrowser/#/R-Dre-1474228	26	26	5.53426	9.32919e-07	A2M,ADAM15,ADAMTS5,ADAMTS8,ADAMTS9,BMP1,BSG,CAPNS1,CASP3,CD44,CDH1,CTSL,CTSV,ELN,FBN1,FBN2,HSPG2,LAMA3,LAMA5,LAMC1,MMP11,MMP14,MMP15,MMP19,MMP2,MMP3	1
Oxidative Stress Induced Senescence	Http://Www.Reactome.Org/Pathwaybrowser/#/R-Dre-2559580	39	39	11.9741	9.8762e-07	AGO3,AGO4,CBX4,CDK4,CDKN2A,CDKN2B,CDKN2C,CDKN2D,E2F1,E2F2,E2F3,EZH2,H2AFX,H2AFZ,H3F3B,HIST1H2BD,HIST1H2BE,HIST1H3E,HIST1H4H,HIST2H2AC,HIST2H2BE,KDM6B,MAP3K5,MAPK10,MAPK11,MAPK3,MAPK8,MOV10,PHC2,PHC3,RBBP4,RBBP7,RNF2,RPS27A,TNIK,TNRC6B,TNRC6C,TXN,UBA52	1
Golgi Associated Vesicle Biogenesis	Http://Www.Reactome.Org/Pathwaybrowser/#/R-Dre-432722	25	25	5.13176	1.00165e-06	AP1B1,AP1M1,AP1S1,AP4B1,AP4E1,BLOC1S1,CLINT1,CLTA,CPD,DNAJC6,DTNBP1,FTH1,FTL,PIK3C2A,PUM1,RAB5C,SNX5,SNX9,SORT1,TBC1D8B,TFRC,TPD52L1,VAMP2,VAMP8,YIPF6	1
Termination Of Translesion Dna Synthesis	Http://Www.Reactome.Org/Pathwaybrowser/#/R-Dme-5656169	18	18	2.41495	1.03646e-06	ISG15,PCNA,POLD1,POLD2,POLD3,POLE,POLE2,POLK,REV1,RFC2,RFC3,RFC4,RFC5,RPA1,RPS27A,UBA52,UBA7,UBE2L6	1
Apc/C:Cdc20 Mediated Degradation Of Securin	Http://Www.Reactome.Org/Pathwaybrowser/#/R-Dre-174154	28	28	6.54048	1.17852e-06	ANAPC11,ANAPC15,ANAPC4,CDC20,PSMA1,PSMA4,PSMA7,PSMB1,PSMB2,PSMB3,PSMB4,PSMB6,PSMB8,PSMC3,PSMC5,PSMD11,PSMD13,PSMD4,PSMD5,PSME1,PSME2,PSME4,PTTG1,RPS27A,UBA52,UBE2C,UBE2D1,UBE2E1	1
Fceri Mediated Nf-Kb Activation	Http://Www.Reactome.Org/Pathwaybrowser/#/R-Dre-2871837	31	31	8.04983	1.41401e-06	BTRC,FBXW11,MAP3K7,NFKB1,NFKBIA,PDPK1,PRKCQ,PSMA1,PSMA4,PSMA7,PSMB1,PSMB2,PSMB3,PSMB4,PSMB6,PSMB8,PSMC3,PSMC5,PSMD11,PSMD13,PSMD4,PSMD5,PSME1,PSME2,PSME4,RASGRP2,RPS27A,TAB2,TAB3,UBA52,UBE2D1	1
Ephb-Mediated Forward Signaling	Http://Www.Reactome.Org/Pathwaybrowser/#/R-Cfa-3928662	21	21	3.62242	1.51183e-06	ACTB,ACTG1,ARHGEF28,ARPC1A,ARPC1B,ARPC2,ARPC3,CFL1,EPHB1,EPHB6,HRAS,ITSN1,KALRN,LIMK2,PTK2,ROCK1,ROCK2,SDC2,TIAM1,WASL,YES1	1
Rora Activates Gene Expression	Http://Www.Reactome.Org/Pathwaybrowser/#/R-Hsa-1368082	18	18	2.51557	1.54927e-06	ARNTL,CHD9,CLOCK,CPT1A,CREBBP,EP300,HDAC3,MED1,NCOA1,NCOA2,NCOR1,NPAS2,NRIP1,PPARA,PPARGC1A,RORA,SIRT1,TBL1XR1	1
Oncogene Induced Senescence	Http://Www.Reactome.Org/Pathwaybrowser/#/R-Hsa-2559585	18	18	2.61619	2.36773e-06	AGO3,AGO4,CDK4,CDKN2A,CDKN2B,CDKN2C,CDKN2D,E2F1,E2F2,E2F3,ID1,MAPK3,MOV10,RPS27A,SP1,TNRC6B,TNRC6C,UBA52	1
Mitochondrial Protein Import	Http://Www.Reactome.Org/Pathwaybrowser/#/R-Hsa-1268020	24	24	5.03114	2.48769e-06	ACO2,ATP5G1,CHCHD2,COQ2,DNAJC19,GFER,GRPEL2,HSCB,HSPA9,HSPD1,IDH3G,MTX1,SAMM50,SLC25A12,SLC25A4,TAZ,TIMM10,TIMM13,TIMM17B,TIMM50,TIMM9,TOMM40,TOMM7,TOMM70A	1
Clec7A (Dectin-1) Signaling	Http://Www.Reactome.Org/Pathwaybrowser/#/R-Rno-5607764	30	30	7.84858	2.60615e-06	BTRC,FBXW11,MAP3K7,NFKB1,NFKBIA,PDPK1,PRKCD,PSMA1,PSMA4,PSMA7,PSMB1,PSMB2,PSMB3,PSMB4,PSMB6,PSMB8,PSMC3,PSMC5,PSMD11,PSMD13,PSMD4,PSMD5,PSME1,PSME2,PSME4,RPS27A,TAB2,TAB3,UBA52,UBE2D1	1
Hedgehog 'On' State	Http://Www.Reactome.Org/Pathwaybrowser/#/R-Dre-5632684	27	27	6.43986	2.78044e-06	CDC73,CUL3,GLI2,ITCH,PSMA1,PSMA4,PSMA7,PSMB1,PSMB2,PSMB3,PSMB4,PSMB6,PSMB8,PSMC3,PSMC5,PSMD11,PSMD13,PSMD4,PSMD5,PSME1,PSME2,PSME4,PTCH1,RPS27A,SPOPL,UBA52,ULK3	1
Presynaptic Phase Of Homologous Dna Pairing And Strand Exchange	Http://Www.Reactome.Org/Pathwaybrowser/#/R-Dre-5693616	20	20	3.42118	2.78044e-06	ATM,BLM,BRCA1,BRCA2,BRIP1,CHEK1,EXO1,NBN,RAD51,RAD51D,RAD9A,RBBP8,RFC2,RFC3,RFC4,RFC5,RHNO1,RMI2,RPA1,XRCC2	1
Synthesis And Interconversion Of Nucleotide Di- And Triphosphates	Http://Www.Reactome.Org/Pathwaybrowser/#/R-Rno-499943	17	17	2.31433	2.78044e-06	AK1,AK4,AK5,AK6,AK9,CTPS2,DCTPP1,DTYMK,GLRX,GUK1,NME1,NME4,RRM1,RRM2,RRM2B,TXN,TXNRD1	1
Scf(Skp2)-Mediated Degradation Of P27/P21	Http://Www.Reactome.Org/Pathwaybrowser/#/R-Dre-187577	25	25	5.53426	2.78918e-06	CCNA2,CDK2,CDKN1A,CDKN1B,CKS1B,PSMA1,PSMA4,PSMA7,PSMB1,PSMB2,PSMB3,PSMB4,PSMB6,PSMB8,PSMC3,PSMC5,PSMD11,PSMD13,PSMD4,PSMD5,PSME1,PSME2,RPS27A,SKP2,UBA52	1
Downstream Tcr Signaling	Http://Www.Reactome.Org/Pathwaybrowser/#/R-Dre-202424	33	33	9.45855	3.01757e-06	BTRC,FBXW11,HLA-DPA1,MAP3K7,NFKB1,NFKBIA,PDPK1,PIK3CA,PIK3R1,PRKCQ,PSMA1,PSMA4,PSMA7,PSMB1,PSMB2,PSMB3,PSMB4,PSMB6,PSMB8,PSMC3,PSMC5,PSMD11,PSMD13,PSMD4,PSMD5,PSME1,PSME2,PSME4,PTEN,RPS27A,TAB2,UBA52,UBE2D1	1
Ubiquitin Mediated Degradation Of Phosphorylated Cdc25A	Http://Www.Reactome.Org/Pathwaybrowser/#/R-Dre-69601	24	24	5.13176	3.0813e-06	ATM,CDC25A,CHEK1,CHEK2,PSMA1,PSMA4,PSMA7,PSMB1,PSMB2,PSMB3,PSMB4,PSMB6,PSMB8,PSMC3,PSMC5,PSMD11,PSMD13,PSMD4,PSMD5,PSME1,PSME2,PSME4,RPS27A,UBA52	1
Factors Involved In Megakaryocyte Development And Platelet Production	Http://Www.Reactome.Org/Pathwaybrowser/#/R-Ssc-983231	35	35	10.5654	3.30189e-06	ACTB,AK3,AKAP1,AKAP10,CBX5,CDK2,CREBBP,DOCK11,DOCK2,DOCK4,DOCK8,DOCK9,EP300,H3F3B,HBB,HDAC1,HDAC2,HIST1H3E,HMG20B,IRF1,IRF3,JAK2,JMJD1C,LRRC16A,MAFG,MAFK,MYB,PRKAR1A,PRKAR1B,PRKAR2A,RAB5A,RBSN,RCOR1,WEE1,ZFPM2	1
Degradation Of Beta-Catenin By The Destruction Complex	Http://Www.Reactome.Org/Pathwaybrowser/#/R-Dre-195253	27	27	6.54048	3.33408e-06	AMER1,APC,BTRC,CSNK1A1,GSK3B,PPP2R1B,PPP2R5A,PSMA1,PSMA4,PSMA7,PSMB1,PSMB2,PSMB3,PSMB4,PSMB6,PSMB8,PSMC3,PSMC5,PSMD11,PSMD13,PSMD4,PSMD5,PSME1,PSME2,PSME4,RPS27A,UBA52	1
Pre-Notch Transcription And Translation	Http://Www.Reactome.Org/Pathwaybrowser/#/R-Hsa-1912408	18	18	2.81744	4.77814e-06	AGO2,AGO3,AGO4,CCND1,CREBBP,E2F1,E2F3,EP300,KAT2B,MAML1,MAML2,MAML3,MOV10,NOTCH1,NOTCH2,NOTCH3,TNRC6B,TNRC6C	1
Notch1 Intracellular Domain Regulates Transcription	Http://Www.Reactome.Org/Pathwaybrowser/#/R-Dre-2122947	22	22	4.4274	4.82142e-06	CREBBP,EP300,FBXW7,HDAC1,HDAC2,HDAC3,HDAC4,HDAC7,HDAC9,HES1,HEY1,HIF1A,KAT2B,MAML1,MAML2,MAML3,NCOR1,NOTCH1,RPS27A,TBL1XR1,TLE4,UBA52	1
Hdr Through Single Strand Annealing (Ssa)	Http://Www.Reactome.Org/Pathwaybrowser/#/R-Dre-5685938	19	19	3.21993	5.07699e-06	ATM,BLM,BRCA1,BRIP1,ERCC1,ERCC4,EXO1,NBN,RAD51,RAD52,RAD9A,RBBP8,RFC2,RFC3,RFC4,RFC5,RHNO1,RMI2,RPA1	1
Degradation Of Axin	Http://Www.Reactome.Org/Pathwaybrowser/#/R-Dre-4641257	24	24	5.33301	5.11658e-06	AXIN2,PSMA1,PSMA4,PSMA7,PSMB1,PSMB2,PSMB3,PSMB4,PSMB6,PSMB8,PSMC3,PSMC5,PSMD11,PSMD13,PSMD4,PSMD5,PSME1,PSME2,PSME4,RNF146,RPS27A,TNKS,TNKS2,UBA52	1
Glycosphingolipid Metabolism	Http://Www.Reactome.Org/Pathwaybrowser/#/R-Ssc-1660662	20	20	3.72304	7.08387e-06	ARSA,ARSB,ARSE,ASAH1,CERK,CPTP,GBA,GLA,GLB1L,GLTP,GM2A,HEXB,NEU4,PSAP,SMPD1,SMPD2,SMPD4,STS,SUMF1,SUMF2	1
Molecules Associated With Elastic Fibres	Http://Www.Reactome.Org/Pathwaybrowser/#/R-Dre-2129379	20	20	3.72304	7.08387e-06	BMP2,EFEMP1,EFEMP2,ELN,EMILIN1,FBLN1,FBLN5,FBN1,FBN2,ITGAV,ITGB1,ITGB3,ITGB5,ITGB6,ITGB8,LTBP1,LTBP3,MFAP5,TGFB1,TGFB2	1
Recognition Of Dna Damage By Pcna-Containing Replication Complex	Http://Www.Reactome.Org/Pathwaybrowser/#/R-Dre-110314	16	16	2.2137	7.39971e-06	DDB1,DTL,PCNA,POLD1,POLD2,POLD3,POLE,POLE2,RAD18,RFC2,RFC3,RFC4,RFC5,RPA1,RPS27A,UBA52	1
Degradation Of Dvl	Http://Www.Reactome.Org/Pathwaybrowser/#/R-Dre-4641258	24	24	5.53426	8.50159e-06	CUL3,DACT1,DVL3,KLHL12,PSMA1,PSMA4,PSMA7,PSMB1,PSMB2,PSMB3,PSMB4,PSMB6,PSMB8,PSMC3,PSMC5,PSMD11,PSMD13,PSMD4,PSMD5,PSME1,PSME2,PSME4,RPS27A,UBA52	1
Activation Of Nf-Kappab In B Cells	Http://Www.Reactome.Org/Pathwaybrowser/#/R-Dre-1169091	26	26	6.54048	9.78504e-06	BTRC,FBXW11,MAP3K7,NFKB1,NFKBIA,NFKBIE,PSMA1,PSMA4,PSMA7,PSMB1,PSMB2,PSMB3,PSMB4,PSMB6,PSMB8,PSMC3,PSMC5,PSMD11,PSMD13,PSMD4,PSMD5,PSME1,PSME2,PSME4,RPS27A,UBA52	1
Generic Transcription Pathway	Http://Www.Reactome.Org/Pathwaybrowser/#/R-Rno-212436	71	71	33.8093	9.78504e-06	MED1,MED10,MED12,MED13,MED14,MED23,MED27,MED30,MED6,MED8,TRIM28,ZFP28,ZKSCAN1,ZKSCAN7,ZKSCAN8,ZNF101,ZNF140,ZNF155,ZNF175,ZNF189,ZNF211,ZNF225,ZNF234,ZNF25,ZNF254,ZNF28,ZNF302,ZNF311,ZNF317,ZNF333,ZNF37A,ZNF382,ZNF41,ZNF420,ZNF436,ZNF445,ZNF45,ZNF460,ZNF468,ZNF510,ZNF529,ZNF543,ZNF546,ZNF550,ZNF555,ZNF556,ZNF558,ZNF561,ZNF568,ZNF583,ZNF585A,ZNF589,ZNF605,ZNF614,ZNF615,ZNF641,ZNF649,ZNF655,ZNF664,…	1
Regulation Of Ras By Gaps	Http://Www.Reactome.Org/Pathwaybrowser/#/R-Dre-5658442	26	26	6.54048	9.78504e-06	CUL3,DAB2IP,HRAS,NF1,PSMA1,PSMA4,PSMA7,PSMB1,PSMB2,PSMB3,PSMB4,PSMB6,PSMB8,PSMC3,PSMC5,PSMD11,PSMD13,PSMD4,PSMD5,PSME1,PSME2,PSME4,RPS27A,SPRED2,SYNGAP1,UBA52	1
Pcna-Dependent Long Patch Base Excision Repair	Http://Www.Reactome.Org/Pathwaybrowser/#/R-Dre-5651801	13	13	1.3081	9.8485e-06	FEN1,LIG1,PCNA,POLD1,POLD2,POLD3,POLE,POLE2,RFC2,RFC3,RFC4,RFC5,RPA1	1
Deposition Of New Cenpa-Containing Nucleosomes At The Centromere	Http://Www.Reactome.Org/Pathwaybrowser/#/R-Dre-606279	27	27	7.0436	9.8694e-06	CASC5,CENPA,CENPH,CENPI,CENPK,CENPL,CENPM,CENPN,CENPO,CENPQ,H2AFX,H2AFZ,HIST1H2BD,HIST1H2BE,HIST1H4H,HIST2H2AC,HIST2H2BE,HJURP,ITGB3BP,MIS18A,NPM1,OIP5,RBBP4,RBBP7,RSF1,RUVBL1,STRA13	1
Autodegradation Of Cdh1 By Cdh1:Apc/C	Http://Www.Reactome.Org/Pathwaybrowser/#/R-Dre-174084	25	25	6.13799	1.13734e-05	ANAPC11,ANAPC15,ANAPC4,PSMA1,PSMA4,PSMA7,PSMB1,PSMB2,PSMB3,PSMB4,PSMB6,PSMB8,PSMC3,PSMC5,PSMD11,PSMD13,PSMD4,PSMD5,PSME1,PSME2,RPS27A,UBA52,UBE2C,UBE2D1,UBE2E1	1
Vif-Mediated Degradation Of Apobec3G	Http://Www.Reactome.Org/Pathwaybrowser/#/R-Hsa-180585	23	23	5.23239	1.21102e-05	APOBEC3G,CUL5,PSMA1,PSMA4,PSMA7,PSMB1,PSMB2,PSMB3,PSMB4,PSMB6,PSMB8,PSMC3,PSMC5,PSMD11,PSMD13,PSMD4,PSMD5,PSME1,PSME2,PSME4,RPS27A,TCEB2,UBA52	1
Detoxification Of Reactive Oxygen Species	Http://Www.Reactome.Org/Pathwaybrowser/#/R-Cel-3299685	17	17	2.71682	1.21194e-05	ATOX1,ATP7A,CAT,CCS,ERO1A,GPX1,GPX3,GSTP1,NUDT2,P4HB,PRDX5,SOD1,SOD3,TXN,TXN2,TXNRD1,TXNRD2	1
Degradation Of Gli2 By The Proteasome	Http://Www.Reactome.Org/Pathwaybrowser/#/R-Hsa-5610783	24	24	5.7355	1.32101e-05	BTRC,CSNK1A1,GLI2,GSK3B,PSMA1,PSMA4,PSMA7,PSMB1,PSMB2,PSMB3,PSMB4,PSMB6,PSMB8,PSMC3,PSMC5,PSMD11,PSMD13,PSMD4,PSMD5,PSME1,PSME2,PSME4,RPS27A,UBA52	1
Collagen Degradation	Http://Www.Reactome.Org/Pathwaybrowser/#/R-Dme-1442490	25	25	6.23862	1.40457e-05	ADAM17,COL11A1,COL14A1,COL15A1,COL16A1,COL19A1,COL23A1,COL4A1,COL4A3,COL4A4,COL4A5,COL5A2,COL5A3,COL6A2,COL8A1,COL8A2,CTSB,CTSD,CTSL,MMP11,MMP14,MMP15,MMP19,MMP2,MMP3	1
Assembly Of Collagen Fibrils And Other Multimeric Structures	Http://Www.Reactome.Org/Pathwaybrowser/#/R-Dre-2022090	21	21	4.4274	1.5081e-05	CD151,COL11A1,COL15A1,COL24A1,COL4A1,COL4A3,COL4A4,COL4A5,COL5A2,COL5A3,COL6A2,COL8A1,COL8A2,CTSB,CTSL,CTSV,DST,ITGA6,LAMA3,MMP3,PLEC	1
Activation Of Anterior Hox Genes In Hindbrain Development During Early Embryogenesis	Http://Www.Reactome.Org/Pathwaybrowser/#/R-Hsa-5617472	36	36	12.0747	1.50833e-05	ASH2L,CREBBP,EGR2,EP300,EZH2,H2AFX,H2AFZ,H3F3B,HDAC3,HIST1H2BD,HIST1H2BE,HIST1H3E,HIST1H4H,HIST2H2AC,HIST2H2BE,HOXB2,HOXC4,KDM6A,KMT2C,KMT2D,MAFB,NCOA3,NCOR1,PAXIP1,PBX1,PCGF2,POLR2B,POLR2E,POLR2G,POLR2H,POLR2I,POLR2J,POLR2L,RARB,RBBP4,RBBP7	1
Scf-Beta-Trcp Mediated Degradation Of Emi1	Http://Www.Reactome.Org/Pathwaybrowser/#/R-Gga-174113	23	23	5.33301	1.50833e-05	BTRC,CDC20,FBXO5,PSMA1,PSMA4,PSMA7,PSMB1,PSMB2,PSMB3,PSMB4,PSMB6,PSMB8,PSMC3,PSMC5,PSMD11,PSMD13,PSMD4,PSMD5,PSME1,PSME2,PSME4,RPS27A,UBA52	1
Hedgehog Ligand Biogenesis	Http://Www.Reactome.Org/Pathwaybrowser/#/R-Dre-5358346	24	24	5.83612	1.63112e-05	DERL2,P4HB,PSMA1,PSMA4,PSMA7,PSMB1,PSMB2,PSMB3,PSMB4,PSMB6,PSMB8,PSMC3,PSMC5,PSMD11,PSMD13,PSMD4,PSMD5,PSME1,PSME2,PSME4,RPS27A,SEL1L,SYVN1,UBA52	1
Non-Integrin Membrane-Ecm Interactions	Http://Www.Reactome.Org/Pathwaybrowser/#/R-Dre-3000171	19	19	3.62242	1.69581e-05	AGRN,COL11A1,COL4A1,COL4A3,COL4A4,COL4A5,COL5A2,COL5A3,DAG1,DDR1,DMD,HSPG2,LAMA2,LAMA3,LAMA4,LAMA5,LAMB2,LAMC1,NTN4	1
Ubiquitin-Dependent Degradation Of Cyclin D1	Http://Www.Reactome.Org/Pathwaybrowser/#/R-Dre-69229	22	22	4.93052	1.69838e-05	CCND1,CDK4,PSMA1,PSMA4,PSMA7,PSMB1,PSMB2,PSMB3,PSMB4,PSMB6,PSMB8,PSMC3,PSMC5,PSMD11,PSMD13,PSMD4,PSMD5,PSME1,PSME2,PSME4,RPS27A,UBA52	1
Respiratory Electron Transport	Http://Www.Reactome.Org/Pathwaybrowser/#/R-Dre-611105	28	28	7.84858	1.73473e-05	COX14,COX4I1,COX6A1,COX6B1,COX6C,COX7A2L,COX8A,ETFB,ETFDH,NDUFA11,NDUFA12,NDUFA2,NDUFB1,NDUFB10,NDUFB11,NDUFB2,NDUFB6,NDUFB7,NDUFC2,NDUFS1,NDUFS5,NDUFS8,NDUFV1,SCO1,SURF1,UQCRB,UQCRC2,UQCRH	1
Hh Mutants That Don'T Undergo Autocatalytic Processing Are Degraded By Erad	Http://Www.Reactome.Org/Pathwaybrowser/#/R-Hsa-5362768	23	23	5.43363	1.87395e-05	DERL2,PSMA1,PSMA4,PSMA7,PSMB1,PSMB2,PSMB3,PSMB4,PSMB6,PSMB8,PSMC3,PSMC5,PSMD11,PSMD13,PSMD4,PSMD5,PSME1,PSME2,PSME4,RPS27A,SEL1L,SYVN1,UBA52	1
Sumoylation Of Rna Binding Proteins	Http://Www.Reactome.Org/Pathwaybrowser/#/R-Dre-4570464	21	21	4.52803	1.88545e-05	CBX4,HNRNPC,NDC1,NOP58,NUP107,NUP153,NUP160,NUP35,NUP37,NUP43,NUP58,NUP85,PCGF2,PHC2,PHC3,POM121,RANBP2,RNF2,SUMO1,SUMO2,UBE2I	1
Regulation Of Hsf1-Mediated Heat Shock Response	Http://Www.Reactome.Org/Pathwaybrowser/#/R-Dre-3371453	25	25	6.43986	2.08619e-05	ATM,C11ORF73,DNAJB1,DNAJC2,GSK3B,HSPA12A,HSPA13,HSPA5,HSPA9,HSPH1,MAPK3,NDC1,NUP107,NUP153,NUP160,NUP35,NUP37,NUP43,NUP58,NUP85,POM121,RANBP2,RPA1,RPS19BP1,SIRT1	1
Activation Of Gene Expression By Srebf (Srebp)	Http://Www.Reactome.Org/Pathwaybrowser/#/R-Rno-2426168	19	19	3.72304	2.23011e-05	ACACA,ACACB,CHD9,CREBBP,CYP51A1,DHCR7,FASN,HMGCS1,IDI1,MED1,NCOA1,NCOA2,PMVK,PPARA,SCD,SP1,SQLE,SREBF2,TBL1XR1	1
Negative Regulators Of Rig-I/Mda5 Signaling	Http://Www.Reactome.Org/Pathwaybrowser/#/R-Cel-936440	18	18	3.32055	2.30414e-05	ATG5,CYLD,IKBKE,IRF3,ISG15,ITCH,PCBP2,PIN1,RNF125,RNF135,RPS27A,TAX1BP1,TBK1,TNFAIP3,UBA52,UBA7,UBE2D1,UBE2L6	1
Removal Of Licensing Factors From Origins	Http://Www.Reactome.Org/Pathwaybrowser/#/R-Dre-69300	13	13	1.50934	2.51444e-05	CDT1,GMNN,MCM10,MCM2,MCM3,MCM4,MCM5,MCM6,MCM7,MCM8,ORC1,ORC5,ORC6	1
Senescence-Associated Secretory Phenotype (Sasp)	Http://Www.Reactome.Org/Pathwaybrowser/#/R-Dre-2559582	33	33	10.7666	2.61212e-05	ANAPC11,ANAPC15,ANAPC4,CCNA2,CDK2,CDK4,CDKN1A,CDKN1B,CDKN2A,CDKN2B,CDKN2C,CDKN2D,CXCL8,EHMT2,H2AFX,H2AFZ,H3F3B,HIST1H2BD,HIST1H2BE,HIST1H3E,HIST1H4H,HIST2H2AC,HIST2H2BE,IGFBP7,MAPK3,NFKB1,RPS27A,RPS6KA3,STAT3,UBA52,UBE2C,UBE2D1,UBE2E1	1
Kinesins	Http://Www.Reactome.Org/Pathwaybrowser/#/R-Dme-983189	20	20	4.22616	2.69489e-05	CENPE,KIF11,KIF15,KIF18A,KIF20A,KIF22,KIF23,KIF2C,KIF3A,KIF4A,KIF5B,KIFAP3,KIFC1,KLC2,RACGAP1,TUBA1B,TUBA1C,TUBA4A,TUBB2B,TUBB4B	1
Fanconi Anemia Pathway	Http://Www.Reactome.Org/Pathwaybrowser/#/R-Dre-6783310	18	18	3.42118	3.1202e-05	DCLRE1B,EME1,ERCC1,ERCC4,FAAP100,FAAP20,FAN1,FANCA,FANCB,FANCC,FANCD2,FANCG,FANCI,RPA1,RPS27A,STRA13,UBA52,UBE2T	1
Macroautophagy	Http://Www.Reactome.Org/Pathwaybrowser/#/R-Dme-1632852	25	25	6.64111	3.13935e-05	ATG14,ATG16L1,ATG3,ATG4A,ATG5,ATG7,CHMP2A,CHMP6,DYNLL1,GABARAPL1,LAMTOR1,LAMTOR2,LAMTOR4,LAMTOR5,MLST8,MTOR,PRKAA2,PRKAB2,PRKAG3,RB1CC1,RHEB,RRAGC,RRAGD,ULK1,WIPI1	1
Ca2+ Pathway	Http://Www.Reactome.Org/Pathwaybrowser/#/R-Dre-4086398	23	23	5.7355	3.61437e-05	AGO2,AGO3,AGO4,CALM1,CALM2,CALM3,CAMK2A,FZD4,GNB2,GNG2,ITPR1,ITPR2,MAP3K7,MOV10,NFATC1,PDE6A,PLCB3,PPP3CA,PPP3CB,PRKG1,TNRC6B,TNRC6C,WNT11	1
Gli3 Is Processed To Gli3R By The Proteasome	Http://Www.Reactome.Org/Pathwaybrowser/#/R-Dre-5610785	23	23	5.7355	3.61437e-05	BTRC,CSNK1A1,GSK3B,PSMA1,PSMA4,PSMA7,PSMB1,PSMB2,PSMB3,PSMB4,PSMB6,PSMB8,PSMC3,PSMC5,PSMD11,PSMD13,PSMD4,PSMD5,PSME1,PSME2,PSME4,RPS27A,UBA52	1
Nik-->Noncanonical Nf-Kb Signaling	Http://Www.Reactome.Org/Pathwaybrowser/#/R-Dre-5676590	23	23	5.7355	3.61437e-05	BTRC,FBXW11,NFKB2,PSMA1,PSMA4,PSMA7,PSMB1,PSMB2,PSMB3,PSMB4,PSMB6,PSMB8,PSMC3,PSMC5,PSMD11,PSMD13,PSMD4,PSMD5,PSME1,PSME2,PSME4,RPS27A,UBA52	1
Vegfa-Vegfr2 Pathway	Http://Www.Reactome.Org/Pathwaybrowser/#/R-Dme-4420097	23	23	5.7355	3.61437e-05	ACTB,ACTG1,AXL,BRK1,CRK,CYBA,ELMO1,ELMO2,ITGAV,ITGB3,MAPK11,NCK2,NCKAP1,PIK3CA,PIK3R1,PTK2,PXN,ROCK1,ROCK2,SHC2,VAV3,WASF1,WASF3	1
Tnfr2 Non-Canonical Nf-Kb Pathway	Http://Www.Reactome.Org/Pathwaybrowser/#/R-Dre-5668541	25	25	6.74173	3.78823e-05	LTBR,PSMA1,PSMA4,PSMA7,PSMB1,PSMB2,PSMB3,PSMB4,PSMB6,PSMB8,PSMC3,PSMC5,PSMD11,PSMD13,PSMD4,PSMD5,PSME1,PSME2,PSME4,RPS27A,TNFRSF12A,TNFRSF1B,TNFSF12,TRAF2,UBA52	1
Eph-Ephrin Mediated Repulsion Of Cells	Http://Www.Reactome.Org/Pathwaybrowser/#/R-Dre-3928665	21	21	4.8299	3.90074e-05	ACTB,ACTG1,AP2M1,AP2S1,APH1A,CLTA,DNM1,EFNA1,EFNA3,EFNA4,EFNA5,EPHA2,EPHA4,EPHA5,EPHB1,EPHB6,MMP2,PSEN2,TIAM1,VAV3,YES1	1
Translesion Synthesis By Polk	Http://Www.Reactome.Org/Pathwaybrowser/#/R-Gga-5655862	12	12	1.3081	4.21943e-05	MAD2L2,PCNA,POLK,REV1,REV3L,RFC2,RFC3,RFC4,RFC5,RPA1,RPS27A,UBA52	1
Formation Of Tc-Ner Pre-Incision Complex	Http://Www.Reactome.Org/Pathwaybrowser/#/R-Cel-6781823	22	22	5.33301	4.22276e-05	COPS6,DDB1,EP300,ERCC2,ERCC6,GPS1,GTF2H5,HMGN1,ISY1,POLR2B,POLR2E,POLR2G,POLR2H,POLR2I,POLR2J,POLR2L,PPIE,PRPF19,RPS27A,UBA52,XAB2,XPA	1
Dectin-1 Mediated Noncanonical Nf-Kb Signaling	Http://Www.Reactome.Org/Pathwaybrowser/#/R-Dre-5607761	23	23	5.83612	4.44223e-05	BTRC,FBXW11,NFKB2,PSMA1,PSMA4,PSMA7,PSMB1,PSMB2,PSMB3,PSMB4,PSMB6,PSMB8,PSMC3,PSMC5,PSMD11,PSMD13,PSMD4,PSMD5,PSME1,PSME2,PSME4,RPS27A,UBA52	1
Autodegradation Of The E3 Ubiquitin Ligase Cop1	Http://Www.Reactome.Org/Pathwaybrowser/#/R-Dre-349425	21	21	4.93052	4.90844e-05	ATM,PSMA1,PSMA4,PSMA7,PSMB1,PSMB2,PSMB3,PSMB4,PSMB6,PSMB8,PSMC3,PSMC5,PSMD11,PSMD13,PSMD4,PSMD5,PSME1,PSME2,PSME4,RPS27A,UBA52	1
Cdk-Mediated Phosphorylation And Removal Of Cdc6	Http://Www.Reactome.Org/Pathwaybrowser/#/R-Dre-69017	21	21	4.93052	4.90844e-05	CDK2,PSMA1,PSMA4,PSMA7,PSMB1,PSMB2,PSMB3,PSMB4,PSMB6,PSMB8,PSMC3,PSMC5,PSMD11,PSMD13,PSMD4,PSMD5,PSME1,PSME2,PSME4,RPS27A,UBA52	1
Auf1 (Hnrnp D0) Binds And Destabilizes Mrna	Http://Www.Reactome.Org/Pathwaybrowser/#/R-Dre-450408	22	22	5.43363	5.27459e-05	EIF4G1,PABPC1,PSMA1,PSMA4,PSMA7,PSMB1,PSMB2,PSMB3,PSMB4,PSMB6,PSMB8,PSMC3,PSMC5,PSMD11,PSMD13,PSMD4,PSMD5,PSME1,PSME2,PSME4,RPS27A,UBA52	1
Pkmts Methylate Histone Lysines	Http://Www.Reactome.Org/Pathwaybrowser/#/R-Gga-3214841	24	24	6.43986	5.53904e-05	ASH2L,ATF7IP,DPY30,EHMT2,EZH2,HIST1H3E,HIST1H4H,KMT2B,KMT2C,KMT2D,KMT2E,NSD1,RBBP4,RBBP7,SETD1B,SETD2,SETD3,SETD7,SETDB1,SETDB2,SMYD3,SUV39H1,SUV39H2,WHSC1	1
Rna Polymerase Ii Pre-Transcription Events	Http://Www.Reactome.Org/Pathwaybrowser/#/R-Cel-674695	24	24	6.43986	5.53904e-05	CCNT2,ERCC2,GTF2A2,GTF2E2,GTF2F2,GTF2H5,NELFB,NELFCD,NELFE,POLR2B,POLR2E,POLR2G,POLR2H,POLR2I,POLR2J,POLR2L,SSRP1,TAF1,TAF2,TAF3,TAF4,TAF4B,TAF9,TCEB2	1
Recycling Pathway Of L1	Http://Www.Reactome.Org/Pathwaybrowser/#/R-Dre-437239	20	20	4.52803	5.57765e-05	ACTB,ACTG1,AP2M1,AP2S1,CLTA,DNM1,DNM3,KIF4A,L1CAM,RDX,RPS6KA3,RPS6KA4,RPS6KA5,RPS6KA6,SHTN1,TUBA1B,TUBA1C,TUBA4A,TUBB2B,TUBB4B	1
Laminin Interactions	Http://Www.Reactome.Org/Pathwaybrowser/#/R-Dme-3000157	16	16	2.81744	5.62951e-05	COL4A1,COL4A3,COL4A4,COL4A5,HSPG2,ITGA3,ITGA6,ITGAV,ITGB1,LAMA2,LAMA3,LAMA4,LAMA5,LAMB2,LAMC1,NID2	1
Vpu Mediated Degradation Of Cd4	Http://Www.Reactome.Org/Pathwaybrowser/#/R-Hsa-180534	21	21	5.03114	6.10495e-05	BTRC,PSMA1,PSMA4,PSMA7,PSMB1,PSMB2,PSMB3,PSMB4,PSMB6,PSMB8,PSMC3,PSMC5,PSMD11,PSMD13,PSMD4,PSMD5,PSME1,PSME2,PSME4,RPS27A,UBA52	1
Viral Messenger Rna Synthesis	Http://Www.Reactome.Org/Pathwaybrowser/#/R-Hsa-168325	19	19	4.12554	6.26158e-05	GTF2F2,NDC1,NUP107,NUP153,NUP160,NUP35,NUP37,NUP43,NUP58,NUP85,POLR2B,POLR2E,POLR2G,POLR2H,POLR2I,POLR2J,POLR2L,POM121,RANBP2	1
Regulation Of Actin Dynamics For Phagocytic Cup Formation	Http://Www.Reactome.Org/Pathwaybrowser/#/R-Dme-2029482	22	22	5.53426	6.42456e-05	ACTB,ACTG1,ARPC1A,ARPC1B,ARPC2,ARPC3,BRK1,CFL1,CRK,ELMO1,ELMO2,MAPK3,MYH2,MYO10,MYO5A,NCKAP1,PTK2,VAV3,WASF1,WASF3,WASL,WIPF3	1
Asymmetric Localization Of Pcp Proteins	Http://Www.Reactome.Org/Pathwaybrowser/#/R-Dre-4608870	23	23	6.03737	6.59629e-05	FZD4,PRICKLE1,PSMA1,PSMA4,PSMA7,PSMB1,PSMB2,PSMB3,PSMB4,PSMB6,PSMB8,PSMC3,PSMC5,PSMD11,PSMD13,PSMD4,PSMD5,PSME1,PSME2,PSME4,RPS27A,UBA52,VANGL2	1
Transcriptional Activation Of Mitochondrial Biogenesis	Http://Www.Reactome.Org/Pathwaybrowser/#/R-Mmu-2151201	18	18	3.72304	6.85987e-05	ALAS1,ATF2,CHD9,CREBBP,ESRRA,GABPA,HDAC3,MED1,MEF2C,MEF2D,NCOA1,NCOA2,NCOR1,PPARA,PPARGC1A,PPARGC1B,SSBP1,TBL1XR1	1
Synthesis Of Pips At The Plasma Membrane	Http://Www.Reactome.Org/Pathwaybrowser/#/R-Dre-1660499	17	17	3.32055	7.38135e-05	INPP4A,INPP4B,INPP5J,INPPL1,MTM1,MTMR1,PI4K2B,PIK3C2A,PIK3C2B,PIK3CA,PIK3CD,PIK3R1,PIK3R3,PIP5K1A,PTEN,SYNJ1,SYNJ2	1
Activated Notch1 Transmits Signal To The Nucleus	Http://Www.Reactome.Org/Pathwaybrowser/#/R-Dre-2122948	16	16	2.91806	7.62013e-05	ADAM17,APH1A,ARRB2,DLL1,DTX2,DTX4,ITCH,JAG1,JAG2,MIB1,NEURL1,NEURL1B,NOTCH1,PSEN2,RPS27A,UBA52	1
Elastic Fibre Formation	Http://Www.Reactome.Org/Pathwaybrowser/#/R-Gga-1566948	13	13	1.81121	8.67025e-05	ELN,FBLN5,FBN1,FBN2,ITGAV,ITGB1,ITGB3,ITGB6,LOXL1,LOXL2,LOXL3,LOXL4,MFAP5	1
Regulation Of Activated Pak-2P34 By Proteasome Mediated Degradation	Http://Www.Reactome.Org/Pathwaybrowser/#/R-Hsa-211733	20	20	4.72927	8.9066e-05	PSMA1,PSMA4,PSMA7,PSMB1,PSMB2,PSMB3,PSMB4,PSMB6,PSMB8,PSMC3,PSMC5,PSMD11,PSMD13,PSMD4,PSMD5,PSME1,PSME2,PSME4,RPS27A,UBA52	1
Degradation Of Gli1 By The Proteasome	Http://Www.Reactome.Org/Pathwaybrowser/#/R-Dre-5610780	22	22	5.7355	9.75628e-05	BTRC,ITCH,PSMA1,PSMA4,PSMA7,PSMB1,PSMB2,PSMB3,PSMB4,PSMB6,PSMB8,PSMC3,PSMC5,PSMD11,PSMD13,PSMD4,PSMD5,PSME1,PSME2,PSME4,RPS27A,UBA52	1
Ns1 Mediated Effects On Host Pathways	Http://Www.Reactome.Org/Pathwaybrowser/#/R-Hsa-168276	17	17	3.42118	9.75628e-05	ISG15,KPNA1,KPNA2,KPNA3,KPNA4,KPNA5,NDC1,NUP107,NUP153,NUP160,NUP35,NUP37,NUP43,NUP58,NUP85,POM121,RANBP2	1
Signaling By Scf-Kit	Http://Www.Reactome.Org/Pathwaybrowser/#/R-Gga-1433557	17	17	3.42118	9.75628e-05	CHEK1,FER,FES,GAB2,GRB10,HRAS,JAK2,PIK3CA,PIK3R1,PIK3R3,PTPN11,PTPRU,SOS1,STAT1,STAT3,STAT5B,YES1	1
E2F Mediated Regulation Of Dna Replication	Http://Www.Reactome.Org/Pathwaybrowser/#/R-Gga-113510	12	12	1.50934	0.000101103	CDC25A,CDC45,CDK1,CDT1,DHFR,E2F1,FBXO5,ORC1,PCNA,RRM2,TK2,TYMS	1
G1/S-Specific Transcription	Http://Www.Reactome.Org/Pathwaybrowser/#/R-Gga-69205	12	12	1.50934	0.000101103	CDC25A,CDC45,CDK1,CDT1,DHFR,E2F1,FBXO5,ORC1,PCNA,RRM2,TK2,TYMS	1
Egfr Downregulation	Http://Www.Reactome.Org/Pathwaybrowser/#/R-Dre-182971	15	15	2.61619	0.000101992	AP2M1,AP2S1,ARHGEF7,CBL,CLTA,EGF,EGFR,EPS15,PTPRK,RPS27A,SPRY1,SPRY2,STAM,STAM2,UBA52	1
Glycolysis	Http://Www.Reactome.Org/Pathwaybrowser/#/R-Dme-70171	15	15	2.61619	0.000101992	ALDOB,ALDOC,ENO1,ENO2,ENO3,GAPDH,GCK,GPI,PFKFB4,PFKM,PFKP,PGAM1,PKM,PPP2R1B,TPI1	1
Polymerase Switching	Http://Www.Reactome.Org/Pathwaybrowser/#/R-Gga-69091	11	11	1.20747	0.000109379	PCNA,POLA2,POLD1,POLD2,POLD3,PRIM1,PRIM2,RFC2,RFC3,RFC4,RFC5	1
Polymerase Switching On The C-Strand Of The Telomere	Http://Www.Reactome.Org/Pathwaybrowser/#/R-Gga-174411	11	11	1.20747	0.000109379	PCNA,POLA2,POLD1,POLD2,POLD3,PRIM1,PRIM2,RFC2,RFC3,RFC4,RFC5	1
Translesion Synthesis By Rev1	Http://Www.Reactome.Org/Pathwaybrowser/#/R-Gga-110312	11	11	1.20747	0.000109379	MAD2L2,PCNA,REV1,REV3L,RFC2,RFC3,RFC4,RFC5,RPA1,RPS27A,UBA52	1
Xbp1(S) Activates Chaperone Genes	Http://Www.Reactome.Org/Pathwaybrowser/#/R-Dme-381038	21	21	5.33301	0.000113963	CTDSP2,CXXC1,DCTN1,DNAJB9,DNAJC3,FKBP14,GFPT1,HYOU1,JMJD7-PLA2G4B,KLHDC3,LMNA,MYDGF,PLA2G4B,SEC31A,SEC61B,SEC61G,SERP1,SYVN1,TATDN2,WIPI1,XBP1	1
Regulation Of Ornithine Decarboxylase (Odc)	Http://Www.Reactome.Org/Pathwaybrowser/#/R-Dre-350562	20	20	4.93052	0.000137637	NQO1,OAZ1,PSMA1,PSMA4,PSMA7,PSMB1,PSMB2,PSMB3,PSMB4,PSMB6,PSMB8,PSMC3,PSMC5,PSMD11,PSMD13,PSMD4,PSMD5,PSME1,PSME2,PSME4	1
Cdo In Myogenesis	Http://Www.Reactome.Org/Pathwaybrowser/#/R-Gga-375170	15	15	2.71682	0.000139949	BNIP2,BOC,CDH4,CTNNA1,MAPK11,MEF2A,MEF2C,MEF2D,MYF5,MYOD1,MYOG,NEO1,SPAG9,TCF12,TCF4	1
Glycogen Breakdown (Glycogenolysis)	Http://Www.Reactome.Org/Pathwaybrowser/#/R-Dme-70221	12	12	1.60997	0.000152446	AGL,CALM1,CALM2,CALM3,GYG1,GYG2,PGM1,PHKA1,PHKG1,PHKG2,PYGB,PYGM	1
Polo-Like Kinase Mediated Events	Http://Www.Reactome.Org/Pathwaybrowser/#/R-Gga-156711	12	12	1.60997	0.000152446	CCNB1,CCNB2,CDC25A,CDC25C,CENPF,EP300,FOXM1,MYBL2,PKMYT1,PLK1,RBBP4,WEE1	1
Transcription-Coupled Nucleotide Excision Repair (Tc-Ner)	Http://Www.Reactome.Org/Pathwaybrowser/#/R-Hsa-6781827	19	19	4.52803	0.000161116	DDB1,EP300,ERCC2,ERCC6,GTF2H5,HMGN1,ISY1,POLR2B,POLR2E,POLR2G,POLR2H,POLR2I,POLR2J,POLR2L,PPIE,PRPF19,RPS27A,UBA52,XAB2	1
Assembly Of The Pre-Replicative Complex	Http://Www.Reactome.Org/Pathwaybrowser/#/R-Dre-68867	11	11	1.3081	0.000176457	CDT1,MCM2,MCM3,MCM4,MCM5,MCM6,MCM7,MCM8,ORC1,ORC5,ORC6	1
Translesion Synthesis By Poli	Http://Www.Reactome.Org/Pathwaybrowser/#/R-Gga-5656121	11	11	1.3081	0.000176457	MAD2L2,PCNA,REV1,REV3L,RFC2,RFC3,RFC4,RFC5,RPA1,RPS27A,UBA52	1
Resolution Of D-Loop Structures Through Holliday Junction Intermediates	Http://Www.Reactome.Org/Pathwaybrowser/#/R-Dre-5693568	16	16	3.21993	0.000178616	ATM,BLM,BRCA1,BRCA2,BRIP1,EME1,EXO1,GEN1,NBN,RAD51,RAD51AP1,RAD51D,RBBP8,RMI2,XRCC2,XRCC3	1
Homologous Dna Pairing And Strand Exchange	Http://Www.Reactome.Org/Pathwaybrowser/#/R-Dre-5693579	14	14	2.41495	0.000189021	ATM,BLM,BRCA1,BRCA2,BRIP1,EXO1,NBN,RAD51,RAD51AP1,RAD51D,RBBP8,RMI2,XRCC2,XRCC3	1
Vegfr2 Mediated Vascular Permeability	Http://Www.Reactome.Org/Pathwaybrowser/#/R-Dme-5218920	14	14	2.41495	0.000189021	AKT3,CALM1,CALM2,CALM3,CAV1,CTNNA1,CTNND1,JUP,MLST8,MTOR,PDPK1,RICTOR,TRIB3,VAV3	1
Phase 0 - Rapid Depolarisation	Http://Www.Reactome.Org/Pathwaybrowser/#/R-Dre-5576892	19	19	4.62865	0.000201012	CACNA1S,CACNA2D1,CACNB1,CACNB3,CACNG1,CACNG4,CACNG6,CALM1,CALM2,CALM3,CAMK2A,CAMK2B,CAMK2D,CAMK2G,FGF11,FGF13,SCN1B,SCN3B,SCN4A	1
Interferon Gamma Signaling	Http://Www.Reactome.Org/Pathwaybrowser/#/R-Rno-877300	26	26	8.35169	0.000249026	B2M,CAMK2A,CAMK2B,CAMK2D,CAMK2G,CD44,GBP3,HLA-A,HLA-B,HLA-C,HLA-DPA1,HLA-E,ICAM1,IFNGR1,IRF1,IRF3,IRF6,JAK1,JAK2,NCAM1,OAS3,PRKCD,STAT1,TRIM14,TRIM21,VCAM1	1
Rho Gtpases Activate Iqgaps	Http://Www.Reactome.Org/Pathwaybrowser/#/R-Rno-5626467	15	15	2.91806	0.000254744	ACTB,ACTG1,CALM1,CALM2,CALM3,CDH1,CLIP1,CTNNA1,IQGAP1,IQGAP3,TUBA1B,TUBA1C,TUBA4A,TUBB2B,TUBB4B	1
Tnfr1-Induced Nfkappab Signaling Pathway	Http://Www.Reactome.Org/Pathwaybrowser/#/R-Dre-5357956	15	15	2.91806	0.000254744	CYLD,MAP3K7,RACK1,RBCK1,RNF31,RPS27A,SHARPIN,TAB2,TAB3,TNFAIP3,TNFRSF1A,TRAF2,UBA52,USP2,XIAP	1
Constitutive Signaling By Akt1 E17K In Cancer	Http://Www.Reactome.Org/Pathwaybrowser/#/R-Hsa-5674400	14	14	2.51557	0.000256686	AKT3,BAD,CASP9,CDKN1A,CDKN1B,FOXO1,FOXO4,GSK3B,MLST8,MTOR,NR4A1,PDPK1,RICTOR,RPS6KB2	1
G0 And Early G1	Http://Www.Reactome.Org/Pathwaybrowser/#/R-Dre-1538133	14	14	2.51557	0.000256686	CCNA2,CDC25A,CDK1,CDK2,DYRK1A,E2F1,E2F5,HDAC1,MYBL2,PCNA,RBBP4,RBL1,RBL2,TOP2A	1
Gluconeogenesis	Http://Www.Reactome.Org/Pathwaybrowser/#/R-Dme-70263	14	14	2.51557	0.000256686	ALDOB,ALDOC,ENO1,ENO2,ENO3,GAPDH,GOT1,GPI,PC,PGAM1,SLC25A1,SLC25A10,SLC25A12,TPI1	1
Rho Gtpases Activate Pkns	Http://Www.Reactome.Org/Pathwaybrowser/#/R-Dre-5625740	14	14	2.51557	0.000256686	CDC25C,MYH14,MYL12B,MYL6,PDPK1,PKN1,PKN3,PPP1R12A,PPP1R12B,PPP1R14A,RHOC,YWHAG,YWHAH,YWHAQ	1
Resolution Of D-Loop Structures Through Synthesis-Dependent Strand Annealing (Sdsa)	Http://Www.Reactome.Org/Pathwaybrowser/#/R-Hsa-5693554	14	14	2.51557	0.000256686	ATM,BLM,BRCA1,BRCA2,BRIP1,EXO1,NBN,RAD51,RAD51AP1,RAD51D,RBBP8,RMI2,XRCC2,XRCC3	1
Rna Polymerase Iii Abortive And Retractive Initiation	Http://Www.Reactome.Org/Pathwaybrowser/#/R-Hsa-749476	17	17	3.82367	0.000266954	BDP1,GTF3C5,GTF3C6,NFIC,NFIX,POLR2E,POLR2H,POLR2L,POLR3B,POLR3D,POLR3E,POLR3GL,POU2F1,SNAPC1,SNAPC2,SSB,ZNF143	1
Transcriptional Regulation By Small Rnas	Http://Www.Reactome.Org/Pathwaybrowser/#/R-Dre-5578749	29	29	10.2635	0.000335963	AGO2,H2AFX,H2AFZ,H3F3B,HIST1H2BD,HIST1H2BE,HIST1H3E,HIST1H4H,HIST2H2AC,HIST2H2BE,NDC1,NUP107,NUP153,NUP160,NUP35,NUP37,NUP43,NUP58,NUP85,POLR2B,POLR2E,POLR2G,POLR2H,POLR2I,POLR2J,POLR2L,POM121,RAN,RANBP2	1
Cyclin A/B1 Associated Events During G2/M Transition	Http://Www.Reactome.Org/Pathwaybrowser/#/R-Dre-69273	13	13	2.2137	0.000354889	CCNA2,CCNB1,CCNB2,CDC25A,CDC25B,CDC25C,CDK1,CDK2,FOXM1,PKMYT1,PLK1,PPP2R1B,WEE1	1
Mtorc1-Mediated Signalling	Http://Www.Reactome.Org/Pathwaybrowser/#/R-Dme-166208	13	13	2.2137	0.000354889	EIF4EBP1,EIF4G1,LAMTOR1,LAMTOR2,LAMTOR4,LAMTOR5,MLST8,MTOR,RHEB,RPS6,RPS6KB1,RRAGC,RRAGD	1
Hiv Transcription Initiation	Http://Www.Reactome.Org/Pathwaybrowser/#/R-Hsa-167161	18	18	4.4274	0.000361571	ERCC2,GTF2A2,GTF2E2,GTF2F2,GTF2H5,POLR2B,POLR2E,POLR2G,POLR2H,POLR2I,POLR2J,POLR2L,TAF1,TAF2,TAF3,TAF4,TAF4B,TAF9	1
Rna Polymerase Ii Hiv Promoter Escape	Http://Www.Reactome.Org/Pathwaybrowser/#/R-Hsa-167162	18	18	4.4274	0.000361571	ERCC2,GTF2A2,GTF2E2,GTF2F2,GTF2H5,POLR2B,POLR2E,POLR2G,POLR2H,POLR2I,POLR2J,POLR2L,TAF1,TAF2,TAF3,TAF4,TAF4B,TAF9	1
Rna Polymerase Ii Promoter Escape	Http://Www.Reactome.Org/Pathwaybrowser/#/R-Cel-73776	18	18	4.4274	0.000361571	ERCC2,GTF2A2,GTF2E2,GTF2F2,GTF2H5,POLR2B,POLR2E,POLR2G,POLR2H,POLR2I,POLR2J,POLR2L,TAF1,TAF2,TAF3,TAF4,TAF4B,TAF9	1
Rna Polymerase Ii Transcription Initiation	Http://Www.Reactome.Org/Pathwaybrowser/#/R-Cel-75953	18	18	4.4274	0.000361571	ERCC2,GTF2A2,GTF2E2,GTF2F2,GTF2H5,POLR2B,POLR2E,POLR2G,POLR2H,POLR2I,POLR2J,POLR2L,TAF1,TAF2,TAF3,TAF4,TAF4B,TAF9	1
Rna Polymerase Ii Transcription Initiation And Promoter Clearance	Http://Www.Reactome.Org/Pathwaybrowser/#/R-Cel-76042	18	18	4.4274	0.000361571	ERCC2,GTF2A2,GTF2E2,GTF2F2,GTF2H5,POLR2B,POLR2E,POLR2G,POLR2H,POLR2I,POLR2J,POLR2L,TAF1,TAF2,TAF3,TAF4,TAF4B,TAF9	1
Rna Polymerase Ii Transcription Pre-Initiation And Promoter Opening	Http://Www.Reactome.Org/Pathwaybrowser/#/R-Cel-73779	18	18	4.4274	0.000361571	ERCC2,GTF2A2,GTF2E2,GTF2F2,GTF2H5,POLR2B,POLR2E,POLR2G,POLR2H,POLR2I,POLR2J,POLR2L,TAF1,TAF2,TAF3,TAF4,TAF4B,TAF9	1
Transcription Of The Hiv Genome	Http://Www.Reactome.Org/Pathwaybrowser/#/R-Hsa-167172	18	18	4.4274	0.000361571	ERCC2,GTF2A2,GTF2E2,GTF2F2,GTF2H5,POLR2B,POLR2E,POLR2G,POLR2H,POLR2I,POLR2J,POLR2L,TAF1,TAF2,TAF3,TAF4,TAF4B,TAF9	1
Amino Acid Transport Across The Plasma Membrane	Http://Www.Reactome.Org/Pathwaybrowser/#/R-Dme-352230	15	15	3.11931	0.000431387	SLC16A10,SLC1A4,SLC36A1,SLC38A1,SLC38A2,SLC38A3,SLC38A4,SLC6A12,SLC6A15,SLC6A6,SLC7A1,SLC7A11,SLC7A5,SLC7A6,SLC7A7	1
Vpr-Mediated Nuclear Import Of Pics	Http://Www.Reactome.Org/Pathwaybrowser/#/R-Hsa-180910	15	15	3.11931	0.000431387	BANF1,HMGA1,KPNA1,NDC1,NUP107,NUP153,NUP160,NUP35,NUP37,NUP43,NUP58,NUP85,POM121,PSIP1,RANBP2	1
Rna Polymerase I Transcription Initiation	Http://Www.Reactome.Org/Pathwaybrowser/#/R-Cel-73762	18	18	4.52803	0.000455977	EHMT2,ERCC2,ERCC6,GATAD2B,GTF2H5,HDAC1,HDAC2,KAT2B,MBD3,MTA2,POLR1E,POLR2E,POLR2H,POLR2L,RBBP4,RBBP7,RRN3,ZNRD1	1
Downstream Signal Transduction	Http://Www.Reactome.Org/Pathwaybrowser/#/R-Dre-186763	14	14	2.71682	0.00045772	CRK,CRKL,HRAS,NCK2,PDGFRA,PDGFRB,PIK3CA,PIK3R1,PTPN11,RAPGEF1,SOS1,STAT1,STAT3,STAT5B	1
Energy Dependent Regulation Of Mtor By Lkb1-Ampk	Http://Www.Reactome.Org/Pathwaybrowser/#/R-Gga-380972	14	14	2.71682	0.00045772	CAB39,LAMTOR1,LAMTOR2,LAMTOR4,LAMTOR5,MLST8,MTOR,PPM1A,PRKAA2,PRKAB2,PRKAG3,RHEB,RRAGC,RRAGD	1
Notch2 Activation And Transmission Of Signal To The Nucleus	Http://Www.Reactome.Org/Pathwaybrowser/#/R-Hsa-2979096	12	12	1.91183	0.00045772	APH1A,DLL1,JAG1,JAG2,MDK,MIB1,NEURL1,NEURL1B,NOTCH2,PSEN2,RPS27A,UBA52	1
Yap1- And Wwtr1 (Taz)-Stimulated Gene Expression	Http://Www.Reactome.Org/Pathwaybrowser/#/R-Dre-2032785	14	14	2.71682	0.00045772	CHD9,CREBBP,HIPK1,HIPK2,KAT2B,MED1,NCOA1,NCOA2,NPPA,PPARA,TBL1XR1,TEAD1,TEAD4,WWTR1	1
Unwinding Of Dna	Http://Www.Reactome.Org/Pathwaybrowser/#/R-Dre-176974	10	10	1.20747	0.000466322	CDC45,GINS1,GINS4,MCM2,MCM3,MCM4,MCM5,MCM6,MCM7,MCM8	1
Microrna (Mirna) Biogenesis	Http://Www.Reactome.Org/Pathwaybrowser/#/R-Dme-203927	13	13	2.31433	0.000466332	AGO2,AGO3,AGO4,DICER1,POLR2B,POLR2E,POLR2G,POLR2H,POLR2I,POLR2J,POLR2L,RAN,TARBP2	1
Sema4D Induced Cell Migration And Growth-Cone Collapse	Http://Www.Reactome.Org/Pathwaybrowser/#/R-Gga-416572	13	13	2.31433	0.000466332	ARHGEF11,ARHGEF12,ERBB2,LIMK2,MYH14,MYL12B,MYL6,PLXNB1,RAC2,RHOC,RHOG,ROCK1,ROCK2	1
Ncam1 Interactions	Http://Www.Reactome.Org/Pathwaybrowser/#/R-Dre-419037	17	17	4.12554	0.000531019	AGRN,CACNA1H,CACNA1S,CACNB1,CACNB3,COL4A1,COL4A3,COL4A4,COL4A5,COL5A2,COL5A3,COL6A2,GDNF,GFRA1,NCAM1,PRNP,ST8SIA2	1
Rev-Mediated Nuclear Export Of Hiv Rna	Http://Www.Reactome.Org/Pathwaybrowser/#/R-Hsa-165054	15	15	3.21993	0.000551814	NDC1,NUP107,NUP153,NUP160,NUP35,NUP37,NUP43,NUP58,NUP85,POM121,RAN,RANBP1,RANBP2,RANGAP1,RCC1	1
Constitutive Signaling By Ligand-Responsive Egfr Cancer Variants	Http://Www.Reactome.Org/Pathwaybrowser/#/R-Hsa-1236382	11	11	1.60997	0.000586746	CBL,CDC37,EGF,EGFR,GAB1,HRAS,PIK3CA,PIK3R1,RPS27A,SOS1,UBA52	1
Signaling By Fgfr1 In Disease	Http://Www.Reactome.Org/Pathwaybrowser/#/R-Hsa-5655302	14	14	2.81744	0.000607585	BCR,FGF1,FGF5,FGF9,FGFR1,FRS2,GAB1,HRAS,LRRFIP1,MYO18A,PIK3CA,PIK3R1,SOS1,ZMYM2	1
Processing Of Capped Intron-Containing Pre-Mrna	Http://Www.Reactome.Org/Pathwaybrowser/#/R-Mmu-72203	16	16	3.72304	0.000620845	GTF2F2,HNRNPA1,HNRNPA2B1,HNRNPA3,HNRNPC,HNRNPM,PCBP2,POLR2B,POLR2E,POLR2G,POLR2H,POLR2I,POLR2J,POLR2L,PTBP1,RBMX	1
Signaling By Erbb2	Http://Www.Reactome.Org/Pathwaybrowser/#/R-Rno-1227986	13	13	2.41495	0.000639837	CDC37,CUL5,EGF,EGFR,ERBB2,ERBB2IP,ERBB3,ERBB4,HBEGF,RPS27A,STUB1,UBA52,YES1	1
Hedgehog 'Off' State	Http://Www.Reactome.Org/Pathwaybrowser/#/R-Dre-5610787	19	19	5.23239	0.000679195	ADCY2,ADCY6,ADCY9,GLI2,IFT52,KIF3A,KIF7,PRKAR1A,PRKAR1B,PRKAR2A,PTCH1,TTC21B,TUBA1B,TUBA1C,TUBA4A,TUBB2B,TUBB4B,TULP3,WDR19	1
Nuclear Receptor Transcription Pathway	Http://Www.Reactome.Org/Pathwaybrowser/#/R-Dre-383280	18	18	4.72927	0.000679195	ESR1,ESRRA,ESRRG,MED1,NR1I3,NR2C2,NR2C2AP,NR3C1,NR3C2,NR4A1,NR4A3,NRBF2,PPARA,RARB,RORA,RXRG,THRB,VDR	1
Trna Processing In The Nucleus	Http://Www.Reactome.Org/Pathwaybrowser/#/R-Hsa-6784531	19	19	5.23239	0.000679195	FAM98B,NDC1,NUP107,NUP153,NUP160,NUP35,NUP37,NUP43,NUP58,NUP85,POM121,POP1,POP4,POP5,POP7,RAN,RANBP2,RPP30,TSEN34	1
Nuclear Pore Complex (Npc) Disassembly	Http://Www.Reactome.Org/Pathwaybrowser/#/R-Dre-3301854	15	15	3.32055	0.000707313	CCNB1,CCNB2,CDK1,NDC1,NEK7,NUP107,NUP153,NUP160,NUP35,NUP37,NUP43,NUP58,NUP85,POM121,RANBP2	1
Constitutive Signaling By Aberrant Pi3K In Cancer	Http://Www.Reactome.Org/Pathwaybrowser/#/R-Hsa-2219530	20	20	5.83612	0.000807065	EGF,EGFR,ERBB2,ERBB3,ERBB4,FGF1,FGF5,FGF7,FGF9,FGFR1,FRS2,GAB1,HBEGF,PDGFRA,PDGFRB,PIK3CA,PIK3CD,PIK3R1,PIK3R3,PTPN11	1
Intraflagellar Transport	Http://Www.Reactome.Org/Pathwaybrowser/#/R-Dme-5620924	19	19	5.33301	0.000832178	DYNLL1,DYNLRB1,IFT27,IFT46,IFT52,IFT81,KIF17,KIF3A,KIFAP3,TCTEX1D2,TRIP11,TTC21B,TUBA1B,TUBA1C,TUBA4A,TUBB2B,TUBB4B,WDR19,WDR34	1
Apoptotic Cleavage Of Cellular Proteins	Http://Www.Reactome.Org/Pathwaybrowser/#/R-Rno-111465	11	11	1.71059	0.000841504	APC,BCAP31,CASP3,CASP6,CLSPN,PRKCD,PRKCQ,PTK2,ROCK1,SATB1,STK24	1
Signaling By Retinoic Acid	Http://Www.Reactome.Org/Pathwaybrowser/#/R-Dme-5362517	11	11	1.71059	0.000841504	CPT1A,DLAT,FABP5,PDHB,PDHX,PDK1,PDK2,PDK3,PDK4,RARB,RXRG	1
Basigin Interactions	Http://Www.Reactome.Org/Pathwaybrowser/#/R-Dme-210991	13	13	2.51557	0.0008544	BSG,CAV1,ITGA3,ITGA6,ITGB1,L1CAM,PPIA,SLC16A3,SLC7A11,SLC7A5,SLC7A6,SLC7A7,SPN	1
Lysosome Vesicle Biogenesis	Http://Www.Reactome.Org/Pathwaybrowser/#/R-Dre-432720	15	15	3.42118	0.000907823	AP1B1,AP1M1,AP1S1,AP4B1,AP4E1,APP,BLOC1S1,CHMP2A,CLTA,CTSZ,DNAJC6,DNASE2,M6PR,VAMP2,VAMP8	1
Meiotic Recombination	Http://Www.Reactome.Org/Pathwaybrowser/#/R-Hsa-912446	24	24	8.15045	0.000977313	ATM,BLM,BRCA1,BRCA2,CDK2,CDK4,DMC1,H2AFX,H2AFZ,H3F3B,HIST1H2BD,HIST1H2BE,HIST1H3E,HIST1H4H,HIST2H2AC,HIST2H2BE,MLH1,MND1,MSH4,NBN,PSMC3IP,RAD51,RBBP8,RPA1	1
Cross-Presentation Of Soluble Exogenous Antigens (Endosomes)	Http://Www.Reactome.Org/Pathwaybrowser/#/R-Dre-1236978	18	18	4.93052	0.00102485	PSMA1,PSMA4,PSMA7,PSMB1,PSMB2,PSMB3,PSMB4,PSMB6,PSMB8,PSMC3,PSMC5,PSMD11,PSMD13,PSMD4,PSMD5,PSME1,PSME2,PSME4	1
Copii (Coat Protein 2) Mediated Vesicle Transport	Http://Www.Reactome.Org/Pathwaybrowser/#/R-Dme-204005	21	21	6.54048	0.00107306	ANKRD28,AREG,CTSC,CTSZ,FOLR1,GOLGA2,LMAN1,LMAN2,PPP6R1,SEC13,SEC23A,SEC24A,SEC24B,SEC24C,SEC24D,SEC31A,TRAPPC1,TRAPPC10,TRAPPC3,TRAPPC4,USO1	1
Constitutive Signaling By Notch1 Hd Domain Mutants	Http://Www.Reactome.Org/Pathwaybrowser/#/R-Hsa-2691232	10	10	1.40872	0.00107306	ADAM17,DLL1,JAG1,JAG2,MIB1,NEURL1,NEURL1B,NOTCH1,RPS27A,UBA52	1
Interferon Alpha/Beta Signaling	Http://Www.Reactome.Org/Pathwaybrowser/#/R-Gga-909733	21	21	6.54048	0.00107306	ADAR,HLA-A,HLA-B,HLA-C,HLA-E,IFI35,IFI6,IFIT1,IFITM2,IFITM3,IP6K2,IRF1,IRF3,IRF6,ISG15,JAK1,OAS3,PSMB8,PTPN11,STAT1,XAF1	1
Signal Transduction By L1	Http://Www.Reactome.Org/Pathwaybrowser/#/R-Dre-445144	11	11	1.81121	0.00119944	CSNK2B,EGFR,FGFR1,ITGAV,ITGB1,ITGB3,L1CAM,MAP2K2,MAPK3,NCAM1,NRP1	1
Hs-Gag Degradation	Http://Www.Reactome.Org/Pathwaybrowser/#/R-Dre-2024096	12	12	2.2137	0.00120483	AGRN,GLB1L,GPC2,GUSB,HPSE,HSPG2,IDS,NAGLU,SDC1,SDC2,SDC4,SGSH	1
Formation Of Incision Complex In Gg-Ner	Http://Www.Reactome.Org/Pathwaybrowser/#/R-Dre-5696395	16	16	4.02491	0.00122428	DDB1,DDB2,ERCC1,ERCC2,ERCC4,ERCC5,GTF2H5,RAD23B,RNF111,RPA1,RPS27A,SUMO1,SUMO2,UBA52,UBE2I,XPA	1
Removal Of The Flap Intermediate	Http://Www.Reactome.Org/Pathwaybrowser/#/R-Gga-69166	9	9	1.10685	0.00128792	FEN1,PCNA,POLA2,POLD1,POLD2,POLD3,PRIM1,PRIM2,RPA1	1
Nuclear Import Of Rev Protein	Http://Www.Reactome.Org/Pathwaybrowser/#/R-Hsa-180746	14	14	3.11931	0.00133259	NDC1,NPM1,NUP107,NUP153,NUP160,NUP35,NUP37,NUP43,NUP58,NUP85,POM121,RAN,RANBP2,RCC1	1
Rho Gtpases Activate Paks	Http://Www.Reactome.Org/Pathwaybrowser/#/R-Cel-5627123	11	11	1.91183	0.00169961	CALM1,CALM2,CALM3,CTTN,FLNA,MYH14,MYL12B,MYL6,MYLK,PPP1R12A,PPP1R12B	1
Hiv Elongation Arrest And Recovery	Http://Www.Reactome.Org/Pathwaybrowser/#/R-Hsa-167287	14	14	3.21993	0.00173219	CCNT2,GTF2F2,NELFB,NELFCD,NELFE,POLR2B,POLR2E,POLR2G,POLR2H,POLR2I,POLR2J,POLR2L,SSRP1,TCEB2	1
Pausing And Recovery Of Hiv Elongation	Http://Www.Reactome.Org/Pathwaybrowser/#/R-Hsa-167290	14	14	3.21993	0.00173219	CCNT2,GTF2F2,NELFB,NELFCD,NELFE,POLR2B,POLR2E,POLR2G,POLR2H,POLR2I,POLR2J,POLR2L,SSRP1,TCEB2	1
Association Of Licensing Factors With The Pre-Replicative Complex	Http://Www.Reactome.Org/Pathwaybrowser/#/R-Gga-69298	9	9	1.20747	0.00202617	CDT1,E2F1,E2F2,E2F3,GMNN,ORC1,ORC5,RPS27A,UBA52	1
Apc-Cdc20 Mediated Degradation Of Nek2A	Http://Www.Reactome.Org/Pathwaybrowser/#/R-Dre-179409	12	12	2.41495	0.0022236	ANAPC11,ANAPC15,ANAPC4,BUB1B,BUB3,CDC20,NEK2,RPS27A,UBA52,UBE2C,UBE2D1,UBE2E1	1
Regulation Of Apc/C Activators Between G1/S And Early Anaphase	Http://Www.Reactome.Org/Pathwaybrowser/#/R-Dre-176408	12	12	2.41495	0.0022236	ANAPC11,ANAPC15,ANAPC4,CCNA2,CCNB1,CDC20,CDK1,CDK2,FBXO5,UBE2C,UBE2D1,UBE2E1	1
Rmts Methylate Histone Arginines	Http://Www.Reactome.Org/Pathwaybrowser/#/R-Cel-3214858	22	22	7.54671	0.00223496	ARID1A,ARID1B,ARID2,CCND1,CDK4,COPRS,DNMT3A,H2AFX,H2AFZ,HIST1H3E,HIST1H4H,HIST2H2AC,JAK2,PBRM1,PRMT5,PRMT7,RBBP7,SMARCA2,SMARCA4,SMARCB1,SMARCC2,SMARCD2	1
Signaling By Fgfr1 Fusion Mutants	Http://Www.Reactome.Org/Pathwaybrowser/#/R-Hsa-1839117	10	10	1.60997	0.00230629	BCR,GAB2,LRRFIP1,MYO18A,PIK3CA,PIK3R1,STAT1,STAT3,STAT5B,ZMYM2	1
Processive Synthesis On The Lagging Strand	Http://Www.Reactome.Org/Pathwaybrowser/#/R-Dre-69183	8	8	0.905605	0.00233234	LIG1,PCNA,POLA2,POLD1,POLD2,POLD3,PRIM1,PRIM2	1
Regulation Of Signaling By Cbl	Http://Www.Reactome.Org/Pathwaybrowser/#/R-Cel-912631	11	11	2.01246	0.00233234	CBL,CRK,CRKL,PIK3CA,PIK3CD,PIK3R1,PIK3R3,RAPGEF1,RPS27A,UBA52,YES1	1
Rna Polymerase Ii Transcription Elongation	Http://Www.Reactome.Org/Pathwaybrowser/#/R-Cel-75955	16	16	4.32678	0.00234069	CCNT2,ERCC2,GTF2F2,GTF2H5,NELFB,NELFCD,NELFE,POLR2B,POLR2E,POLR2G,POLR2H,POLR2I,POLR2J,POLR2L,SSRP1,TCEB2	1
Regulation Of Tnfr1 Signaling	Http://Www.Reactome.Org/Pathwaybrowser/#/R-Dre-5357905	13	13	2.91806	0.00255885	CYLD,RACK1,RBCK1,RNF31,RPS27A,SHARPIN,TAX1BP1,TNFAIP3,TNFRSF1A,TRAF2,UBA52,USP2,XIAP	1
Tak1 Activates Nfkb By Phosphorylation And Activation Of Ikks Complex	Http://Www.Reactome.Org/Pathwaybrowser/#/R-Dre-445989	13	13	2.91806	0.00255885	AGER,APP,HMGB1,IRAK2,MAP3K7,NFKB1,NFKB2,NFKBIA,RPS27A,SAA1,TAB2,TAB3,UBA52	1
Epha-Mediated Growth Cone Collapse	Http://Www.Reactome.Org/Pathwaybrowser/#/R-Dme-3928663	14	14	3.42118	0.0027797	EFNA1,EFNA3,EFNA4,EFNA5,EPHA2,EPHA4,EPHA5,MYH14,MYL12B,MYL6,PTK2,ROCK1,ROCK2,YES1	1
Rho Gtpases Activate Wasps And Waves	Http://Www.Reactome.Org/Pathwaybrowser/#/R-Dme-5663213	14	14	3.42118	0.0027797	ACTB,ACTG1,ARPC1A,ARPC1B,ARPC2,ARPC3,BRK1,MAPK3,NCKAP1,PTK2,WASF1,WASF3,WASL,WIPF3	1
Recruitment And Atm-Mediated Phosphorylation Of Repair And Signaling Proteins At Dna Double Strand Breaks	Http://Www.Reactome.Org/Pathwaybrowser/#/R-Dre-5693565	21	21	7.14422	0.00285644	ATM,BABAM1,BRCA1,CHEK2,EYA3,EYA4,H2AFX,HERC2,HIST1H2BD,HIST1H2BE,HIST1H4H,HIST2H2BE,MAPK8,MDC1,NBN,RPS27A,SUMO1,TP53BP1,UBA52,UBE2I,WHSC1	1
Syndecan Interactions	Http://Www.Reactome.Org/Pathwaybrowser/#/R-Gga-3000170	12	12	2.51557	0.00288284	COL5A2,COL5A3,ITGA6,ITGAV,ITGB1,ITGB3,ITGB5,SDC1,SDC2,SDC4,TGFB1,TRAPPC4	1
Clec7A (Dectin-1) Induces Nfat Activation	Http://Www.Reactome.Org/Pathwaybrowser/#/R-Dme-5607763	9	9	1.3081	0.00295985	CALM1,CALM2,CALM3,ITPR1,ITPR2,NFATC1,NFATC3,PPP3CA,PPP3CB	1
Constitutive Signaling By Egfrviii	Http://Www.Reactome.Org/Pathwaybrowser/#/R-Hsa-5637810	9	9	1.3081	0.00295985	CBL,CDC37,EGF,EGFR,GAB1,HRAS,PIK3CA,PIK3R1,SOS1	1
Ras Activation Uopn Ca2+ Infux Through Nmda Receptor	Http://Www.Reactome.Org/Pathwaybrowser/#/R-Cfa-442982	10	10	1.71059	0.00318805	ACTN2,AKAP9,CALM1,CALM2,CALM3,CAMK2A,CAMK2B,CAMK2D,CAMK2G,HRAS	1
Vxpx Cargo-Targeting To Cilium	Http://Www.Reactome.Org/Pathwaybrowser/#/R-Dre-5620916	10	10	1.71059	0.00318805	ASAP1,EXOC2,EXOC5,EXOC6,EXOC7,EXOC8,GBF1,PKD1,PKD2,RAB3IP	1
Interaction Between L1 And Ankyrins	Http://Www.Reactome.Org/Pathwaybrowser/#/R-Dme-445095	13	13	3.01868	0.00320299	ACTB,ACTG1,ANK2,ANK3,L1CAM,NRCAM,SCN1B,SCN3B,SCN4A,SPTAN1,SPTB,SPTBN1,SPTBN2	1
Pausing And Recovery Of Tat-Mediated Hiv Elongation	Http://Www.Reactome.Org/Pathwaybrowser/#/R-Hsa-167238	13	13	3.01868	0.00320299	GTF2F2,NELFB,NELFCD,NELFE,POLR2B,POLR2E,POLR2G,POLR2H,POLR2I,POLR2J,POLR2L,SSRP1,TCEB2	1
Tcf Dependent Signaling In Response To Wnt	Http://Www.Reactome.Org/Pathwaybrowser/#/R-Dre-201681	13	13	3.01868	0.00320299	AXIN2,DKK1,DKK2,DVL3,KREMEN1,LRP5,LRP6,RNF146,RPS27A,TNKS,TNKS2,UBA52,USP34	1
Tat-Mediated Hiv Elongation Arrest And Recovery	Http://Www.Reactome.Org/Pathwaybrowser/#/R-Hsa-167243	13	13	3.01868	0.00320299	GTF2F2,NELFB,NELFCD,NELFE,POLR2B,POLR2E,POLR2G,POLR2H,POLR2I,POLR2J,POLR2L,SSRP1,TCEB2	1
Formation Of Hiv Elongation Complex In The Absence Of Hiv Tat	Http://Www.Reactome.Org/Pathwaybrowser/#/R-Hsa-167152	16	16	4.52803	0.00338739	CCNT2,ERCC2,GTF2F2,GTF2H5,NELFB,NELFCD,NELFE,POLR2B,POLR2E,POLR2G,POLR2H,POLR2I,POLR2J,POLR2L,SSRP1,TCEB2	1
Formation Of Rna Pol Ii Elongation Complex	Http://Www.Reactome.Org/Pathwaybrowser/#/R-Cel-112382	16	16	4.52803	0.00338739	CCNT2,ERCC2,GTF2F2,GTF2H5,NELFB,NELFCD,NELFE,POLR2B,POLR2E,POLR2G,POLR2H,POLR2I,POLR2J,POLR2L,SSRP1,TCEB2	1
Negative Regulation Of Mapk Pathway	Http://Www.Reactome.Org/Pathwaybrowser/#/R-Dre-5675221	14	14	3.5218	0.00338739	BRAF,DUSP10,DUSP16,DUSP5,DUSP8,HRAS,KSR1,MAPK3,PAQR3,PEBP1,PPP2R1B,PPP2R5A,RPS27A,UBA52	1
Condensation Of Prometaphase Chromosomes	Http://Www.Reactome.Org/Pathwaybrowser/#/R-Spo-2514853	8	8	1.00623	0.00354915	CCNB1,CCNB2,CDK1,CSNK2B,NCAPD2,NCAPG,NCAPH,SMC2	1
Mismatch Repair (Mmr) Directed By Msh2:Msh3 (Mutsbeta)	Http://Www.Reactome.Org/Pathwaybrowser/#/R-Mmu-5358606	8	8	1.00623	0.00354915	EXO1,LIG1,MLH1,PCNA,POLD1,POLD2,POLD3,RPA1	1
Mismatch Repair (Mmr) Directed By Msh2:Msh6 (Mutsalpha)	Http://Www.Reactome.Org/Pathwaybrowser/#/R-Mmu-5358565	8	8	1.00623	0.00354915	EXO1,LIG1,MLH1,PCNA,POLD1,POLD2,POLD3,RPA1	1
Rna Polymerase Iii Transcription Initiation From Type 3 Promoter	Http://Www.Reactome.Org/Pathwaybrowser/#/R-Gga-76071	12	12	2.61619	0.00364186	BDP1,POLR2E,POLR2H,POLR2L,POLR3B,POLR3D,POLR3E,POLR3GL,POU2F1,SNAPC1,SNAPC2,ZNF143	1
Apc/C:Cdc20 Mediated Degradation Of Cyclin B	Http://Www.Reactome.Org/Pathwaybrowser/#/R-Dre-174048	11	11	2.2137	0.00405195	ANAPC11,ANAPC15,ANAPC4,CCNB1,CDC20,CDK1,RPS27A,UBA52,UBE2C,UBE2D1,UBE2E1	1
Downregulation Of Smad2/3:Smad4 Transcriptional Activity	Http://Www.Reactome.Org/Pathwaybrowser/#/R-Dre-2173795	11	11	2.2137	0.00405195	HDAC1,NCOR1,PPM1A,RNF111,RPS27A,SKI,SKIL,SMAD3,UBA52,UBE2D1,USP9X	1
Ncam Signaling For Neurite Out-Growth	Http://Www.Reactome.Org/Pathwaybrowser/#/R-Dre-375165	11	11	2.2137	0.00405195	FGFR1,HRAS,MAPK3,NCAM1,PTK2,RPS6KA5,SOS1,SPTAN1,SPTB,SPTBN1,SPTBN2	1
Pi3K Events In Erbb2 Signaling	Http://Www.Reactome.Org/Pathwaybrowser/#/R-Rno-1963642	9	9	1.40872	0.00415116	EGF,EGFR,ERBB2,ERBB3,ERBB4,GAB1,HBEGF,PIK3CA,PIK3R1	1
Regulation Of Cholesterol Biosynthesis By Srebp (Srebf)	Http://Www.Reactome.Org/Pathwaybrowser/#/R-Gga-1655829	9	9	1.40872	0.00415116	INSIG1,MBTPS2,RAN,SEC23A,SEC24A,SEC24B,SEC24C,SEC24D,SREBF2	1
Tat-Mediated Elongation Of The Hiv-1 Transcript	Http://Www.Reactome.Org/Pathwaybrowser/#/R-Hsa-167246	15	15	4.12554	0.00415116	ERCC2,GTF2F2,GTF2H5,NELFB,NELFCD,NELFE,POLR2B,POLR2E,POLR2G,POLR2H,POLR2I,POLR2J,POLR2L,SSRP1,TCEB2	1
Regulation Of Lipid Metabolism By Peroxisome Proliferator-Activated Receptor Alpha (Pparalpha)	Http://Www.Reactome.Org/Pathwaybrowser/#/R-Dre-400206	10	10	1.81121	0.00424758	CHD9,CREBBP,HDAC3,MED1,NCOA1,NCOA2,NCOR1,PPARA,SIN3B,TBL1XR1	1
Meiotic Synapsis	Http://Www.Reactome.Org/Pathwaybrowser/#/R-Hsa-1221632	21	21	7.44609	0.00424978	ACD,BRCA1,DIDO1,H2AFX,H2AFZ,HIST1H2BD,HIST1H2BE,HIST1H4H,HIST2H2AC,HIST2H2BE,LMNA,LMNB1,POT1,RAD21,REC8,STAG1,STAG2,STAG3,SUN1,SYNE1,UBE2I	1
Transcriptional Regulation Of Pluripotent Stem Cells	Http://Www.Reactome.Org/Pathwaybrowser/#/R-Gga-452723	12	12	2.71682	0.00466367	EPAS1,KLF4,PBX1,POLR2B,POLR2E,POLR2G,POLR2H,POLR2I,POLR2J,POLR2L,POU5F1,STAT3	1
Cleavage Of Growing Transcript In The Termination Region	Http://Www.Reactome.Org/Pathwaybrowser/#/R-Gga-109688	15	15	4.22616	0.00508442	ALYREF,CPSF3,CSTF3,LSM10,MAGOH,RBM8A,SLBP,SNRPB,SNRPG,SRRM1,SRSF2,SRSF7,SRSF9,U2AF1L5,U2AF2	1
Abortive Elongation Of Hiv-1 Transcript In The Absence Of Tat	Http://Www.Reactome.Org/Pathwaybrowser/#/R-Hsa-167242	11	11	2.31433	0.00533489	GTF2F2,NELFB,NELFCD,NELFE,POLR2B,POLR2E,POLR2G,POLR2H,POLR2I,POLR2J,POLR2L	1
Chk1/Chk2(Cds1) Mediated Inactivation Of Cyclin B:Cdk1 Complex	Http://Www.Reactome.Org/Pathwaybrowser/#/R-Xtr-75035	8	8	1.10685	0.00535045	CCNB1,CDC25C,CDK1,CHEK1,WEE1,YWHAG,YWHAH,YWHAQ	1
Interleukin-6 Signaling	Http://Www.Reactome.Org/Pathwaybrowser/#/R-Dre-1059683	8	8	1.10685	0.00535045	CBL,IL6R,IL6ST,JAK1,JAK2,PTPN11,STAT1,STAT3	1
Signaling By Hippo	Http://Www.Reactome.Org/Pathwaybrowser/#/R-Dre-2028269	10	10	1.91183	0.00580161	AMOTL1,AMOTL2,CASP3,LATS1,LATS2,MOB1B,SAV1,STK3,TJP1,WWTR1	1
Creb Phosphorylation Through The Activation Of Camkii	Http://Www.Reactome.Org/Pathwaybrowser/#/R-Cfa-442729	9	9	1.50934	0.00586057	ACTN2,AKAP9,CALM1,CALM2,CALM3,CAMK2A,CAMK2B,CAMK2D,CAMK2G	1
Translesion Synthesis By Polh	Http://Www.Reactome.Org/Pathwaybrowser/#/R-Dme-110320	9	9	1.50934	0.00586057	NPLOC4,PCNA,RFC2,RFC3,RFC4,RFC5,RPA1,RPS27A,UBA52	1
Mtor Signalling	Http://Www.Reactome.Org/Pathwaybrowser/#/R-Gga-165159	9	9	1.50934	0.00586057	LAMTOR1,LAMTOR2,LAMTOR4,LAMTOR5,MLST8,MTOR,RHEB,RRAGC,RRAGD	1
Regulation Of Glucokinase By Glucokinase Regulatory Protein	Http://Www.Reactome.Org/Pathwaybrowser/#/R-Dre-170822	12	12	2.81744	0.0059135	GCK,NDC1,NUP107,NUP153,NUP160,NUP35,NUP37,NUP43,NUP58,NUP85,POM121,RANBP2	1
Formation Of Hiv-1 Elongation Complex Containing Hiv-1 Tat	Http://Www.Reactome.Org/Pathwaybrowser/#/R-Hsa-167200	15	15	4.32678	0.0060805	ERCC2,GTF2F2,GTF2H5,NELFB,NELFCD,NELFE,POLR2B,POLR2E,POLR2G,POLR2H,POLR2I,POLR2J,POLR2L,SSRP1,TCEB2	1
E2F-Enabled Inhibition Of Pre-Replication Complex Formation	Http://Www.Reactome.Org/Pathwaybrowser/#/R-Hsa-113507	7	7	0.804983	0.00625865	CCNB1,CDC25A,CDK1,MCM8,ORC1,ORC5,ORC6	1
Gab1 Signalosome	Http://Www.Reactome.Org/Pathwaybrowser/#/R-Rno-180292	7	7	0.804983	0.00625865	EGF,EGFR,GAB1,PIK3CA,PIK3R1,PTPN11,PXN	1
Leading Strand Synthesis	Http://Www.Reactome.Org/Pathwaybrowser/#/R-Ath-69109	7	7	0.804983	0.00625865	PCNA,POLA2,POLD1,POLD2,POLD3,PRIM1,PRIM2	1
Regulation Of Gene Expression By Hypoxia-Inducible Factor	Http://Www.Reactome.Org/Pathwaybrowser/#/R-Dre-1234158	7	7	0.804983	0.00625865	ARNT,CA9,CITED2,CREBBP,EP300,EPAS1,HIF1A	1
Insulin Processing	Http://Www.Reactome.Org/Pathwaybrowser/#/R-Dre-264876	11	11	2.41495	0.00681419	CPE,ERO1A,EXOC2,EXOC5,EXOC6,EXOC7,EXOC8,KIF5B,MYO5A,PCSK2,VAMP2	1
Nonhomologous End-Joining (Nhej)	Http://Www.Reactome.Org/Pathwaybrowser/#/R-Dre-5693571	19	19	6.64111	0.00711258	ATM,BABAM1,BRCA1,H2AFX,HERC2,HIST1H2BD,HIST1H2BE,HIST1H4H,HIST2H2BE,LIG4,MDC1,NBN,PAXIP1,SUMO1,TDP1,TP53BP1,WHSC1,XRCC4,XRCC6	1
Smad2/Smad3:Smad4 Heterotrimer Regulates Transcription	Http://Www.Reactome.Org/Pathwaybrowser/#/R-Dre-2173796	12	12	2.91806	0.00745483	ATP1B4,CCNT2,CDKN2B,E2F5,HDAC1,RBL1,RNF111,RPS27A,SMAD3,SP1,UBA52,WWTR1	1
Antigen Activates B Cell Receptor (Bcr) Leading To Generation Of Second Messengers	Http://Www.Reactome.Org/Pathwaybrowser/#/R-Dre-983695	13	13	3.42118	0.00759453	BLK,CALM1,CALM2,CALM3,CBL,CBLB,CD79B,ITPR1,ITPR2,PIK3CD,PIK3R1,SOS1,STIM1	1
Formation Of The Early Elongation Complex	Http://Www.Reactome.Org/Pathwaybrowser/#/R-Cel-113418	13	13	3.42118	0.00759453	ERCC2,GTF2F2,GTF2H5,NELFB,NELFCD,NELFE,POLR2B,POLR2E,POLR2G,POLR2H,POLR2I,POLR2J,POLR2L	1
Formation Of The Hiv-1 Early Elongation Complex	Http://Www.Reactome.Org/Pathwaybrowser/#/R-Hsa-167158	13	13	3.42118	0.00759453	ERCC2,GTF2F2,GTF2H5,NELFB,NELFCD,NELFE,POLR2B,POLR2E,POLR2G,POLR2H,POLR2I,POLR2J,POLR2L	1
Retinoid Metabolism And Transport	Http://Www.Reactome.Org/Pathwaybrowser/#/R-Mmu-975634	13	13	3.42118	0.00759453	AGRN,APOE,APOM,GPC2,HSPG2,LDLR,LRP10,LRP12,LRP8,RBP1,SDC1,SDC2,SDC4	1
Regulation Of Innate Immune Responses To Cytosolic Dna	Http://Www.Reactome.Org/Pathwaybrowser/#/R-Gga-3134975	8	8	1.20747	0.00764493	DDX41,DTX4,IRF3,RPS27A,TBK1,TMEM173,TRIM21,UBA52	1
Sodium/Calcium Exchangers	Http://Www.Reactome.Org/Pathwaybrowser/#/R-Mmu-425561	8	8	1.20747	0.00764493	CALM1,CALM2,CALM3,SLC24A1,SLC24A2,SLC24A3,SLC8A3,SRI	1
Mrna Decay By 3' To 5' Exoribonuclease	Http://Www.Reactome.Org/Pathwaybrowser/#/R-Dre-429958	8	8	1.20747	0.00764493	DCPS,EXOSC1,EXOSC2,EXOSC3,EXOSC4,EXOSC8,EXOSC9,NT5C3B	1
Darpp-32 Events	Http://Www.Reactome.Org/Pathwaybrowser/#/R-Dre-180024	11	11	2.51557	0.00870042	CALM1,CALM2,CALM3,PPP1CA,PPP2R1B,PPP3CA,PPP3CB,PPP3CC,PRKAR1A,PRKAR1B,PRKAR2A	1
Hdacs Deacetylate Histones	Http://Www.Reactome.Org/Pathwaybrowser/#/R-Hsa-3214815	23	23	9.2573	0.00916754	ARID4A,ARID4B,BRMS1,GATAD2B,HDAC1,HDAC2,HDAC3,HIST1H2BD,HIST1H2BE,HIST1H3E,HIST1H4H,HIST2H2AC,HIST2H2BE,HMG20B,MBD3,MTA2,NCOR1,RBBP4,RBBP7,RCOR1,REST,SAP30,TBL1XR1	1
Dna Damage Recognition In Gg-Ner	Http://Www.Reactome.Org/Pathwaybrowser/#/R-Dre-5696394	13	13	3.5218	0.00933714	ACTB,COPS6,DDB1,DDB2,GPS1,INO80,INO80C,INO80D,RAD23B,RPS27A,RUVBL1,TFPT,UBA52	1
Formation Of The Beta-Catenin:Tcf Transactivating Complex	Http://Www.Reactome.Org/Pathwaybrowser/#/R-Dre-201722	22	22	8.65356	0.00933714	ASH2L,BCL9,CDC73,CREBBP,EP300,H2AFX,H2AFZ,H3F3B,HDAC1,HIST1H2BD,HIST1H2BE,HIST1H3E,HIST1H4H,HIST2H2AC,HIST2H2BE,KMT2D,PYGO1,RUVBL1,SMARCA4,TERT,TLE4,TRRAP	1
Cdc6 Association With The Orc:Origin Complex	Http://Www.Reactome.Org/Pathwaybrowser/#/R-Dre-68689	7	7	0.905605	0.00970107	E2F1,E2F2,E2F3,MCM8,ORC1,ORC5,ORC6	1
Cohesin Loading Onto Chromatin	Http://Www.Reactome.Org/Pathwaybrowser/#/R-Dre-2470946	7	7	0.905605	0.00970107	MAU2,NIPBL,PDS5B,RAD21,STAG1,STAG2,WAPL	1
Activation Of Irf3/Irf7 Mediated By Tbk1/Ikk Epsilon	Http://Www.Reactome.Org/Pathwaybrowser/#/R-Hsa-936964	9	9	1.71059	0.0108802	CD14,IKBKE,IRF3,LY96,PTPN11,RPS27A,TANK,TBK1,UBA52	1
Creb Phosphorylation Through The Activation Of Ras	Http://Www.Reactome.Org/Pathwaybrowser/#/R-Dre-442742	8	8	1.3081	0.0108802	BRAF,CAMK2A,CAMK2B,CAMK2D,CAMK2G,RPS6KA3,RPS6KA6,RRAS	1
Notch-Hlh Transcription Pathway	Http://Www.Reactome.Org/Pathwaybrowser/#/R-Gga-350054	8	8	1.3081	0.0108802	CREBBP,KAT2B,MAML1,MAML2,MAML3,NOTCH1,NOTCH2,NOTCH3	1
Rho Gtpases Activate Rocks	Http://Www.Reactome.Org/Pathwaybrowser/#/R-Mmu-5627117	9	9	1.71059	0.0108802	LIMK2,MYH14,MYL12B,MYL6,PPP1R12A,PPP1R12B,RHOC,ROCK1,ROCK2	1
Rho Gtpases Activate Cit	Http://Www.Reactome.Org/Pathwaybrowser/#/R-Dme-5625900	8	8	1.3081	0.0108802	CDKN1B,CIT,KIF14,MYH14,MYL12B,MYL6,PRC1,RHOC	1
Reduction Of Cytosolic Ca++ Levels	Http://Www.Reactome.Org/Pathwaybrowser/#/R-Dre-418359	8	8	1.3081	0.0108802	ATP2A1,ATP2A2,ATP2B1,CALM1,CALM2,CALM3,SLC8A3,SRI	1
Switching Of Origins To A Post-Replicative State	Http://Www.Reactome.Org/Pathwaybrowser/#/R-Dme-69052	6	6	0.603737	0.0108802	MCM2,MCM3,MCM4,MCM5,MCM6,MCM7	1
Interleukin Receptor Shc Signaling	Http://Www.Reactome.Org/Pathwaybrowser/#/R-Dre-912526	11	11	2.61619	0.0108846	GAB2,IL2RB,IL2RG,INPPL1,JAK1,JAK2,PIK3CA,PIK3CD,PIK3R1,PIK3R3,SOS1	1
Hdms Demethylate Histones	Http://Www.Reactome.Org/Pathwaybrowser/#/R-Rno-3214842	15	15	4.72927	0.0121415	ARID5B,HIST1H3E,HIST1H4H,KDM1B,KDM2A,KDM3A,KDM3B,KDM5B,KDM5C,KDM5D,KDM6A,KDM6B,KDM7A,PHF2,PHF8	1
Cd28 Dependent Pi3K/Akt Signaling	Http://Www.Reactome.Org/Pathwaybrowser/#/R-Dme-389357	10	10	2.2137	0.0128406	AKT3,MAP3K8,MLST8,MTOR,PDPK1,PIK3CA,PIK3R1,PIK3R3,RICTOR,TRIB3	1
Adherens Junctions Interactions	Http://Www.Reactome.Org/Pathwaybrowser/#/R-Dre-418990	11	11	2.71682	0.0139262	ACTB,ACTG1,ANG,CDH1,CDH13,CDH24,CDH4,CTNNA1,CTNND1,JUP,PVRL2	1
Establishment Of Sister Chromatid Cohesion	Http://Www.Reactome.Org/Pathwaybrowser/#/R-Dre-2468052	7	7	1.00623	0.0145138	CDCA5,ESCO2,PDS5B,RAD21,STAG1,STAG2,WAPL	1
Mapk3 (Erk1) Activation	Http://Www.Reactome.Org/Pathwaybrowser/#/R-Gga-110056	7	7	1.00623	0.0145138	CDK1,IL6R,IL6ST,JAK1,JAK2,MAPK3,PTPN11	1
Pre-Notch Processing In Golgi	Http://Www.Reactome.Org/Pathwaybrowser/#/R-Hsa-1912420	9	9	1.81121	0.0145138	ATP2A1,ATP2A2,LFNG,NOTCH1,NOTCH2,NOTCH3,RAB6A,RFNG,SEL1L	1
Golgi Cisternae Pericentriolar Stack Reorganization	Http://Www.Reactome.Org/Pathwaybrowser/#/R-Dme-162658	8	8	1.40872	0.0153317	CCNB1,CCNB2,CDK1,GOLGA2,GORASP2,MAPK3,PLK1,USO1	1
Negative Regulation Of Fgfr1 Signaling	Http://Www.Reactome.Org/Pathwaybrowser/#/R-Gga-5654726	10	10	2.31433	0.0165495	CBL,FGF1,FGF5,FGF9,FGFR1,FRS2,MAPK3,PTPN11,RPS27A,UBA52	1
Rna Polymerase Iii Transcription Termination	Http://Www.Reactome.Org/Pathwaybrowser/#/R-Hsa-73980	10	10	2.31433	0.0165495	NFIC,NFIX,POLR2E,POLR2H,POLR2L,POLR3B,POLR3D,POLR3E,POLR3GL,SSB	1
Map2K And Mapk Activation	Http://Www.Reactome.Org/Pathwaybrowser/#/R-Dre-5674135	13	13	3.82367	0.0166344	ACTB,ACTG1,ARRB2,BRAF,HRAS,IQGAP1,ITGB3,KSR1,LAMTOR2,MAP2K2,MAPK3,PEBP1,VCL	1
Cargo Concentration In The Er	Http://Www.Reactome.Org/Pathwaybrowser/#/R-Dme-5694530	12	12	3.32055	0.0172983	AREG,CTSC,CTSZ,FOLR1,LMAN1,LMAN2,MIA3,SEC23A,SEC24A,SEC24B,SEC24C,SEC24D	1
Endosomal Sorting Complex Required For Transport (Escrt)	Http://Www.Reactome.Org/Pathwaybrowser/#/R-Dre-917729	11	11	2.81744	0.0173057	CHMP2A,CHMP6,RPS27A,STAM,STAM2,UBA52,VPS25,VPS28,VPS36,VPS37A,VPS37C	1
B-Wich Complex Positively Regulates Rrna Expression	Http://Www.Reactome.Org/Pathwaybrowser/#/R-Dre-5250924	21	21	8.55294	0.0174252	ACTB,DDX21,EP300,ERCC6,GSK3B,H2AFX,H2AFZ,H3F3B,HIST1H2BD,HIST1H2BE,HIST1H3E,HIST1H4H,HIST2H2AC,HIST2H2BE,KAT2B,POLR1E,POLR2E,POLR2H,POLR2L,SF3B1,ZNRD1	1
2-Ltr Circle Formation	Http://Www.Reactome.Org/Pathwaybrowser/#/R-Hsa-164843	6	6	0.70436	0.0176193	BANF1,HMGA1,LIG4,PSIP1,XRCC4,XRCC6	1
Hdr Through Mmej (Alt-Nhej)	Http://Www.Reactome.Org/Pathwaybrowser/#/R-Gga-5685939	6	6	0.70436	0.0176193	FEN1,LIG3,NBN,POLQ,RBBP8,XRCC1	1
Removal Of The Flap Intermediate From The C-Strand	Http://Www.Reactome.Org/Pathwaybrowser/#/R-Gga-174437	6	6	0.70436	0.0176193	FEN1,PCNA,POLD1,POLD2,POLD3,RPA1	1
Hsf1-Dependent Transactivation	Http://Www.Reactome.Org/Pathwaybrowser/#/R-Dre-3371571	9	9	1.91183	0.0187876	CAMK2A,CAMK2B,CAMK2D,CAMK2G,CRYAB,DNAJB1,HSPB8,MLST8,MTOR	1
Pi-3K Cascade:Fgfr1	Http://Www.Reactome.Org/Pathwaybrowser/#/R-Gga-5654689	9	9	1.91183	0.0187876	FGF1,FGF5,FGF9,FGFR1,FRS2,GAB1,PIK3CA,PIK3R1,PTPN11	1
Phosphorylation Of The Apc/C	Http://Www.Reactome.Org/Pathwaybrowser/#/R-Dre-176412	9	9	1.91183	0.0187876	ANAPC11,ANAPC15,ANAPC4,CCNB1,CDK1,PLK1,UBE2C,UBE2D1,UBE2E1	1
Cell-Extracellular Matrix Interactions	Http://Www.Reactome.Org/Pathwaybrowser/#/R-Cel-446353	7	7	1.10685	0.0205696	ACTB,ACTG1,FBLIM1,FERMT2,FLNA,FLNC,LIMS2	1
Costimulation By The Cd28 Family	Http://Www.Reactome.Org/Pathwaybrowser/#/R-Hsa-388841	7	7	1.10685	0.0205696	ICOSLG,LOC102723996,PIK3CA,PIK3R1,PIK3R3,PTPN11,TNFRSF14	1
Cyclin A:Cdk2-Associated Events At S Phase Entry	Http://Www.Reactome.Org/Pathwaybrowser/#/R-Rno-69656	8	8	1.50934	0.0205696	CCNA2,CDC25A,CDC25B,CDK2,CDKN1A,CDKN1B,RB1,WEE1	1
Endosomal/Vacuolar Pathway	Http://Www.Reactome.Org/Pathwaybrowser/#/R-Gga-1236977	7	7	1.10685	0.0205696	B2M,CTSL,CTSV,HLA-A,HLA-B,HLA-C,HLA-E	1
Regulation Of Pyruvate Dehydrogenase (Pdh) Complex	Http://Www.Reactome.Org/Pathwaybrowser/#/R-Dme-204174	7	7	1.10685	0.0205696	DLAT,PDHB,PDHX,PDK1,PDK2,PDK3,PDK4	1
Signaling By Fgfr2 In Disease	Http://Www.Reactome.Org/Pathwaybrowser/#/R-Hsa-5655253	10	10	2.41495	0.0205696	FGF1,FGF5,FGF7,FGF9,FRS2,GAB1,HRAS,PIK3CA,PIK3R1,SOS1	1
Mrna Decay By 5' To 3' Exoribonuclease	Http://Www.Reactome.Org/Pathwaybrowser/#/R-Gga-430039	8	8	1.50934	0.0205696	EDC4,LSM2,LSM4,LSM5,LSM6,LSM7,PATL1,XRN1	1
Deactivation Of The Beta-Catenin Transactivating Complex	Http://Www.Reactome.Org/Pathwaybrowser/#/R-Dre-3769402	13	13	4.02491	0.0234649	APC,ASH2L,BCL9,BTRC,CBY1,HDAC1,KMT2D,PYGO1,RPS27A,SOX4,TLE4,UBA52,XIAP	1
G2/M Dna Damage Checkpoint	Http://Www.Reactome.Org/Pathwaybrowser/#/R-Dre-69473	16	16	5.7355	0.023476	ATM,BABAM1,BRCA1,CHEK1,CHEK2,H2AFX,HERC2,HIST1H2BD,HIST1H2BE,HIST1H4H,HIST2H2BE,MDC1,NBN,SUMO1,TP53BP1,WHSC1	1
Apc/C:Cdc20 Mediated Degradation Of Mitotic Proteins	Http://Www.Reactome.Org/Pathwaybrowser/#/R-Dre-176409	9	9	2.01246	0.0240887	ANAPC11,ANAPC15,ANAPC4,BUB1B,BUB3,CDC20,UBE2C,UBE2D1,UBE2E1	1
Inactivation Of Apc/C Via Direct Inhibition Of The Apc/C Complex	Http://Www.Reactome.Org/Pathwaybrowser/#/R-Dre-141430	9	9	2.01246	0.0240887	ANAPC11,ANAPC15,ANAPC4,BUB1B,BUB3,CDC20,UBE2C,UBE2D1,UBE2E1	1
Negative Regulation Of Fgfr3 Signaling	Http://Www.Reactome.Org/Pathwaybrowser/#/R-Dre-5654732	9	9	2.01246	0.0240887	CBL,FGF1,FGF5,FGF9,FRS2,MAPK3,PTPN11,RPS27A,UBA52	1
Signaling By Fgfr3 In Disease	Http://Www.Reactome.Org/Pathwaybrowser/#/R-Hsa-5655332	9	9	2.01246	0.0240887	FGF1,FGF5,FGF9,FRS2,GAB1,HRAS,PIK3CA,PIK3R1,SOS1	1
Atf4 Activates Genes	Http://Www.Reactome.Org/Pathwaybrowser/#/R-Hsa-380994	10	10	2.51557	0.0256024	ATF3,ATF4,ATF6,CXCL8,EXOSC1,EXOSC2,EXOSC3,EXOSC4,EXOSC8,EXOSC9	1
Negative Regulation Of Fgfr2 Signaling	Http://Www.Reactome.Org/Pathwaybrowser/#/R-Gga-5654727	10	10	2.51557	0.0256024	CBL,FGF1,FGF5,FGF7,FGF9,FRS2,MAPK3,PTPN11,RPS27A,UBA52	1
Rna Polymerase Iii Transcription Initiation From Type 2 Promoter	Http://Www.Reactome.Org/Pathwaybrowser/#/R-Gga-76066	10	10	2.51557	0.0256024	BDP1,GTF3C5,GTF3C6,POLR2E,POLR2H,POLR2L,POLR3B,POLR3D,POLR3E,POLR3GL	1
Bicarbonate Transporters	Http://Www.Reactome.Org/Pathwaybrowser/#/R-Rno-425381	6	6	0.804983	0.0267192	SLC4A10,SLC4A2,SLC4A3,SLC4A4,SLC4A7,SLC4A8	1
Purine Catabolism	Http://Www.Reactome.Org/Pathwaybrowser/#/R-Cel-74259	6	6	0.804983	0.0267192	CAT,GPX1,NT5C,NT5C1A,NT5C2,NT5E	1
Erk/Mapk Targets	Http://Www.Reactome.Org/Pathwaybrowser/#/R-Gga-198753	8	8	1.60997	0.0270308	ELK1,MAPK11,MAPK3,MEF2A,MEF2C,PPP2R1B,RPS6KA3,RPS6KA5	1
Pi-3K Cascade:Fgfr3	Http://Www.Reactome.Org/Pathwaybrowser/#/R-Dre-5654710	8	8	1.60997	0.0270308	FGF1,FGF5,FGF9,FRS2,GAB1,PIK3CA,PIK3R1,PTPN11	1
Rig-I/Mda5 Mediated Induction Of Ifn-Alpha/Beta Pathways	Http://Www.Reactome.Org/Pathwaybrowser/#/R-Hsa-168928	8	8	1.60997	0.0270308	DHX58,ISG15,RNF135,RPS27A,TKFC,UBA52,UBA7,UBE2L6	1
Inhibition Of Replication Initiation Of Damaged Dna By Rb1/E2F1	Http://Www.Reactome.Org/Pathwaybrowser/#/R-Rno-113501	7	7	1.20747	0.0286363	E2F1,POLA2,PPP2R1B,PPP2R3B,PRIM1,PRIM2,RB1	1
Purine Salvage	Http://Www.Reactome.Org/Pathwaybrowser/#/R-Dme-74217	7	7	1.20747	0.0286363	ADA,ADAL,AMPD1,APRT,DGUOK,GMPR,HPRT1	1
Condensation Of Prophase Chromosomes	Http://Www.Reactome.Org/Pathwaybrowser/#/R-Dre-2299718	18	18	7.14422	0.029833	CCNB1,CDK1,H2AFX,H2AFZ,H3F3B,HIST1H2BD,HIST1H2BE,HIST1H3E,HIST1H4H,HIST2H2AC,HIST2H2BE,NCAPD3,NCAPG2,NCAPH2,PHF8,PLK1,RB1,SMC2	1
Apobec3G Mediated Resistance To Hiv-1 Infection	Http://Www.Reactome.Org/Pathwaybrowser/#/R-Hsa-180689	5	5	0.503114	0.0299911	APOBEC3G,BANF1,HMGA1,PPIA,PSIP1	1
Calnexin/Calreticulin Cycle	Http://Www.Reactome.Org/Pathwaybrowser/#/R-Dre-901042	5	5	0.503114	0.0299911	CALR,CANX,GANAB,PDIA3,PRKCSH	1
Clathrin Derived Vesicle Budding	Http://Www.Reactome.Org/Pathwaybrowser/#/R-Spo-421837	5	5	0.503114	0.0299911	GBF1,SNAP23,STX4,VAMP2,VAMP8	1
Cyclin B2 Mediated Events	Http://Www.Reactome.Org/Pathwaybrowser/#/R-Hsa-157881	5	5	0.503114	0.0299911	CCNB2,CDC25A,CDC25B,CDC25C,CDK1	1
Effects Of Pip2 Hydrolysis	Http://Www.Reactome.Org/Pathwaybrowser/#/R-Rno-114508	9	9	2.11308	0.0299911	DGKB,DGKD,DGKG,DGKI,ITPR1,ITPR2,PRKCD,PRKCQ,RASGRP2	1
Fceri Mediated Ca+2 Mobilization	Http://Www.Reactome.Org/Pathwaybrowser/#/R-Dre-2871809	11	11	3.11931	0.0299911	CALM1,CALM2,CALM3,ITPR1,ITPR2,NFATC1,NFATC3,PPP3CA,PPP3CB,SOS1,VAV3	1
G2/M Dna Replication Checkpoint	Http://Www.Reactome.Org/Pathwaybrowser/#/R-Dme-69478	5	5	0.503114	0.0299911	CCNB1,CCNB2,CDK1,PKMYT1,WEE1	1
Gpvi-Mediated Activation Cascade	Http://Www.Reactome.Org/Pathwaybrowser/#/R-Dre-114604	15	15	5.33301	0.0299911	AKT3,GAB2,IL2RB,IL2RG,JAK1,JAK2,PDPK1,PIK3CA,PIK3CD,PIK3R1,PIK3R3,PTPN11,RAC2,RHOG,VAV3	1
Hyaluronan Biosynthesis And Export	Http://Www.Reactome.Org/Pathwaybrowser/#/R-Dre-2142850	5	5	0.503114	0.0299911	ABCC5,CEMIP,HAS1,HAS2,HAS3	1
Integration Of Provirus	Http://Www.Reactome.Org/Pathwaybrowser/#/R-Hsa-162592	5	5	0.503114	0.0299911	BANF1,HMGA1,KPNA1,PPIA,PSIP1	1
Pi-3K Cascade:Fgfr2	Http://Www.Reactome.Org/Pathwaybrowser/#/R-Gga-5654695	9	9	2.11308	0.0299911	FGF1,FGF5,FGF7,FGF9,FRS2,GAB1,PIK3CA,PIK3R1,PTPN11	1
Processive Synthesis On The C-Strand Of The Telomere	Http://Www.Reactome.Org/Pathwaybrowser/#/R-Dre-174414	5	5	0.503114	0.0299911	LIG1,PCNA,POLD1,POLD2,POLD3	1
Signaling By Bmp	Http://Www.Reactome.Org/Pathwaybrowser/#/R-Dre-201451	9	9	2.11308	0.0299911	ACVR2A,ACVR2B,BMP2,BMPR2,NOG,SKI,SMAD5,UBE2D1,ZFYVE16	1
Signaling By Pdgf	Http://Www.Reactome.Org/Pathwaybrowser/#/R-Dre-186797	11	11	3.11931	0.0299911	COL4A1,COL4A3,COL4A4,COL4A5,COL5A2,COL5A3,COL6A2,PDGFC,PDGFD,PDGFRA,PDGFRB	1
A Tetrasaccharide Linker Sequence Is Required For Gag Synthesis	Http://Www.Reactome.Org/Pathwaybrowser/#/R-Dre-1971475	10	10	2.61619	0.0303588	AGRN,B3GALT6,B3GAT3,B4GALT7,CSPG4,GPC2,HSPG2,SDC1,SDC2,SDC4	1
Eph-Ephrin Signaling	Http://Www.Reactome.Org/Pathwaybrowser/#/R-Cel-2682334	10	10	2.61619	0.0303588	EFNA1,EFNA3,EFNA4,EFNA5,EPHA2,EPHA4,EPHA5,EPHB1,EPHB6,YES1	1
Rna Polymerase Iii Transcription Initiation From Type 1 Promoter	Http://Www.Reactome.Org/Pathwaybrowser/#/R-Gga-76061	10	10	2.61619	0.0303588	BDP1,GTF3C5,GTF3C6,POLR2E,POLR2H,POLR2L,POLR3B,POLR3D,POLR3E,POLR3GL	1
Amino Acid Synthesis And Interconversion (Transamination)	Http://Www.Reactome.Org/Pathwaybrowser/#/R-Dre-70614	8	8	1.71059	0.0343193	GLUD2,GLUL,GOT1,GPT,OAT,PYCR1,PYCR2,PYCRL	1
Pyruvate Metabolism	Http://Www.Reactome.Org/Pathwaybrowser/#/R-Osa-70268	8	8	1.71059	0.0343193	BSG,DLAT,LDHA,LDHB,MPC1,PDHB,PDHX,SLC16A3	1
Shc1 Events In Erbb2 Signaling	Http://Www.Reactome.Org/Pathwaybrowser/#/R-Rno-1250196	8	8	1.71059	0.0343193	EGF,EGFR,ERBB2,ERBB3,ERBB4,HBEGF,HRAS,SOS1	1
Trna Modification In The Nucleus And Cytosol	Http://Www.Reactome.Org/Pathwaybrowser/#/R-Hsa-6782315	11	11	3.21993	0.0363113	ALKBH8,DUS2,EPRS,LAGE3,OSGEP,PUS1,TPRKB,TRMT112,TRMT61A,URM1,WDR4	1
Activation Of Ca-Permeable Kainate Receptor	Http://Www.Reactome.Org/Pathwaybrowser/#/R-Dre-451308	6	6	0.905605	0.0369073	CALM1,CALM2,CALM3,DLG1,GRIK2,GRIK4	1
Advanced Glycosylation Endproduct Receptor Signaling	Http://Www.Reactome.Org/Pathwaybrowser/#/R-Ssc-879415	7	7	1.3081	0.0369073	AGER,APP,DDOST,HMGB1,MAPK3,PRKCSH,SAA1	1
Clearance Of Nuclear Envelope Membranes From Chromatin	Http://Www.Reactome.Org/Pathwaybrowser/#/R-Hsa-2993913	6	6	0.905605	0.0369073	BANF1,EMD,LEMD3,LMNA,LMNB1,VRK1	1
Dex/H-Box Helicases Activate Type I Ifn And Inflammatory Cytokines Production	Http://Www.Reactome.Org/Pathwaybrowser/#/R-Mmu-3134963	7	7	1.3081	0.0369073	AGER,APP,DHX36,HMGB1,NFKB1,NFKB2,SAA1	1
Glycogen Synthesis	Http://Www.Reactome.Org/Pathwaybrowser/#/R-Dme-3322077	7	7	1.3081	0.0369073	EPM2A,GYG1,GYG2,GYS1,PGM1,RPS27A,UBA52	1
Irak2 Mediated Activation Of Tak1 Complex	Http://Www.Reactome.Org/Pathwaybrowser/#/R-Dre-937042	6	6	0.905605	0.0369073	IRAK2,MAP3K7,RPS27A,TAB2,TAB3,UBA52	1
Irak2 Mediated Activation Of Tak1 Complex Upon Tlr7/8 Or 9 Stimulation	Http://Www.Reactome.Org/Pathwaybrowser/#/R-Dre-975163	6	6	0.905605	0.0369073	IRAK2,MAP3K7,RPS27A,TAB2,TAB3,UBA52	1
Mapk1 (Erk2) Activation	Http://Www.Reactome.Org/Pathwaybrowser/#/R-Gga-112411	6	6	0.905605	0.0369073	IL6R,IL6ST,JAK1,JAK2,MAP2K2,PTPN11	1
Myoclonic Epilepsy Of Lafora	Http://Www.Reactome.Org/Pathwaybrowser/#/R-Hsa-3785653	6	6	0.905605	0.0369073	EPM2A,GYG1,GYG2,GYS1,RPS27A,UBA52	1
Sumoylation Of Transcription Factors	Http://Www.Reactome.Org/Pathwaybrowser/#/R-Dre-3232118	6	6	0.905605	0.0369073	MITF,SP3,SUMO1,SUMO2,TP53BP1,UBE2I	1
Signaling By Fgfr4 In Disease	Http://Www.Reactome.Org/Pathwaybrowser/#/R-Hsa-5655291	6	6	0.905605	0.0369073	FRS2,GAB1,HRAS,PIK3CA,PIK3R1,SOS1	1
Small Interfering Rna (Sirna) Biogenesis	Http://Www.Reactome.Org/Pathwaybrowser/#/R-Dme-426486	6	6	0.905605	0.0369073	AGO2,AGO3,AGO4,DICER1,TARBP2,TSN	1
Synthesis Of Ip3 And Ip4 In The Cytosol	Http://Www.Reactome.Org/Pathwaybrowser/#/R-Dre-1855204	10	10	2.71682	0.0369073	CALM1,CALM2,CALM3,INPP5J,INPPL1,ITPKB,PLCB3,PLCE1,PTEN,SYNJ1	1
Amyloid Fiber Formation	Http://Www.Reactome.Org/Pathwaybrowser/#/R-Hsa-977225	21	21	9.35792	0.0385156	APP,B2M,CST3,GGA2,GGA3,H2AFX,H2AFZ,H3F3B,HIST1H2BD,HIST1H2BE,HIST1H3E,HIST1H4H,HIST2H2AC,HIST2H2BE,HSPG2,NPPA,PARK2,SAA1,TGFBI,UBE2L6,USP9X	1
O-Glycosylation Of Tsr Domain-Containing Proteins	Http://Www.Reactome.Org/Pathwaybrowser/#/R-Dme-5173214	12	12	3.82367	0.0391752	ADAMTS10,ADAMTS12,ADAMTS14,ADAMTS15,ADAMTS5,ADAMTS8,ADAMTS9,ADAMTSL1,ADAMTSL2,ADAMTSL4,ADAMTSL5,SSPO	1
Mrna 3'-End Processing	Http://Www.Reactome.Org/Pathwaybrowser/#/R-Dre-72187	11	11	3.32055	0.0426295	ALYREF,CPSF3,CSTF3,MAGOH,RBM8A,SRRM1,SRSF2,SRSF7,SRSF9,U2AF1L5,U2AF2	1
Formation Of Atp By Chemiosmotic Coupling	Http://Www.Reactome.Org/Pathwaybrowser/#/R-Gga-163210	8	8	1.81121	0.0435209	ATP5D,ATP5G1,ATP5G2,ATP5H,ATP5I,ATP5J2,ATP5L,ATP5O	1
Norc Negatively Regulates Rrna Expression	Http://Www.Reactome.Org/Pathwaybrowser/#/R-Dre-427413	22	22	10.1629	0.0442813	ARID4B,BAZ2A,ERCC2,GTF2H5,H2AFX,H2AFZ,H3F3B,HDAC1,HDAC2,HIST1H2BD,HIST1H2BE,HIST1H3E,HIST1H4H,HIST2H2AC,HIST2H2BE,POLR1E,POLR2E,POLR2H,POLR2L,SAP30,SIN3B,ZNRD1	1
Rna Pol Ii Ctd Phosphorylation And Interaction With Ce	Http://Www.Reactome.Org/Pathwaybrowser/#/R-Cel-77075	10	10	2.81744	0.0447594	ERCC2,GTF2F2,GTF2H5,POLR2B,POLR2E,POLR2G,POLR2H,POLR2I,POLR2J,POLR2L	1
Recruitment Of Numa To Mitotic Centrosomes	Http://Www.Reactome.Org/Pathwaybrowser/#/R-Gga-380320	10	10	2.81744	0.0447594	CCNB1,CDK1,NUMA1,TUBA1B,TUBA1C,TUBA4A,TUBB2B,TUBB4B,TUBG1,TUBG2	1
Nephrin Interactions	Http://Www.Reactome.Org/Pathwaybrowser/#/R-Dme-373753	9	9	2.31433	0.0452742	ACTN2,IQGAP1,KIRREL3,NCK2,PIK3CA,PIK3R1,SPTAN1,SPTBN1,WASL	1
Transport Of Mature Mrna Derived From An Intron-Containing Transcript	Http://Www.Reactome.Org/Pathwaybrowser/#/R-Dre-159236	9	9	2.31433	0.0452742	ALYREF,MAGOH,RBM8A,SRRM1,SRSF2,SRSF7,SRSF9,U2AF1L5,U2AF2	1
Dna Replication Initiation	Http://Www.Reactome.Org/Pathwaybrowser/#/R-Gga-68952	5	5	0.603737	0.0463836	POLA2,POLE,POLE2,PRIM1,PRIM2	1
Pentose Phosphate Pathway (Hexose Monophosphate Shunt)	Http://Www.Reactome.Org/Pathwaybrowser/#/R-Gga-71336	5	5	0.603737	0.0463836	G6PD,PGD,PGLS,TALDO1,TKT	1
Phosphorylation Of Emi1	Http://Www.Reactome.Org/Pathwaybrowser/#/R-Hsa-176417	5	5	0.603737	0.0463836	CCNB1,CDC20,CDK1,FBXO5,PLK1	1
Telomere C-Strand Synthesis Initiation	Http://Www.Reactome.Org/Pathwaybrowser/#/R-Gga-174430	5	5	0.603737	0.0463836	POLA2,POLE,POLE2,PRIM1,PRIM2	1
Telomere Extension By Telomerase	Http://Www.Reactome.Org/Pathwaybrowser/#/R-Hsa-171319	5	5	0.603737	0.0463836	NHP2,RUVBL1,RUVBL2,TERT,WRAP53	1
Cyclin E Associated Events During G1/S Transition	Http://Www.Reactome.Org/Pathwaybrowser/#/R-Rno-69202	7	7	1.40872	0.048744	CDC25A,CDK2,CDKN1A,CDKN1B,PKMYT1,RB1,WEE1	1
Iron Uptake And Transport	Http://Www.Reactome.Org/Pathwaybrowser/#/R-Dre-917937	7	7	1.40872	0.048744	ABCG2,CYBRD1,FTH1,FTL,HMOX1,HMOX2,SLC40A1	1
Nrif Signals Cell Death From The Nucleus	Http://Www.Reactome.Org/Pathwaybrowser/#/R-Gga-205043	7	7	1.40872	0.048744	APH1A,ITGB3BP,MAPK8,NGFR,PSEN2,RPS27A,UBA52	1
Synthesis Of Prostaglandins (Pg) And Thromboxanes (Tx)	Http://Www.Reactome.Org/Pathwaybrowser/#/R-Dme-2162123	7	7	1.40872	0.048744	CBR1,FAM213B,PTGDS,PTGES,PTGES3,PTGR1,TBXAS1	1
Chylomicron-Mediated Lipid Transport	Http://Www.Reactome.Org/Pathwaybrowser/#/R-Dme-174800	6	6	1.00623	0.0505784	APOE,HSPG2,LDLR,MTTP,P4HB,SDC1	1
Creatine Metabolism	Http://Www.Reactome.Org/Pathwaybrowser/#/R-Dme-71288	6	6	1.00623	0.0505784	CKB,CKM,CKMT2,GAMT,GATM,SLC6A12	1
Er Quality Control Compartment (Erqc)	Http://Www.Reactome.Org/Pathwaybrowser/#/R-Dre-901032	6	6	1.00623	0.0505784	DERL2,EDEM2,EDEM3,MAN1B1,SEL1L,SYVN1	1
Formation Of Annular Gap Junctions	Http://Www.Reactome.Org/Pathwaybrowser/#/R-Dre-196025	6	6	1.00623	0.0505784	ACTB,ACTG1,AP2M1,CLTA,DNM1,GJA1	1
Glucose Transport	Http://Www.Reactome.Org/Pathwaybrowser/#/R-Dre-70153	6	6	1.00623	0.0505784	FGF21,G6PC3,GCK,SLC2A3,SLC2A4,SLC37A4	1
Heme Biosynthesis	Http://Www.Reactome.Org/Pathwaybrowser/#/R-Ssc-189451	6	6	1.00623	0.0505784	ALAD,ALAS1,COX10,HMBS,PPOX,UROD	1
Hyaluronan Uptake And Degradation	Http://Www.Reactome.Org/Pathwaybrowser/#/R-Dre-2160916	6	6	1.00623	0.0505784	CD44,GUSB,HEXB,HMMR,HYAL2,STAB2	1
Ligand-Independent Caspase Activation Via Dcc	Http://Www.Reactome.Org/Pathwaybrowser/#/R-Hsa-418889	6	6	1.00623	0.0505784	APPL1,CASP3,CASP9,DAPK1,DAPK2,UNC5B	1
Membrane Binding And Targetting Of Gag Proteins	Http://Www.Reactome.Org/Pathwaybrowser/#/R-Hsa-174490	6	6	1.00623	0.0505784	NMT2,RPS27A,UBA52,VPS28,VPS37A,VPS37C	1
Purine Ribonucleoside Monophosphate Biosynthesis	Http://Www.Reactome.Org/Pathwaybrowser/#/R-Gga-73817	6	6	1.00623	0.0505784	ADSSL1,ATIC,IMPDH1,IMPDH2,LHPP,PAICS	1
Zinc Influx Into Cells By The Slc39 Gene Family	Http://Www.Reactome.Org/Pathwaybrowser/#/R-Cel-442380	6	6	1.00623	0.0505784	SLC39A1,SLC39A10,SLC39A14,SLC39A3,SLC39A4,SLC39A8	1
Disassembly Of The Destruction Complex And Recruitment Of Axin To The Membrane	Http://Www.Reactome.Org/Pathwaybrowser/#/R-Gga-4641262	10	10	2.91806	0.0521306	AMER1,APC,CAV1,CSNK1A1,DVL3,GSK3B,LRP5,LRP6,PPP2R1B,PPP2R5A	1
Piwi-Interacting Rna (Pirna) Biogenesis	Http://Www.Reactome.Org/Pathwaybrowser/#/R-Hsa-5601884	10	10	2.91806	0.0521306	MYBL1,PIWIL2,POLR2B,POLR2E,POLR2G,POLR2H,POLR2I,POLR2J,POLR2L,TDRKH	1
Conversion From Apc/C:Cdc20 To Apc/C:Cdh1 In Late Anaphase	Http://Www.Reactome.Org/Pathwaybrowser/#/R-Dme-176407	8	8	1.91183	0.0526093	ANAPC11,ANAPC15,ANAPC4,CDC14A,CDC20,UBE2C,UBE2D1,UBE2E1	1
Jnk (C-Jun Kinases) Phosphorylation And Activation Mediated By Activated Human Tak1	Http://Www.Reactome.Org/Pathwaybrowser/#/R-Dre-450321	8	8	1.91183	0.0526093	IRAK2,MAP3K7,MAPK10,MAPK8,RPS27A,TAB2,TAB3,UBA52	1
Other Semaphorin Interactions	Http://Www.Reactome.Org/Pathwaybrowser/#/R-Dre-416700	8	8	1.91183	0.0526093	CD72,ITGB1,PLXNA1,PLXNA2,PLXNB3,SEMA6A,SEMA6D,SEMA7A	1
Regulation Of Fzd By Ubiquitination	Http://Www.Reactome.Org/Pathwaybrowser/#/R-Dre-4641263	8	8	1.91183	0.0526093	FZD4,LGR4,LGR6,LRP5,LRP6,RPS27A,UBA52,ZNRF3	1
Synthesis Of Pc	Http://Www.Reactome.Org/Pathwaybrowser/#/R-Dre-1483191	8	8	1.91183	0.0526093	ACHE,CEPT1,CHPT1,LPIN1,PEMT,PHOSPHO1,SLC44A1,SLC44A3	1
Downregulation Of Tgf-Beta Receptor Signaling	Http://Www.Reactome.Org/Pathwaybrowser/#/R-Gga-2173788	9	9	2.41495	0.0529577	PMEPA1,PPP1CA,RPS27A,SMAD3,STUB1,TGFB1,TGFBR2,UBA52,ZFYVE9	1
G Beta:Gamma Signalling Through Pi3Kgamma	Http://Www.Reactome.Org/Pathwaybrowser/#/R-Dre-392451	13	13	4.62865	0.0529577	AKT3,GAB2,GNB2,GNG2,IL2RB,IL2RG,JAK1,JAK2,PDPK1,PIK3CA,PIK3CD,PIK3R1,PIK3R3	1
Nuclear Signaling By Erbb4	Http://Www.Reactome.Org/Pathwaybrowser/#/R-Gga-1251985	9	9	2.41495	0.0529577	ADAM17,APH1A,CXCL12,ERBB4,ESR1,HBEGF,NCOR1,PSEN2,TAB2	1
Raf Activation	Http://Www.Reactome.Org/Pathwaybrowser/#/R-Dre-5673000	9	9	2.41495	0.0529577	BRAF,HRAS,JAK2,KSR1,MAP2K2,MAP3K11,PHB,PPP2R1B,PPP2R5A	1
Traf6 Mediated Nf-Kb Activation	Http://Www.Reactome.Org/Pathwaybrowser/#/R-Mmu-933542	9	9	2.41495	0.0529577	AGER,APP,HMGB1,NFKB1,NFKB2,NFKBIA,RNF135,SAA1,TRAF2	1
Nod1/2 Signaling Pathway	Http://Www.Reactome.Org/Pathwaybrowser/#/R-Dre-168638	11	11	3.5218	0.056844	CASP9,CYLD,IRAK2,ITCH,MAP3K7,MAPK11,RPS27A,TAB2,TAB3,TNFAIP3,UBA52	1
Crmps In Sema3A Signaling	Http://Www.Reactome.Org/Pathwaybrowser/#/R-Dre-399956	7	7	1.50934	0.0612387	CDK5R1,DPYSL5,FES,GSK3B,NRP1,PLXNA1,PLXNA2	1
Depolymerisation Of The Nuclear Lamina	Http://Www.Reactome.Org/Pathwaybrowser/#/R-Dre-4419969	7	7	1.50934	0.0612387	CCNB1,CDK1,EMD,LEMD3,LMNA,LMNB1,LPIN1	1
Formation Of Senescence-Associated Heterochromatin Foci (Sahf)	Http://Www.Reactome.Org/Pathwaybrowser/#/R-Gga-2559584	7	7	1.50934	0.0612387	H1F0,HIRA,HIST1H1C,HMGA1,HMGA2,LMNB1,RB1	1
Grb2 Events In Erbb2 Signaling	Http://Www.Reactome.Org/Pathwaybrowser/#/R-Rno-1963640	7	7	1.50934	0.0612387	EGF,EGFR,ERBB2,ERBB4,HBEGF,HRAS,SOS1	1
N-Glycan Antennae Elongation	Http://Www.Reactome.Org/Pathwaybrowser/#/R-Gga-975577	7	7	1.50934	0.0612387	B4GALT2,B4GALT4,B4GALT5,MGAT4A,MGAT5,ST6GAL1,ST8SIA2	1
Traf6 Mediated Induction Of Tak1 Complex	Http://Www.Reactome.Org/Pathwaybrowser/#/R-Hsa-937072	7	7	1.50934	0.0612387	CD14,LY96,MAP3K7,RPS27A,TAB2,TAB3,UBA52	1
Mrna Capping	Http://Www.Reactome.Org/Pathwaybrowser/#/R-Cel-72086	10	10	3.01868	0.0612387	ERCC2,GTF2F2,GTF2H5,POLR2B,POLR2E,POLR2G,POLR2H,POLR2I,POLR2J,POLR2L	1
Defective B3Galt6 Causes Edsp2 And Semdjl1	Http://Www.Reactome.Org/Pathwaybrowser/#/R-Hsa-4420332	8	8	2.01246	0.0647404	AGRN,B3GALT6,CSPG4,GPC2,HSPG2,SDC1,SDC2,SDC4	1
Defective B3Gat3 Causes Jdssdhd	Http://Www.Reactome.Org/Pathwaybrowser/#/R-Hsa-3560801	8	8	2.01246	0.0647404	AGRN,B3GAT3,CSPG4,GPC2,HSPG2,SDC1,SDC2,SDC4	1
Defective B4Galt7 Causes Eds, Progeroid Type	Http://Www.Reactome.Org/Pathwaybrowser/#/R-Hsa-3560783	8	8	2.01246	0.0647404	AGRN,B4GALT7,CSPG4,GPC2,HSPG2,SDC1,SDC2,SDC4	1
Fatty Acyl-Coa Biosynthesis	Http://Www.Reactome.Org/Pathwaybrowser/#/R-Rno-75105	8	8	2.01246	0.0647404	ACACA,ACLY,ACOT11,ACOT2,ACOT7,FASN,SCD,SLC25A1	1
Pink/Parkin Mediated Mitophagy	Http://Www.Reactome.Org/Pathwaybrowser/#/R-Dre-5205685	8	8	2.01246	0.0647404	ATG5,PARK2,PINK1,RPS27A,TOMM40,TOMM7,TOMM70A,UBA52	1
Prefoldin Mediated Transfer Of Substrate To Cct/Tric	Http://Www.Reactome.Org/Pathwaybrowser/#/R-Hsa-389957	9	9	2.51557	0.0647404	ACTB,CCT4,PFDN1,PFDN5,PFDN6,TUBA1C,TUBA4A,TUBB2B,TUBB4B	1
Vegfr2 Mediated Cell Proliferation	Http://Www.Reactome.Org/Pathwaybrowser/#/R-Rno-5218921	8	8	2.01246	0.0647404	CALM1,CALM2,CALM3,HRAS,ITPR1,ITPR2,PDPK1,PRKCD	1
Activation Of Nima Kinases Nek9, Nek6, Nek7	Http://Www.Reactome.Org/Pathwaybrowser/#/R-Gga-2980767	5	5	0.70436	0.0655158	CCNB1,CCNB2,CDK1,NEK7,PLK1	1
Attachment Of Gpi Anchor To Upar	Http://Www.Reactome.Org/Pathwaybrowser/#/R-Mmu-162791	5	5	0.70436	0.0655158	GPAA1,PGAP1,PIGK,PIGU,PLAUR	1
Constitutive Signaling By Notch1 T(7;9)(Notch1:M1580_K2555) Translocation Mutant	Http://Www.Reactome.Org/Pathwaybrowser/#/R-Hsa-2660826	5	5	0.70436	0.0655158	ADAM17,DLL1,JAG1,JAG2,NOTCH1	1
Crosslinking Of Collagen Fibrils	Http://Www.Reactome.Org/Pathwaybrowser/#/R-Gga-2243919	6	6	1.10685	0.0655158	BMP1,LOXL1,LOXL2,LOXL3,LOXL4,PCOLCE	1
Downregulation Of Erbb4 Signaling	Http://Www.Reactome.Org/Pathwaybrowser/#/R-Gga-1253288	5	5	0.70436	0.0655158	ERBB4,ITCH,RPS27A,UBA52,WWP1	1
Gap Junction Degradation	Http://Www.Reactome.Org/Pathwaybrowser/#/R-Ssc-190873	6	6	1.10685	0.0655158	ACTB,ACTG1,AP2M1,CLTA,DNM1,GJA1	1
Glutathione Synthesis And Recycling	Http://Www.Reactome.Org/Pathwaybrowser/#/R-Dme-174403	6	6	1.10685	0.0655158	CHAC1,GCLC,GGCT,GGT5,GSS,OPLAH	1
Interleukin-7 Signaling	Http://Www.Reactome.Org/Pathwaybrowser/#/R-Dre-1266695	6	6	1.10685	0.0655158	IL2RG,IL7R,JAK1,PIK3R1,PIK3R3,STAT5B	1
Notch2 Intracellular Domain Regulates Transcription	Http://Www.Reactome.Org/Pathwaybrowser/#/R-Hsa-2197563	6	6	1.10685	0.0655158	EP300,HES1,MAML1,MAML2,MAML3,NOTCH2	1
Phosphate Bond Hydrolysis By Nudt Proteins	Http://Www.Reactome.Org/Pathwaybrowser/#/R-Dre-2393930	5	5	0.70436	0.0655158	NUDT1,NUDT15,NUDT18,NUDT5,NUDT9	1
Post-Transcriptional Silencing By Small Rnas	Http://Www.Reactome.Org/Pathwaybrowser/#/R-Dre-426496	5	5	0.70436	0.0655158	AGO2,AGO3,AGO4,TNRC6B,TNRC6C	1
Signaling By Activin	Http://Www.Reactome.Org/Pathwaybrowser/#/R-Dre-1502540	6	6	1.10685	0.0655158	ACVR1B,ACVR1C,ACVR2A,ACVR2B,DRAP1,SMAD3	1
Signaling By Notch3	Http://Www.Reactome.Org/Pathwaybrowser/#/R-Hsa-1980148	6	6	1.10685	0.0655158	APH1A,DLL1,JAG1,JAG2,NOTCH3,PSEN2	1
Synthesis Of Ip2, Ip, And Ins In The Cytosol	Http://Www.Reactome.Org/Pathwaybrowser/#/R-Gga-1855183	6	6	1.10685	0.0655158	INPP4A,INPP4B,INPP5A,INPP5J,ISYNA1,SYNJ1	1
Enos Activation	Http://Www.Reactome.Org/Pathwaybrowser/#/R-Gga-203615	6	6	1.10685	0.0655158	CALM1,CALM2,CALM3,CAV1,DDAH2,ZDHHC21	1
Complex I Biogenesis	Http://Www.Reactome.Org/Pathwaybrowser/#/R-Gga-6799198	14	14	5.43363	0.0666665	NDUFA11,NDUFA12,NDUFA2,NDUFB1,NDUFB10,NDUFB11,NDUFB2,NDUFB6,NDUFB7,NDUFC2,NDUFS1,NDUFS5,NDUFS8,NDUFV1	1
Pcp/Ce Pathway	Http://Www.Reactome.Org/Pathwaybrowser/#/R-Dre-4086400	7	7	1.60997	0.0768445	DAAM1,DVL3,PFN1,RAC2,RAC3,VANGL2,WNT11	1
Astrocytic Glutamate-Glutamine Uptake And Metabolism	Http://Www.Reactome.Org/Pathwaybrowser/#/R-Cel-210455	4	4	0.402491	0.0787459	GLUL,SLC1A2,SLC1A3,SLC38A1	1
Cytosolic Trna Aminoacylation	Http://Www.Reactome.Org/Pathwaybrowser/#/R-Hsa-379716	8	8	2.11308	0.0787459	EEF1E1,EPRS,IARS,LARS,MARS,NARS,PPA1,WARS	1
Mitotic Telophase/Cytokinesis	Http://Www.Reactome.Org/Pathwaybrowser/#/R-Cel-68884	4	4	0.402491	0.0787459	KIF20A,KIF23,NUDC,PLK1	1
Telomere C-Strand (Lagging Strand) Synthesis	Http://Www.Reactome.Org/Pathwaybrowser/#/R-Ath-174417	4	4	0.402491	0.0787459	PCNA,POLD1,POLD2,POLD3	1
Dna Damage/Telomere Stress Induced Senescence	Http://Www.Reactome.Org/Pathwaybrowser/#/R-Gga-2559586	15	15	6.23862	0.083297	ACD,ATM,CCNA2,CDK2,CDKN1A,CDKN1B,H2AFX,H2AFZ,HIST1H2BD,HIST1H2BE,HIST1H4H,HIST2H2AC,HIST2H2BE,NBN,POT1	1
Traf6 Mediated Irf7 Activation	Http://Www.Reactome.Org/Pathwaybrowser/#/R-Dre-933541	10	10	3.21993	0.0840287	CREBBP,DHX36,EP300,IKBKE,IRF1,IRF3,RNF135,TANK,TBK1,TRAF2	1
Caspase-Mediated Cleavage Of Cytoskeletal Proteins	Http://Www.Reactome.Org/Pathwaybrowser/#/R-Dre-264870	6	6	1.20747	0.0878506	CASP3,CASP6,DBNL,PLEC,SPTAN1,VIM	1
Defective Ext2 Causes Exostoses 2	Http://Www.Reactome.Org/Pathwaybrowser/#/R-Hsa-3656237	6	6	1.20747	0.0878506	AGRN,GPC2,HSPG2,SDC1,SDC2,SDC4	1
Downregulation Of Erbb2:Erbb3 Signaling	Http://Www.Reactome.Org/Pathwaybrowser/#/R-Hsa-1358803	6	6	1.20747	0.0878506	AKT3,ERBB2,ERBB3,RNF41,RPS27A,UBA52	1
Irf3-Mediated Induction Of Type I Ifn	Http://Www.Reactome.Org/Pathwaybrowser/#/R-Hsa-3270619	6	6	1.20747	0.0878506	DDX41,DTX4,IRF3,TBK1,TMEM173,XRCC6	1
Spry Regulation Of Fgf Signaling	Http://Www.Reactome.Org/Pathwaybrowser/#/R-Rno-1295596	6	6	1.20747	0.0878506	BRAF,CBL,PTPN11,RPS27A,SPRY2,UBA52	1
Tgf-Beta Receptor Signaling Activates Smads	Http://Www.Reactome.Org/Pathwaybrowser/#/R-Dme-2173789	6	6	1.20747	0.0878506	CBL,NEDD8,SMAD3,TGFB1,TGFBR2,ZFYVE9	1
The Activation Of Arylsulfatases	Http://Www.Reactome.Org/Pathwaybrowser/#/R-Dme-1663150	6	6	1.20747	0.0878506	ARSA,ARSB,ARSE,STS,SUMF1,SUMF2	1
G Alpha (Z) Signalling Events	Http://Www.Reactome.Org/Pathwaybrowser/#/R-Dre-418597	12	12	4.4274	0.0884682	ADCY2,ADCY6,ADCY9,ADRA2A,ADRA2C,GNAI2,GNB2,GNG2,PRKCD,PRKCQ,RGS17,RGS4	1
Phase 1 - Inactivation Of Fast Na+ Channels	Http://Www.Reactome.Org/Pathwaybrowser/#/R-Dme-5576894	9	9	2.71682	0.0904659	CACNA1S,CACNA2D1,CACNB1,CACNB3,CACNG1,CACNG4,CACNG6,KCND2,KCND3	1
Phase 2 - Plateau Phase	Http://Www.Reactome.Org/Pathwaybrowser/#/R-Dre-5576893	9	9	2.71682	0.0904659	AKAP9,CACNA1S,CACNA2D1,CACNB1,CACNB3,CACNG1,CACNG4,CACNG6,KCNE4	1
Bh3-Only Proteins Associate With And Inactivate Anti-Apoptotic Bcl-2 Members	Http://Www.Reactome.Org/Pathwaybrowser/#/R-Ssc-111453	5	5	0.804983	0.0923014	BAD,BCL2L1,BCL2L11,BMF,PMAIP1	1
Chrebp Activates Metabolic Gene Expression	Http://Www.Reactome.Org/Pathwaybrowser/#/R-Gga-163765	5	5	0.804983	0.0923014	ACACA,ACACB,ACLY,FASN,MLXIPL	1
Egfr Transactivation By Gastrin	Http://Www.Reactome.Org/Pathwaybrowser/#/R-Gga-2179392	5	5	0.804983	0.0923014	EGFR,HBEGF,HRAS,MMP3,SOS1	1
Scavenging Of Heme From Plasma	Http://Www.Reactome.Org/Pathwaybrowser/#/R-Dre-2168880	5	5	0.804983	0.0923014	APOL1,CD163,HBA2,HBB,HPX	1
Butyrate Response Factor 1 (Brf1) Binds And Destabilizes Mrna	Http://Www.Reactome.Org/Pathwaybrowser/#/R-Dre-450385	7	7	1.71059	0.0936879	EXOSC1,EXOSC2,EXOSC3,EXOSC4,EXOSC8,EXOSC9,XRN1	1
Cytosolic Sensors Of Pathogen-Associated Dna	Http://Www.Reactome.Org/Pathwaybrowser/#/R-Cel-1834949	8	8	2.2137	0.0936879	POLR2E,POLR2H,POLR2L,POLR3B,POLR3D,POLR3E,POLR3GL,XRCC6	1
Frs-Mediated Fgfr1 Signaling	Http://Www.Reactome.Org/Pathwaybrowser/#/R-Gga-5654693	8	8	2.2137	0.0936879	FGF1,FGF5,FGF9,FGFR1,FRS2,HRAS,PTPN11,SOS1	1
Ksrp (Khsrp) Binds And Destabilizes Mrna	Http://Www.Reactome.Org/Pathwaybrowser/#/R-Dre-450604	7	7	1.71059	0.0936879	EXOSC1,EXOSC2,EXOSC3,EXOSC4,EXOSC8,EXOSC9,MAPK11	1
Negative Regulation Of Fgfr4 Signaling	Http://Www.Reactome.Org/Pathwaybrowser/#/R-Gga-5654733	8	8	2.2137	0.0936879	CBL,FGF1,FGF9,FRS2,MAPK3,PTPN11,RPS27A,UBA52	1
Netrin-1 Signaling	Http://Www.Reactome.Org/Pathwaybrowser/#/R-Dre-373752	7	7	1.71059	0.0936879	AGAP2,HFE2,MYO10,NEO1,NTN4,PRKCQ,UNC5B	1
Oxygen-Dependent Proline Hydroxylation Of Hypoxia-Inducible Factor Alpha	Http://Www.Reactome.Org/Pathwaybrowser/#/R-Dre-1234176	7	7	1.71059	0.0936879	EGLN3,EPAS1,HIF1A,RPS27A,TCEB2,UBA52,UBE2D1	1
Post-Chaperonin Tubulin Folding Pathway	Http://Www.Reactome.Org/Pathwaybrowser/#/R-Hsa-389977	8	8	2.2137	0.0936879	ARL2,TBCA,TBCB,TUBA1B,TUBA1C,TUBA4A,TUBB2B,TUBB4B	1
Signaling By Nodal	Http://Www.Reactome.Org/Pathwaybrowser/#/R-Mmu-1181150	7	7	1.71059	0.0936879	ACVR1B,ACVR1C,ACVR2A,ACVR2B,DRAP1,PCSK6,SMAD3	1
Tie2 Signaling	Http://Www.Reactome.Org/Pathwaybrowser/#/R-Dre-210993	7	7	1.71059	0.0936879	ANGPT1,HRAS,PIK3CA,PIK3R1,PTPN11,SOS1,TEK	1
Tristetraprolin (Ttp, Zfp36) Binds And Destabilizes Mrna	Http://Www.Reactome.Org/Pathwaybrowser/#/R-Hsa-450513	7	7	1.71059	0.0936879	EXOSC1,EXOSC2,EXOSC3,EXOSC4,EXOSC8,EXOSC9,XRN1	1
Vasopressin Regulates Renal Water Homeostasis Via Aquaporins	Http://Www.Reactome.Org/Pathwaybrowser/#/R-Dme-432040	11	11	3.92429	0.0988138	ADCY2,ADCY6,ADCY9,AQP1,AQP3,GNB2,GNG2,PRKAR1A,PRKAR1B,PRKAR2A,RAB11FIP2	1
G Alpha (Q) Signalling Events	Http://Www.Reactome.Org/Pathwaybrowser/#/R-Cel-416476	27	27	14.9928	0.110785	AGT,ANXA1,APP,CYSLTR1,EDNRA,GNAQ,GNB2,GNG2,GPR17,HTR2B,KALRN,KISS1,LPAR1,LPAR2,LPAR4,NMB,NMU,OXTR,P2RY6,PIK3CA,PIK3R1,PIK3R3,PLCB3,SAA1,TACR2,TRIO,UTS2R	1
Akt Phosphorylates Targets In The Cytosol	Http://Www.Reactome.Org/Pathwaybrowser/#/R-Gga-198323	6	6	1.3081	0.111253	AKT3,BAD,CASP9,CDKN1A,CDKN1B,GSK3B	1
Apc Truncation Mutants Have Impaired Axin Binding	Http://Www.Reactome.Org/Pathwaybrowser/#/R-Hsa-5467337	6	6	1.3081	0.111253	AMER1,APC,CSNK1A1,GSK3B,PPP2R1B,PPP2R5A	1
Axin Missense Mutants Destabilize The Destruction Complex	Http://Www.Reactome.Org/Pathwaybrowser/#/R-Hsa-5467340	6	6	1.3081	0.111253	AMER1,APC,CSNK1A1,GSK3B,PPP2R1B,PPP2R5A	1
Dcc Mediated Attractive Signaling	Http://Www.Reactome.Org/Pathwaybrowser/#/R-Dre-418885	6	6	1.3081	0.111253	ABLIM1,ABLIM2,ABLIM3,PTK2,TRIO,WASL	1
Defective Ext1 Causes Exostoses 1, Trps2 And Chds	Http://Www.Reactome.Org/Pathwaybrowser/#/R-Hsa-3656253	6	6	1.3081	0.111253	AGRN,GPC2,HSPG2,SDC1,SDC2,SDC4	1
Initiation Of Nuclear Envelope Reformation	Http://Www.Reactome.Org/Pathwaybrowser/#/R-Dme-2995383	6	6	1.3081	0.111253	BANF1,EMD,LEMD3,LMNA,LMNB1,VRK1	1
Pi3K Cascade	Http://Www.Reactome.Org/Pathwaybrowser/#/R-Dre-109704	10	10	3.42118	0.111253	FGF1,FGF5,FGF7,FGF9,FGFR1,FRS2,GAB1,PIK3CA,PIK3R1,PTPN11	1
Retrograde Neurotrophin Signalling	Http://Www.Reactome.Org/Pathwaybrowser/#/R-Dre-177504	6	6	1.3081	0.111253	AP2M1,AP2S1,CLTA,DNAL4,DNM1,DNM3	1
Synthesis Of Pips At The Early Endosome Membrane	Http://Www.Reactome.Org/Pathwaybrowser/#/R-Gga-1660516	6	6	1.3081	0.111253	INPP4A,INPP4B,MTM1,PI4K2B,PIK3C2A,PIKFYVE	1
Trafficking And Processing Of Endosomal Tlr	Http://Www.Reactome.Org/Pathwaybrowser/#/R-Gga-1679131	6	6	1.3081	0.111253	CNPY3,CTSB,CTSL,CTSV,LGMN,UNC93B1	1
Truncations Of Amer1 Destabilize The Destruction Complex	Http://Www.Reactome.Org/Pathwaybrowser/#/R-Hsa-5467348	6	6	1.3081	0.111253	AMER1,APC,CSNK1A1,GSK3B,PPP2R1B,PPP2R5A	1
Glutamate Neurotransmitter Release Cycle	Http://Www.Reactome.Org/Pathwaybrowser/#/R-Mmu-210500	8	8	2.31433	0.112541	ARL6IP5,PPFIA1,RAB3A,SLC1A2,SLC1A3,SLC38A2,UNC13B,VAMP2	1
Pi-3K Cascade:Fgfr4	Http://Www.Reactome.Org/Pathwaybrowser/#/R-Gga-5654720	7	7	1.81121	0.116194	FGF1,FGF9,FRS2,GAB1,PIK3CA,PIK3R1,PTPN11	1
Rna Polymerase Iii Chain Elongation	Http://Www.Reactome.Org/Pathwaybrowser/#/R-Hsa-73780	7	7	1.81121	0.116194	POLR2E,POLR2H,POLR2L,POLR3B,POLR3D,POLR3E,POLR3GL	1
Arachidonate Production From Dag	Http://Www.Reactome.Org/Pathwaybrowser/#/R-Dme-426048	4	4	0.503114	0.118215	ABHD12,DAGLA,DAGLB,MGLL	1
Asparagine N-Linked Glycosylation	Http://Www.Reactome.Org/Pathwaybrowser/#/R-Hsa-446203	4	4	0.503114	0.118215	DDOST,RPN1,RPN2,TUSC3	1
Eukaryotic Translation Elongation	Http://Www.Reactome.Org/Pathwaybrowser/#/R-Dre-156842	4	4	0.503114	0.118215	EEF1A1,EEF1A2,EEF1B2,EEF1D	1
G2 Phase	Http://Www.Reactome.Org/Pathwaybrowser/#/R-Gga-68911	4	4	0.503114	0.118215	CCNA2,CDK2,E2F1,E2F3	1
Galactose Catabolism	Http://Www.Reactome.Org/Pathwaybrowser/#/R-Cel-70370	4	4	0.503114	0.118215	GALE,GALK1,GALT,PGM1	1
Irf3 Mediated Activation Of Type 1 Ifn	Http://Www.Reactome.Org/Pathwaybrowser/#/R-Hsa-1606341	4	4	0.503114	0.118215	DTX4,IRF3,TBK1,TMEM173	1
Lrr Flii-Interacting Protein 1 (Lrrfip1) Activates Type I Ifn Production	Http://Www.Reactome.Org/Pathwaybrowser/#/R-Dre-3134973	4	4	0.503114	0.118215	CREBBP,EP300,IRF3,LRRFIP1	1
Sumo Is Transferred From E1 To E2 (Ube2I, Ubc9)	Http://Www.Reactome.Org/Pathwaybrowser/#/R-Mmu-3065678	4	4	0.503114	0.118215	SAE1,SUMO1,SUMO2,UBE2I	1
Sulfide Oxidation To Sulfate	Http://Www.Reactome.Org/Pathwaybrowser/#/R-Dre-1614517	4	4	0.503114	0.118215	ETHE1,SLC25A10,SQRDL,TST	1
Akt Phosphorylates Targets In The Nucleus	Http://Www.Reactome.Org/Pathwaybrowser/#/R-Dre-198693	5	5	0.905605	0.121667	AKT3,FOXO1,FOXO4,NR4A1,RPS6KB2	1
Atf6-Alpha Activates Chaperone Genes	Http://Www.Reactome.Org/Pathwaybrowser/#/R-Hsa-381183	5	5	0.905605	0.121667	ATF4,ATF6,CALR,HSPA5,XBP1	1
Activation Of The Ap-1 Family Of Transcription Factors	Http://Www.Reactome.Org/Pathwaybrowser/#/R-Gga-450341	5	5	0.905605	0.121667	ATF2,MAPK10,MAPK11,MAPK3,MAPK8	1
Apoptotic Cleavage Of Cell Adhesion Proteins	Http://Www.Reactome.Org/Pathwaybrowser/#/R-Dme-351906	5	5	0.905605	0.121667	CASP3,CDH1,DSP,PKP1,TJP1	1
Axonal Growth Inhibition (Rhoa Activation)	Http://Www.Reactome.Org/Pathwaybrowser/#/R-Dre-193634	5	5	0.905605	0.121667	ARHGDIA,ARHGEF1,NGFR,RTN4,RTN4R	1
Biotin Transport And Metabolism	Http://Www.Reactome.Org/Pathwaybrowser/#/R-Gga-196780	5	5	0.905605	0.121667	ACACA,ACACB,BTD,PC,PDZD11	1
Displacement Of Dna Glycosylase By Apex1	Http://Www.Reactome.Org/Pathwaybrowser/#/R-Dre-110357	5	5	0.905605	0.121667	MPG,MUTYH,NTHL1,SMUG1,TDG	1
Semet Incorporation Into Proteins	Http://Www.Reactome.Org/Pathwaybrowser/#/R-Hsa-2408517	5	5	0.905605	0.121667	EEF1E1,EPRS,IARS,LARS,MARS	1
Frs-Mediated Fgfr2 Signaling	Http://Www.Reactome.Org/Pathwaybrowser/#/R-Gga-5654700	8	8	2.41495	0.132948	FGF1,FGF5,FGF7,FGF9,FRS2,HRAS,PTPN11,SOS1	1
Activation Of Bad And Translocation To Mitochondria	Http://Www.Reactome.Org/Pathwaybrowser/#/R-Hsa-111447	6	6	1.40872	0.138264	AKT3,BAD,PPP3CC,YWHAG,YWHAH,YWHAQ	1
Anchoring Fibril Formation	Http://Www.Reactome.Org/Pathwaybrowser/#/R-Dre-2214320	6	6	1.40872	0.138264	BMP1,COL4A1,COL4A3,COL4A4,COL4A5,LAMA3	1
Misspliced Gsk3Beta Mutants Stabilize Beta-Catenin	Http://Www.Reactome.Org/Pathwaybrowser/#/R-Hsa-5339716	6	6	1.40872	0.138264	AMER1,APC,CSNK1A1,GSK3B,PPP2R1B,PPP2R5A	1
Pka Activation	Http://Www.Reactome.Org/Pathwaybrowser/#/R-Dre-163615	6	6	1.40872	0.138264	ADCY2,ADCY6,ADCY9,PRKAR1A,PRKAR1B,PRKAR2A	1
Regulation Of Ifng Signaling	Http://Www.Reactome.Org/Pathwaybrowser/#/R-Dre-877312	6	6	1.40872	0.138264	IFNGR1,JAK1,JAK2,PTPN11,STAT1,SUMO1	1
S33 Mutants Of Beta-Catenin Aren'T Phosphorylated	Http://Www.Reactome.Org/Pathwaybrowser/#/R-Hsa-5358747	6	6	1.40872	0.138264	AMER1,APC,CSNK1A1,GSK3B,PPP2R1B,PPP2R5A	1
S37 Mutants Of Beta-Catenin Aren'T Phosphorylated	Http://Www.Reactome.Org/Pathwaybrowser/#/R-Hsa-5358749	6	6	1.40872	0.138264	AMER1,APC,CSNK1A1,GSK3B,PPP2R1B,PPP2R5A	1
S45 Mutants Of Beta-Catenin Aren'T Phosphorylated	Http://Www.Reactome.Org/Pathwaybrowser/#/R-Hsa-5358751	6	6	1.40872	0.138264	AMER1,APC,CSNK1A1,GSK3B,PPP2R1B,PPP2R5A	1
T41 Mutants Of Beta-Catenin Aren'T Phosphorylated	Http://Www.Reactome.Org/Pathwaybrowser/#/R-Hsa-5358752	6	6	1.40872	0.138264	AMER1,APC,CSNK1A1,GSK3B,PPP2R1B,PPP2R5A	1
Traf3-Dependent Irf Activation Pathway	Http://Www.Reactome.Org/Pathwaybrowser/#/R-Dre-918233	6	6	1.40872	0.138264	CREBBP,EP300,IKBKE,IRF3,RNF135,TBK1	1
Frs-Mediated Fgfr3 Signaling	Http://Www.Reactome.Org/Pathwaybrowser/#/R-Dre-5654706	7	7	1.91183	0.138428	FGF1,FGF5,FGF9,FRS2,HRAS,PTPN11,SOS1	1
Glyoxylate Metabolism And Glycine Degradation	Http://Www.Reactome.Org/Pathwaybrowser/#/R-Dre-389661	7	7	1.91183	0.138428	AGXT,DBT,DHTKD1,DLAT,OGDH,PDHB,PDHX	1
Budding And Maturation Of Hiv Virion	Http://Www.Reactome.Org/Pathwaybrowser/#/R-Hsa-162588	8	8	2.51557	0.157179	CHMP2A,CHMP6,PPIA,RPS27A,UBA52,VPS28,VPS37A,VPS37C	1
Shc-Mediated Cascade:Fgfr2	Http://Www.Reactome.Org/Pathwaybrowser/#/R-Gga-5654699	8	8	2.51557	0.157179	FGF1,FGF5,FGF7,FGF9,FRS2,HRAS,PTPN11,SOS1	1
Tnfs Bind Their Physiological Receptors	Http://Www.Reactome.Org/Pathwaybrowser/#/R-Gga-5669034	8	8	2.51557	0.157179	EDA2R,TNFRSF11B,TNFRSF14,TNFRSF1A,TNFRSF1B,TNFRSF25,TNFRSF4,TNFSF15	1
Activation Of Ppargc1A (Pgc-1Alpha) By Phosphorylation	Http://Www.Reactome.Org/Pathwaybrowser/#/R-Hsa-2151209	5	5	1.00623	0.162686	MAPK11,PPARGC1A,PRKAA2,PRKAB2,PRKAG3	1
Regulated Proteolysis Of P75Ntr	Http://Www.Reactome.Org/Pathwaybrowser/#/R-Dre-193692	5	5	1.00623	0.162686	ADAM17,APH1A,NFKB1,NGFR,PSEN2	1
Sema3A Pak Dependent Axon Repulsion	Http://Www.Reactome.Org/Pathwaybrowser/#/R-Dre-399954	5	5	1.00623	0.162686	CFL1,FES,NRP1,PLXNA1,PLXNA2	1
Type I Hemidesmosome Assembly	Http://Www.Reactome.Org/Pathwaybrowser/#/R-Mmu-446107	5	5	1.00623	0.162686	CD151,DST,ITGA6,LAMA3,PLEC	1
Rip-Mediated Nfkb Activation Via Zbp1	Http://Www.Reactome.Org/Pathwaybrowser/#/R-Rno-1810476	7	7	2.01246	0.169537	AGER,APP,HMGB1,NFKB1,NFKB2,NFKBIA,SAA1	1
Activated Tak1 Mediates P38 Mapk Activation	Http://Www.Reactome.Org/Pathwaybrowser/#/R-Dre-450302	7	7	2.01246	0.169537	IRAK2,MAP3K7,MAPK11,RPS27A,TAB2,TAB3,UBA52	1
Grb2 Events In Egfr Signaling	Http://Www.Reactome.Org/Pathwaybrowser/#/R-Cel-179812	4	4	0.603737	0.170279	EGF,EGFR,HRAS,SOS1	1
Heme Degradation	Http://Www.Reactome.Org/Pathwaybrowser/#/R-Dme-189483	4	4	0.603737	0.170279	BLVRA,BLVRB,HMOX1,HMOX2	1
Misspliced Lrp5 Mutants Have Enhanced Beta-Catenin-Dependent Signaling	Http://Www.Reactome.Org/Pathwaybrowser/#/R-Hsa-5339717	4	4	0.603737	0.170279	DKK1,DKK2,KREMEN1,LRP5	1
Role Of Abl In Robo-Slit Signaling	Http://Www.Reactome.Org/Pathwaybrowser/#/R-Hsa-428890	4	4	0.603737	0.170279	CAP1,CAP2,CLASP1,CLASP2	1
Smad2/3 Phosphorylation Motif Mutants In Cancer	Http://Www.Reactome.Org/Pathwaybrowser/#/R-Hsa-3304356	4	4	0.603737	0.170279	SMAD3,TGFB1,TGFBR2,ZFYVE9	1
Sema4D Mediated Inhibition Of Cell Attachment And Migration	Http://Www.Reactome.Org/Pathwaybrowser/#/R-Cfa-416550	4	4	0.603737	0.170279	ARHGAP35,MET,PLXNB1,RRAS	1
Synthesis Of Pg	Http://Www.Reactome.Org/Pathwaybrowser/#/R-Spo-1483148	4	4	0.603737	0.170279	CDS2,PGS1,PLD1,PLD2	1
P75Ntr Negatively Regulates Cell Cycle Via Sc1	Http://Www.Reactome.Org/Pathwaybrowser/#/R-Hsa-193670	4	4	0.603737	0.170279	HDAC1,HDAC2,HDAC3,NGFR	1
Extracellular Matrix Organization	Http://Www.Reactome.Org/Pathwaybrowser/#/R-Dre-1474244	6	6	1.50934	0.17143	COL4A1,COL4A3,COL4A4,COL4A5,COL5A2,COL5A3	1
Map3K8 (Tpl2)-Dependent Mapk1/3 Activation	Http://Www.Reactome.Org/Pathwaybrowser/#/R-Hsa-5684264	6	6	1.50934	0.17143	BTRC,FBXW11,MAP3K8,NFKB1,RPS27A,UBA52	1
Pka Activation In Glucagon Signalling	Http://Www.Reactome.Org/Pathwaybrowser/#/R-Dre-164378	6	6	1.50934	0.17143	ADCY2,ADCY6,ADCY9,PRKAR1A,PRKAR1B,PRKAR2A	1
Unblocking Of Nmda Receptor, Glutamate Binding And Activation	Http://Www.Reactome.Org/Pathwaybrowser/#/R-Cfa-438066	6	6	1.50934	0.17143	ACTN2,AKAP9,CAMK2A,CAMK2B,CAMK2D,CAMK2G	1
Regulation Of Insulin Secretion	Http://Www.Reactome.Org/Pathwaybrowser/#/R-Dre-422356	9	9	3.21993	0.189244	ARL2,CACNB3,GNAI2,ITPR1,ITPR2,KCNJ11,SLC25A4,SLC25A5,VAMP2	1
G Alpha (I) Signalling Events	Http://Www.Reactome.Org/Pathwaybrowser/#/R-Dre-418594	35	35	22.2376	0.195988	ADCY2,ADCY6,ADCY9,ADRA2A,ADRA2C,AGT,ANXA1,APLN,APP,C3AR1,CCR7,CHRM4,CXCL1,CXCL12,CXCL13,CXCL8,CXCR4,GABBR2,GNAI2,GNB2,GNG2,GPR17,GRM4,HEBP1,LPAR1,LPAR2,NMU,NPW,OPN3,RGR,RGS10,RGS11,RGS4,S1PR1,SAA1	1
Prc2 Methylates Histones And Dna	Http://Www.Reactome.Org/Pathwaybrowser/#/R-Dre-212300	15	15	7.14422	0.195988	DNMT3A,EZH2,H2AFX,H2AFZ,H3F3B,HIST1H2BD,HIST1H2BE,HIST1H3E,HIST1H4H,HIST2H2AC,HIST2H2BE,JARID2,PHF19,RBBP4,RBBP7	1
Interleukin-3, 5 And Gm-Csf Signaling	Http://Www.Reactome.Org/Pathwaybrowser/#/R-Gga-512988	7	7	2.11308	0.202596	JAK2,PIK3CA,PIK3CD,PIK3R1,PIK3R3,PTPN11,STAT5B	1
Import Of Palmitoyl-Coa Into The Mitochondrial Matrix	Http://Www.Reactome.Org/Pathwaybrowser/#/R-Gga-200425	5	5	1.10685	0.210155	ACACA,ACACB,CPT1A,PRKAA2,PRKAB2	1
L1Cam Interactions	Http://Www.Reactome.Org/Pathwaybrowser/#/R-Hsa-373760	5	5	1.10685	0.210155	ALCAM,CD24,L1CAM,LAMC1,RANBP9	1
Physiological Factors	Http://Www.Reactome.Org/Pathwaybrowser/#/R-Mmu-5578768	5	5	1.10685	0.210155	HIPK1,HIPK2,KAT2B,NPPA,WWTR1	1
Signaling By Erbb4	Http://Www.Reactome.Org/Pathwaybrowser/#/R-Rno-1236394	5	5	1.10685	0.210155	EGF,EGFR,ERBB3,ERBB4,HBEGF	1
Signaling By Notch4	Http://Www.Reactome.Org/Pathwaybrowser/#/R-Hsa-1980150	5	5	1.10685	0.210155	APH1A,DLL1,JAG1,JAG2,PSEN2	1
Beta-Catenin Phosphorylation Cascade	Http://Www.Reactome.Org/Pathwaybrowser/#/R-Dre-196299	6	6	1.60997	0.213203	AMER1,APC,CSNK1A1,GSK3B,PPP2R1B,PPP2R5A	1
Cobalamin (Cbl, Vitamin B12) Transport And Metabolism	Http://Www.Reactome.Org/Pathwaybrowser/#/R-Rno-196741	6	6	1.60997	0.213203	CD320,CUBN,LMBRD1,MMAB,MTRR,TCN2	1
Trafficking Of Ampa Receptors	Http://Www.Reactome.Org/Pathwaybrowser/#/R-Mmu-399719	6	6	1.60997	0.213203	CACNG4,CAMK2A,CAMK2B,CAMK2D,CAMK2G,DLG1	1
Activation Of Bim And Translocation To Mitochondria	Http://Www.Reactome.Org/Pathwaybrowser/#/R-Mmu-111446	3	3	0.301868	0.216482	BCL2L11,DYNLL1,MAPK8	1
Autointegration Results In Viral Dna Circles	Http://Www.Reactome.Org/Pathwaybrowser/#/R-Hsa-177539	3	3	0.301868	0.216482	BANF1,HMGA1,PSIP1	1
Breakdown Of The Nuclear Lamina	Http://Www.Reactome.Org/Pathwaybrowser/#/R-Dme-352238	3	3	0.301868	0.216482	CASP6,LMNA,LMNB1	1
Cam Pathway	Http://Www.Reactome.Org/Pathwaybrowser/#/R-Hsa-111997	3	3	0.301868	0.216482	CALM1,CALM2,CALM3	1
Inactivation, Recovery And Regulation Of The Phototransduction Cascade	Http://Www.Reactome.Org/Pathwaybrowser/#/R-Dre-2514859	9	9	3.32055	0.216482	CALM1,CALM2,CALM3,GRK4,GUCY2D,NMT2,PDE6A,PPEF1,PRKCQ	1
Integration Of Viral Dna Into Host Genomic Dna	Http://Www.Reactome.Org/Pathwaybrowser/#/R-Hsa-175567	3	3	0.301868	0.216482	BANF1,HMGA1,PSIP1	1
Tet1,2,3 And Tdg Demethylate Dna	Http://Www.Reactome.Org/Pathwaybrowser/#/R-Dre-5221030	3	3	0.301868	0.216482	TDG,TET1,TET2	1
Calmodulin Induced Events	Http://Www.Reactome.Org/Pathwaybrowser/#/R-Rno-111933	4	4	0.70436	0.236023	CALM1,CALM2,CALM3,PRKCD	1
Formyl Peptide Receptors Bind Formyl Peptides And Many Other Ligands	Http://Www.Reactome.Org/Pathwaybrowser/#/R-Hsa-444473	4	4	0.70436	0.236023	ANXA1,APP,HEBP1,SAA1	1
Shc1 Events In Egfr Signaling	Http://Www.Reactome.Org/Pathwaybrowser/#/R-Dme-180336	4	4	0.70436	0.236023	EGF,EGFR,HRAS,SOS1	1
Smad2/3 Mh2 Domain Mutants In Cancer	Http://Www.Reactome.Org/Pathwaybrowser/#/R-Hsa-3315487	4	4	0.70436	0.236023	SMAD3,TGFB1,TGFBR2,ZFYVE9	1
Signaling By Egfr	Http://Www.Reactome.Org/Pathwaybrowser/#/R-Rno-177929	4	4	0.70436	0.236023	ADAM17,EGF,EGFR,LRIG1	1
Tgfbr1 Kd Mutants In Cancer	Http://Www.Reactome.Org/Pathwaybrowser/#/R-Hsa-3656532	4	4	0.70436	0.236023	SMAD3,TGFB1,TGFBR2,ZFYVE9	1
Endogenous Sterols	Http://Www.Reactome.Org/Pathwaybrowser/#/R-Dme-211976	7	7	2.2137	0.237114	CYP19A1,CYP1B1,CYP46A1,CYP51A1,FDXR,NCOA1,NCOA2	1
Glucagon-Like Peptide-1 (Glp1) Regulates Insulin Secretion	Http://Www.Reactome.Org/Pathwaybrowser/#/R-Dre-381676	10	10	4.02491	0.239118	ADCY6,GNB2,GNG2,IQGAP1,ITPR1,ITPR2,KCNS3,PRKAR1A,PRKAR1B,PRKAR2A	1
Sphingolipid De Novo Biosynthesis	Http://Www.Reactome.Org/Pathwaybrowser/#/R-Dre-1660661	9	9	3.42118	0.246329	ALDH3B1,CERS5,CERS6,COL4A3BP,OSBP,PLPP1,SGMS1,SGMS2,SGPL1	1
Dap12 Signaling	Http://Www.Reactome.Org/Pathwaybrowser/#/R-Dre-2424491	8	8	2.81744	0.246601	B2M,HLA-E,HRAS,KLRC2,PIK3CA,PIK3R1,SOS1,VAV3	1
Cholesterol Biosynthesis	Http://Www.Reactome.Org/Pathwaybrowser/#/R-Gga-191273	6	6	1.71059	0.257515	CYP51A1,HMGCS1,IDI1,MSMO1,PMVK,SQLE	1
Citric Acid Cycle (Tca Cycle)	Http://Www.Reactome.Org/Pathwaybrowser/#/R-Mmu-71403	6	6	1.71059	0.257515	ACO2,IDH3G,NNT,OGDH,SUCLA2,SUCLG2	1
Myd88:Mal Cascade Initiated On Plasma Membrane	Http://Www.Reactome.Org/Pathwaybrowser/#/R-Hsa-166058	6	6	1.71059	0.257515	CD14,CD36,IRAK2,IRAK4,LY96,SIGIRR	1
Cytosolic Iron-Sulfur Cluster Assembly	Http://Www.Reactome.Org/Pathwaybrowser/#/R-Hsa-2564830	5	5	1.20747	0.261349	BRIP1,ERCC2,FAM96B,NUBP2,POLD1	1
Metabolism Of Angiotensinogen To Angiotensins	Http://Www.Reactome.Org/Pathwaybrowser/#/R-Dme-2022377	5	5	1.20747	0.261349	AGT,ANPEP,CTSD,CTSZ,MME	1
Nf-Kb Is Activated And Signals Survival	Http://Www.Reactome.Org/Pathwaybrowser/#/R-Gga-209560	5	5	1.20747	0.261349	NFKB1,NFKBIA,NGFR,RPS27A,UBA52	1
Pecam1 Interactions	Http://Www.Reactome.Org/Pathwaybrowser/#/R-Hsa-210990	5	5	1.20747	0.261349	ITGAV,ITGB3,PECAM1,PTPN11,YES1	1
Raf-Independent Mapk1/3 Activation	Http://Www.Reactome.Org/Pathwaybrowser/#/R-Cel-112409	5	5	1.20747	0.261349	DUSP10,DUSP16,DUSP5,DUSP8,MAPK3	1
Sema3A-Plexin Repulsion Signaling By Inhibiting Integrin Adhesion	Http://Www.Reactome.Org/Pathwaybrowser/#/R-Dre-399955	5	5	1.20747	0.261349	FES,NRP1,PLXNA1,PLXNA2,RRAS	1
The Nlrp3 Inflammasome	Http://Www.Reactome.Org/Pathwaybrowser/#/R-Dre-844456	5	5	1.20747	0.261349	APP,PANX1,PYCARD,TXN,TXNIP	1
Alpha-Linolenic Acid (Ala) Metabolism	Http://Www.Reactome.Org/Pathwaybrowser/#/R-Cel-2046106	5	5	1.20747	0.261349	ABCD1,ACSL1,ELOVL1,FADS1,HSD17B4	1
Role Of Phospholipids In Phagocytosis	Http://Www.Reactome.Org/Pathwaybrowser/#/R-Rno-2029485	7	7	2.31433	0.278263	ITPR1,ITPR2,PIK3CA,PIK3R1,PLD1,PLD2,PRKCD	1
Interleukin-1 Signaling	Http://Www.Reactome.Org/Pathwaybrowser/#/R-Dre-446652	9	9	3.5218	0.278519	IL1RAP,IRAK2,IRAK4,MAP3K7,PELI2,RPS27A,TAB2,TAB3,UBA52	1
Hs-Gag Biosynthesis	Http://Www.Reactome.Org/Pathwaybrowser/#/R-Dre-2022928	8	8	2.91806	0.28279	AGRN,GPC2,HS6ST2,HSPG2,SDC1,SDC2,SDC4,SLC35D2	1
Synthesis Of Pa	Http://Www.Reactome.Org/Pathwaybrowser/#/R-Dre-1483166	8	8	2.91806	0.28279	AGPAT2,GPAT3,GPD1,GPD1L,JMJD7-PLA2G4B,PLA2G4B,PLD1,PLD2	1
Immunoregulatory Interactions Between A Lymphoid And A Non-Lymphoid Cell	Http://Www.Reactome.Org/Pathwaybrowser/#/R-Dre-198933	20	20	11.3704	0.308805	B2M,CD34,CD81,CDH1,HLA-A,HLA-B,HLA-C,HLA-E,ICAM1,ITGB1,MICA,NCR3LG1,OSCAR,PVR,PVRL2,RAET1E,SIGLEC1,SIGLEC10,ULBP1,VCAM1	1
Microtubule-Dependent Trafficking Of Connexons From Golgi To The Plasma Membrane	Http://Www.Reactome.Org/Pathwaybrowser/#/R-Ssc-190840	6	6	1.81121	0.309487	GJA1,TUBA1B,TUBA1C,TUBA4A,TUBB2B,TUBB4B	1
Mitochondrial Trna Aminoacylation	Http://Www.Reactome.Org/Pathwaybrowser/#/R-Hsa-379726	6	6	1.81121	0.309487	AARS2,CARS2,FARS2,HARS2,MARS2,PPA2	1
Copi Mediated Transport	Http://Www.Reactome.Org/Pathwaybrowser/#/R-Dre-199997	4	4	0.804983	0.313149	COPA,COPB1,COPE,GBF1	1
Cross-Presentation Of Particulate Exogenous Antigens (Phagosomes)	Http://Www.Reactome.Org/Pathwaybrowser/#/R-Gga-1236973	4	4	0.804983	0.313149	CD36,CYBA,ITGAV,ITGB5	1
Digestion Of Dietary Carbohydrate	Http://Www.Reactome.Org/Pathwaybrowser/#/R-Spo-189085	4	4	0.804983	0.313149	AMY1A,AMY1B,AMY2B,TREH	1
Elevation Of Cytosolic Ca2+ Levels	Http://Www.Reactome.Org/Pathwaybrowser/#/R-Dre-139853	4	4	0.804983	0.313149	ITPR1,ITPR2,P2RX1,STIM1	1
Insulin Receptor Signalling Cascade	Http://Www.Reactome.Org/Pathwaybrowser/#/R-Rno-74751	4	4	0.804983	0.313149	GRB10,HRAS,INSR,SOS1	1
Linoleic Acid (La) Metabolism	Http://Www.Reactome.Org/Pathwaybrowser/#/R-Cel-2046105	4	4	0.804983	0.313149	ABCD1,ACSL1,ELOVL1,FADS1	1
Regulation Of Signaling By Nodal	Http://Www.Reactome.Org/Pathwaybrowser/#/R-Hsa-1433617	4	4	0.804983	0.313149	ACVR1B,ACVR1C,ACVR2A,ACVR2B	1
Atf6-Alpha Activates Chaperones	Http://Www.Reactome.Org/Pathwaybrowser/#/R-Dre-381033	3	3	0.402491	0.321406	ATF6,HSPA5,MBTPS2	1
Activation Of Camk Iv	Http://Www.Reactome.Org/Pathwaybrowser/#/R-Ssc-442745	3	3	0.402491	0.321406	CALM1,CALM2,CALM3	1
Activation Of Dna Fragmentation Factor	Http://Www.Reactome.Org/Pathwaybrowser/#/R-Dre-211227	5	5	1.3081	0.321406	CASP3,H1F0,HIST1H1C,HMGB1,KPNA1	1
Assembly Of The Hiv Virion	Http://Www.Reactome.Org/Pathwaybrowser/#/R-Hsa-175474	3	3	0.402491	0.321406	PPIA,RPS27A,UBA52	1
Assembly Of The Orc Complex At The Origin Of Replication	Http://Www.Reactome.Org/Pathwaybrowser/#/R-Ath-68616	3	3	0.402491	0.321406	ORC1,ORC5,ORC6	1
Beta Defensins	Http://Www.Reactome.Org/Pathwaybrowser/#/R-Hsa-1461957	0	0	4.12554	0.321406		0
Defensins	Http://Www.Reactome.Org/Pathwaybrowser/#/R-Hsa-1461973	0	0	4.12554	0.321406		0
Glutathione Conjugation	Http://Www.Reactome.Org/Pathwaybrowser/#/R-Dme-156590	7	7	2.41495	0.321406	AKR1A1,ESD,GSTM3,GSTO1,GSTP1,GSTZ1,MGST3	1
Growth Hormone Receptor Signaling	Http://Www.Reactome.Org/Pathwaybrowser/#/R-Gga-982772	7	7	2.41495	0.321406	ADAM17,GHR,JAK2,MAPK3,STAT1,STAT3,STAT5B	1
Hdl-Mediated Lipid Transport	Http://Www.Reactome.Org/Pathwaybrowser/#/R-Dre-194223	5	5	1.3081	0.321406	A2M,ABCA1,APOE,BMP1,CUBN	1
Hypusine Synthesis From Eif5A-Lysine	Http://Www.Reactome.Org/Pathwaybrowser/#/R-Cel-204626	3	3	0.402491	0.321406	DHPS,DOHH,EIF5A	1
Nostrin Mediated Enos Trafficking	Http://Www.Reactome.Org/Pathwaybrowser/#/R-Dme-203641	3	3	0.402491	0.321406	CAV1,NOSTRIN,WASL	1
Perk Regulates Gene Expression	Http://Www.Reactome.Org/Pathwaybrowser/#/R-Rno-381042	3	3	0.402491	0.321406	ATF4,EIF2AK3,HSPA5	1
Plcg1 Events In Erbb2 Signaling	Http://Www.Reactome.Org/Pathwaybrowser/#/R-Hsa-1251932	3	3	0.402491	0.321406	EGF,EGFR,ERBB2	1
Pyrimidine Biosynthesis	Http://Www.Reactome.Org/Pathwaybrowser/#/R-Dre-500753	3	3	0.402491	0.321406	DHODH,TYMS,UMPS	1
Rna Polymerase I Promoter Escape	Http://Www.Reactome.Org/Pathwaybrowser/#/R-Dre-73772	8	8	3.01868	0.321406	ERCC2,GTF2H5,POLR1E,POLR2E,POLR2H,POLR2L,RRN3,ZNRD1	1
Reuptake Of Gaba	Http://Www.Reactome.Org/Pathwaybrowser/#/R-Rno-888593	3	3	0.402491	0.321406	SLC6A1,SLC6A12,SLC6A13	1
Sumo Is Conjugated To E1 (Uba2:Sae1)	Http://Www.Reactome.Org/Pathwaybrowser/#/R-Mmu-3065676	3	3	0.402491	0.321406	SAE1,SUMO1,SUMO2	1
Sumo Is Proteolytically Processed	Http://Www.Reactome.Org/Pathwaybrowser/#/R-Mmu-3065679	3	3	0.402491	0.321406	SENP5,SUMO1,SUMO2	1
Sumoylation Of Chromatin Organization Proteins	Http://Www.Reactome.Org/Pathwaybrowser/#/R-Dre-4551638	3	3	0.402491	0.321406	L3MBTL2,SUMO2,UBE2I	1
Tnfr1-Induced Proapoptotic Signaling	Http://Www.Reactome.Org/Pathwaybrowser/#/R-Hsa-5357786	5	5	1.3081	0.321406	CYLD,TNFAIP3,TNFRSF1A,TRAF2,USP2	1
Vitamin B5 (Pantothenate) Metabolism	Http://Www.Reactome.Org/Pathwaybrowser/#/R-Gga-199220	3	3	0.402491	0.321406	AASDHPPT,FASN,PDZD11	1
Na+/Cl- Dependent Neurotransmitter Transporters	Http://Www.Reactome.Org/Pathwaybrowser/#/R-Rno-442660	6	6	1.91183	0.358081	SLC6A1,SLC6A12,SLC6A13,SLC6A15,SLC6A6,SLC6A9	1
Scavenging By Class A Receptors	Http://Www.Reactome.Org/Pathwaybrowser/#/R-Dre-3000480	6	6	1.91183	0.358081	APOE,CALR,COL4A1,FTH1,FTL,SCARA5	1
Insulin Effects Increased Synthesis Of Xylulose-5-Phosphate	Http://Www.Reactome.Org/Pathwaybrowser/#/R-Dme-163754	2	2	0.100623	0.37226	TALDO1,TKT	1
Metabolism Of Polyamines	Http://Www.Reactome.Org/Pathwaybrowser/#/R-Dme-351202	2	2	0.100623	0.37226	SMS,SRM	1
Resolution Of Ap Sites Via The Single-Nucleotide Replacement Pathway	Http://Www.Reactome.Org/Pathwaybrowser/#/R-Rno-110381	2	2	0.100623	0.37226	LIG3,XRCC1	1
Activation Of Rac	Http://Www.Reactome.Org/Pathwaybrowser/#/R-Hsa-428540	4	4	0.905605	0.396152	NCK2,PAK4,SOS1,SOS2	1
Activation Of Smo	Http://Www.Reactome.Org/Pathwaybrowser/#/R-Mmu-5635838	4	4	0.905605	0.396152	ARRB2,CSNK1A1,EFCAB7,KIF3A	1
Facilitative Na+-Independent Glucose Transporters	Http://Www.Reactome.Org/Pathwaybrowser/#/R-Dre-428790	4	4	0.905605	0.396152	FGF21,SLC2A10,SLC2A3,SLC2A4	1
Frs2-Mediated Activation	Http://Www.Reactome.Org/Pathwaybrowser/#/R-Dre-170968	4	4	0.905605	0.396152	BRAF,CRKL,FRS2,RAPGEF1	1
Nef Mediated Downregulation Of Mhc Class I Complex Cell Surface Expression	Http://Www.Reactome.Org/Pathwaybrowser/#/R-Hsa-164940	4	4	0.905605	0.396152	AP1B1,AP1M1,AP1S1,B2M	1
Phenylalanine And Tyrosine Catabolism	Http://Www.Reactome.Org/Pathwaybrowser/#/R-Dre-71182	4	4	0.905605	0.396152	FAH,GSTZ1,HPD,QDPR	1
Rho Gtpases Activate Rhotekin And Rhophilins	Http://Www.Reactome.Org/Pathwaybrowser/#/R-Rno-5666185	4	4	0.905605	0.396152	RHOC,RHPN1,RHPN2,TAX1BP3	1
Rho Gtpases Activate Ktn1	Http://Www.Reactome.Org/Pathwaybrowser/#/R-Gga-5625970	4	4	0.905605	0.396152	KIF5B,KLC2,KTN1,RHOG	1
Signal Attenuation	Http://Www.Reactome.Org/Pathwaybrowser/#/R-Rno-74749	4	4	0.905605	0.396152	GRB10,INSR,MAPK3,SOS1	1
Signaling By Interleukins	Http://Www.Reactome.Org/Pathwaybrowser/#/R-Rno-449147	4	4	0.905605	0.396152	IL11RA,IL6ST,JAK1,JAK2	1
Sialic Acid Metabolism	Http://Www.Reactome.Org/Pathwaybrowser/#/R-Dre-4085001	8	8	3.21993	0.408952	NANS,NEU4,SLC17A5,ST3GAL1,ST6GAL1,ST6GALNAC2,ST8SIA2,ST8SIA5	1
Rna Polymerase I Chain Elongation	Http://Www.Reactome.Org/Pathwaybrowser/#/R-Dre-73777	16	16	8.85481	0.417215	ERCC2,GTF2H5,H2AFX,H2AFZ,H3F3B,HIST1H2BD,HIST1H2BE,HIST1H3E,HIST1H4H,HIST2H2AC,HIST2H2BE,POLR1E,POLR2E,POLR2H,POLR2L,ZNRD1	1
Shc-Mediated Cascade:Fgfr1	Http://Www.Reactome.Org/Pathwaybrowser/#/R-Gga-5654688	6	6	2.01246	0.419866	FGF1,FGF5,FGF9,FGFR1,HRAS,SOS1	1
Ampk Inhibits Chrebp Transcriptional Activation Activity	Http://Www.Reactome.Org/Pathwaybrowser/#/R-Cel-163680	3	3	0.503114	0.455906	MLXIPL,PRKAA2,PRKAB2	1
Apex1-Independent Resolution Of Ap Sites Via The Single Nucleotide Replacement Pathway	Http://Www.Reactome.Org/Pathwaybrowser/#/R-Rno-5649702	3	3	0.503114	0.455906	LIG3,PNKP,XRCC1	1
Abacavir Metabolism	Http://Www.Reactome.Org/Pathwaybrowser/#/R-Dme-2161541	3	3	0.503114	0.455906	ADAL,GUK1,NT5C2	1
Activation Of Caspases Through Apoptosome-Mediated Cleavage	Http://Www.Reactome.Org/Pathwaybrowser/#/R-Dre-111459	3	3	0.503114	0.455906	APAF1,CASP3,CASP9	1
Camk Iv-Mediated Phosphorylation Of Creb	Http://Www.Reactome.Org/Pathwaybrowser/#/R-Ssc-111932	3	3	0.503114	0.455906	CALM1,CALM2,CALM3	1
Catabolism Of Glucuronate To Xylulose-5-Phosphate	Http://Www.Reactome.Org/Pathwaybrowser/#/R-Hsa-5661270	3	3	0.503114	0.455906	AKR1A1,CRYL1,DCXR	1
Cell Surface Interactions At The Vascular Wall	Http://Www.Reactome.Org/Pathwaybrowser/#/R-Dre-202733	11	11	5.33301	0.455906	CD44,F11R,GAS6,ITGAX,ITGB1,JAM2,PECAM1,PROCR,PROS1,SPN,THBD	1
Glycogen Storage Disease Type Iv (Gbe1)	Http://Www.Reactome.Org/Pathwaybrowser/#/R-Hsa-3878781	3	3	0.503114	0.455906	GYG1,GYG2,GYS1	1
Smac Binds To Iaps	Http://Www.Reactome.Org/Pathwaybrowser/#/R-Dre-111463	3	3	0.503114	0.455906	CASP3,CASP9,XIAP	1
Smac-Mediated Dissociation Of Iap:Caspase Complexes	Http://Www.Reactome.Org/Pathwaybrowser/#/R-Dre-111464	3	3	0.503114	0.455906	CASP3,CASP9,XIAP	1
Sting Mediated Induction Of Host Immune Responses	Http://Www.Reactome.Org/Pathwaybrowser/#/R-Hsa-1834941	3	3	0.503114	0.455906	DDX41,TMEM173,TRIM21	1
Sensing Of Dna Double Strand Breaks	Http://Www.Reactome.Org/Pathwaybrowser/#/R-Gga-5693548	3	3	0.503114	0.455906	ATM,KPNA2,NBN	1
Synthesis Of Udp-N-Acetyl-Glucosamine	Http://Www.Reactome.Org/Pathwaybrowser/#/R-Dre-446210	3	3	0.503114	0.455906	GFPT1,GFPT2,UAP1	1
Trafficking Of Myristoylated Proteins To The Cilium	Http://Www.Reactome.Org/Pathwaybrowser/#/R-Gga-5624138	3	3	0.503114	0.455906	ARL3,NPHP3,UNC119B	1
P53-Dependent G1 Dna Damage Response	Http://Www.Reactome.Org/Pathwaybrowser/#/R-Gga-69563	3	3	0.503114	0.455906	CDK2,CDKN1A,CDKN1B	1
Negative Regulation Of Tcf-Dependent Signaling By Wnt Ligand Antagonists	Http://Www.Reactome.Org/Pathwaybrowser/#/R-Hsa-3772470	5	5	1.50934	0.462456	DKK1,DKK2,KREMEN1,LRP5,LRP6	1
Prolactin Receptor Signaling	Http://Www.Reactome.Org/Pathwaybrowser/#/R-Gga-1170546	5	5	1.50934	0.462456	BTRC,GHR,JAK2,PTPN11,STAT5B	1
Role Of Lat2/Ntal/Lab On Calcium Mobilization	Http://Www.Reactome.Org/Pathwaybrowser/#/R-Dre-2730905	5	5	1.50934	0.462456	GAB2,PDPK1,PIK3CA,PIK3R1,SOS1	1
Synthesis Of Pips At The Golgi Membrane	Http://Www.Reactome.Org/Pathwaybrowser/#/R-Gga-1660514	5	5	1.50934	0.462456	ARF3,PI4K2B,PIK3C2A,PIKFYVE,SACM1L	1
Tgf-Beta Receptor Signaling In Emt (Epithelial To Mesenchymal Transition)	Http://Www.Reactome.Org/Pathwaybrowser/#/R-Dme-2173791	5	5	1.50934	0.462456	F11R,RPS27A,TGFB1,TGFBR2,UBA52	1
Wnt5A-Dependent Internalization Of Fzd4	Http://Www.Reactome.Org/Pathwaybrowser/#/R-Dre-5099900	5	5	1.50934	0.462456	AP2M1,AP2S1,ARRB2,CLTA,FZD4	1
Adrenaline,Noradrenaline Inhibits Insulin Secretion	Http://Www.Reactome.Org/Pathwaybrowser/#/R-Dre-400042	7	7	2.71682	0.473997	ADCY6,ADRA2A,ADRA2C,CACNB3,GNAI2,GNB2,GNG2	1
Keratan Sulfate Biosynthesis	Http://Www.Reactome.Org/Pathwaybrowser/#/R-Gga-2022854	7	7	2.71682	0.473997	B4GALT2,B4GALT4,B4GALT5,CHST2,PRELP,SLC35D2,ST3GAL1	1
Frs-Mediated Fgfr4 Signaling	Http://Www.Reactome.Org/Pathwaybrowser/#/R-Gga-5654712	6	6	2.11308	0.480084	FGF1,FGF9,FRS2,HRAS,PTPN11,SOS1	1
Regulation Of Insulin-Like Growth Factor (Igf) Transport And Uptake By Insulin-Like Growth Factor Binding Proteins (Igfbps)	Http://Www.Reactome.Org/Pathwaybrowser/#/R-Hsa-381426	6	6	2.11308	0.480084	IGFBP2,IGFBP5,IGFBP6,MMP2,PAPPA,PAPPA2	1
Snrnp Assembly	Http://Www.Reactome.Org/Pathwaybrowser/#/R-Mmu-191859	6	6	2.11308	0.480084	GEMIN4,GEMIN7,PRMT5,SNRPB,SNRPD2,SNRPG	1
Irak4 Deficiency (Tlr2/4)	Http://Www.Reactome.Org/Pathwaybrowser/#/R-Hsa-5603041	4	4	1.00623	0.48676	CD14,CD36,IRAK4,LY96	1
Mastl Facilitates Mitotic Progression	Http://Www.Reactome.Org/Pathwaybrowser/#/R-Hsa-2465910	4	4	1.00623	0.48676	CCNB1,CDK1,MASTL,PPP2R1B	1
Myd88 Deficiency (Tlr2/4)	Http://Www.Reactome.Org/Pathwaybrowser/#/R-Hsa-5602498	4	4	1.00623	0.48676	CD14,CD36,IRAK4,LY96	1
Netrin Mediated Repulsion Signals	Http://Www.Reactome.Org/Pathwaybrowser/#/R-Hsa-418886	4	4	1.00623	0.48676	PTK2,PTPN11,UNC5B,UNC5C	1
Pi3K Events In Erbb4 Signaling	Http://Www.Reactome.Org/Pathwaybrowser/#/R-Rno-1250342	4	4	1.00623	0.48676	ERBB4,HBEGF,PIK3CA,PIK3R1	1
Regulation Of Necroptotic Cell Death	Http://Www.Reactome.Org/Pathwaybrowser/#/R-Gga-5675482	4	4	1.00623	0.48676	RPS27A,TRAF2,UBA52,XIAP	1
Signaling By Leptin	Http://Www.Reactome.Org/Pathwaybrowser/#/R-Hsa-2586552	4	4	1.00623	0.48676	JAK2,PTPN11,STAT3,STAT5B	1
Signaling By Activated Point Mutants Of Fgfr1	Http://Www.Reactome.Org/Pathwaybrowser/#/R-Hsa-1839122	4	4	1.00623	0.48676	FGF1,FGF5,FGF9,FGFR1	1
Tetrahydrobiopterin (Bh4) Synthesis, Recycling, Salvage And Regulation	Http://Www.Reactome.Org/Pathwaybrowser/#/R-Gga-1474151	4	4	1.00623	0.48676	CALM1,CALM2,CALM3,DHFR	1
Gap Junction Assembly	Http://Www.Reactome.Org/Pathwaybrowser/#/R-Ssc-190861	8	8	3.42118	0.504492	GJA1,GJC1,GJC2,TUBA1B,TUBA1C,TUBA4A,TUBB2B,TUBB4B	1
Transferrin Endocytosis And Recycling	Http://Www.Reactome.Org/Pathwaybrowser/#/R-Dre-917977	7	7	2.81744	0.536124	ATP6V0A2,ATP6V0B,ATP6V1B1,ATP6V1F,STEAP3,TCIRG1,TFRC	1
Ctla4 Inhibitory Signaling	Http://Www.Reactome.Org/Pathwaybrowser/#/R-Mmu-389513	6	6	2.2137	0.554579	AKT3,PDPK1,PPP2R1B,PPP2R5A,PTPN11,YES1	1
Shc-Mediated Cascade:Fgfr4	Http://Www.Reactome.Org/Pathwaybrowser/#/R-Gga-5654719	6	6	2.2137	0.554579	FGF1,FGF9,FRS2,HRAS,PTPN11,SOS1	1
Association Of Tric/Cct With Target Proteins During Biosynthesis	Http://Www.Reactome.Org/Pathwaybrowser/#/R-Gga-390471	7	7	2.91806	0.597725	ARFGEF2,CCT4,FBXO4,FBXW7,FBXW9,KIF13A,NOP56	1
Creb Phosphorylation	Http://Www.Reactome.Org/Pathwaybrowser/#/R-Gga-199920	3	3	0.603737	0.597725	ATF1,RPS6KA3,RPS6KA5	1
Creb Phosphorylation Through The Activation Of Camkk	Http://Www.Reactome.Org/Pathwaybrowser/#/R-Spo-442717	3	3	0.603737	0.597725	CALM1,CALM2,CALM3	1
Cam-Pde 1 Activation	Http://Www.Reactome.Org/Pathwaybrowser/#/R-Dme-111957	3	3	0.603737	0.597725	CALM1,CALM2,CALM3	1
Dermatan Sulfate Biosynthesis	Http://Www.Reactome.Org/Pathwaybrowser/#/R-Gga-2022923	4	4	1.10685	0.597725	CSPG4,DSE,DSEL,UST	1
Fgfr1C Ligand Binding And Activation	Http://Www.Reactome.Org/Pathwaybrowser/#/R-Gga-190373	4	4	1.10685	0.597725	FGF1,FGF5,FGF9,FGFR1	1
Gdp-Fucose Biosynthesis	Http://Www.Reactome.Org/Pathwaybrowser/#/R-Gga-6787639	3	3	0.603737	0.597725	FUOM,GMDS,TSTA3	1
Lysine Catabolism	Http://Www.Reactome.Org/Pathwaybrowser/#/R-Dme-71064	4	4	1.10685	0.597725	AASS,ALDH7A1,GCDH,OGDH	1
Metabolism Of Folate And Pterines	Http://Www.Reactome.Org/Pathwaybrowser/#/R-Dme-196757	4	4	1.10685	0.597725	DHFR,MTHFR,SHMT1,SLC19A1	1
Nade Modulates Death Signalling	Http://Www.Reactome.Org/Pathwaybrowser/#/R-Mmu-205025	3	3	0.603737	0.597725	CASP3,NGFR,NGFRAP1	1
Negative Feedback Regulation Of Mapk Pathway	Http://Www.Reactome.Org/Pathwaybrowser/#/R-Spo-5674499	3	3	0.603737	0.597725	BRAF,MAP2K2,MAPK3	1
Polb-Dependent Long Patch Base Excision Repair	Http://Www.Reactome.Org/Pathwaybrowser/#/R-Dre-110362	3	3	0.603737	0.597725	FEN1,LIG1,PARG	1
Pre-Notch Processing In The Endoplasmic Reticulum	Http://Www.Reactome.Org/Pathwaybrowser/#/R-Hsa-1912399	3	3	0.603737	0.597725	NOTCH1,NOTCH2,NOTCH3	1
Rsk Activation	Http://Www.Reactome.Org/Pathwaybrowser/#/R-Dre-444257	3	3	0.603737	0.597725	PDPK1,RPS6KA3,RPS6KA6	1
Slbp Dependent Processing Of Replication-Dependent Histone Pre-Mrnas	Http://Www.Reactome.Org/Pathwaybrowser/#/R-Dme-77588	4	4	1.10685	0.597725	LSM10,SLBP,SNRPB,SNRPG	1
Scavenging By Class F Receptors	Http://Www.Reactome.Org/Pathwaybrowser/#/R-Hsa-3000484	3	3	0.603737	0.597725	CALR,HSPH1,HYOU1	1
Surfactant Metabolism	Http://Www.Reactome.Org/Pathwaybrowser/#/R-Cel-5683826	7	7	2.91806	0.597725	ABCA3,ADGRF5,ADRA2A,ADRA2C,CCDC59,DMBT1,PGA5	1
Synthesis Of 15-Eicosatetraenoic Acid Derivatives	Http://Www.Reactome.Org/Pathwaybrowser/#/R-Cel-2142770	3	3	0.603737	0.597725	ALOX15B,GPX1,GPX4	1
Synthesis Of 5-Eicosatetraenoic Acids	Http://Www.Reactome.Org/Pathwaybrowser/#/R-Dre-2142688	3	3	0.603737	0.597725	ALOX5AP,GPX1,GPX4	1
Tnfr1-Mediated Ceramide Production	Http://Www.Reactome.Org/Pathwaybrowser/#/R-Hsa-5626978	3	3	0.603737	0.597725	RACK1,SMPD2,TNFRSF1A	1
Transport Of Glucose And Other Sugars, Bile Salts And Organic Acids, Metal Ions And Amine Compounds	Http://Www.Reactome.Org/Pathwaybrowser/#/R-Dre-425366	4	4	1.10685	0.597725	SLC44A1,SLC44A3,SLC47A1,SLC47A2	1
Activation Of G Protein Gated Potassium Channels	Http://Www.Reactome.Org/Pathwaybrowser/#/R-Dre-1296041	6	6	2.31433	0.612341	GABBR2,GNB2,GNG2,KCNJ12,KCNJ15,KCNJ2	1
Acyl Chain Remodelling Of Pe	Http://Www.Reactome.Org/Pathwaybrowser/#/R-Dme-1482839	6	6	2.31433	0.612341	JMJD7-PLA2G4B,LPCAT3,PLA2G3,PLA2G4B,PLA2G4C,PNPLA8	1
Assembly Of Viral Components At The Budding Site	Http://Www.Reactome.Org/Pathwaybrowser/#/R-Hsa-168316	2	2	0.201246	0.612341	CALR,CANX	1
Defective Cd320 Causes Methylmalonic Aciduria	Http://Www.Reactome.Org/Pathwaybrowser/#/R-Hsa-3359485	2	2	0.201246	0.612341	CD320,TCN2	1
Degradation Of Gaba	Http://Www.Reactome.Org/Pathwaybrowser/#/R-Dme-916853	2	2	0.201246	0.612341	ABAT,ALDH5A1	1
Fatty Acid, Triacylglycerol, And Ketone Body Metabolism	Http://Www.Reactome.Org/Pathwaybrowser/#/R-Spo-535734	2	2	0.201246	0.612341	DECR2,GPD2	1
Glycogen Storage Disease Type 0 (Muscle Gys1)	Http://Www.Reactome.Org/Pathwaybrowser/#/R-Hsa-3828062	2	2	0.201246	0.612341	GYG1,GYS1	1
Glycogen Storage Disease Type Xv (Gyg1)	Http://Www.Reactome.Org/Pathwaybrowser/#/R-Hsa-3814836	2	2	0.201246	0.612341	GYG1,GYS1	1
Ire1Alpha Activates Chaperones	Http://Www.Reactome.Org/Pathwaybrowser/#/R-Dre-381070	2	2	0.201246	0.612341	HSPA5,XBP1	1
Inhibition Of Voltage Gated Ca2+ Channels Via Gbeta/Gamma Subunits	Http://Www.Reactome.Org/Pathwaybrowser/#/R-Dre-997272	6	6	2.31433	0.612341	GABBR2,GNB2,GNG2,KCNJ12,KCNJ15,KCNJ2	1
Inhibition Of Signaling By Overexpressed Egfr	Http://Www.Reactome.Org/Pathwaybrowser/#/R-Hsa-5638303	2	2	0.201246	0.612341	EGF,EGFR	1
Interconversion Of Polyamines	Http://Www.Reactome.Org/Pathwaybrowser/#/R-Dme-351200	2	2	0.201246	0.612341	SAT1,SMOX	1
Mitotic Metaphase/Anaphase Transition	Http://Www.Reactome.Org/Pathwaybrowser/#/R-Hsa-68881	2	2	0.201246	0.612341	FBXO5,PLK1	1
Synthesis Of Pips At The Er Membrane	Http://Www.Reactome.Org/Pathwaybrowser/#/R-Dme-1483248	2	2	0.201246	0.612341	PI4K2B,SACM1L	1
Synthesis Of Bile Acids And Bile Salts Via 7Alpha-Hydroxycholesterol	Http://Www.Reactome.Org/Pathwaybrowser/#/R-Dre-193368	6	6	2.31433	0.612341	AKR1C2,HSD17B4,HSD3B7,NCOA1,NCOA2,SLC27A5	1
Tgfbr2 Msi Frameshift Mutants In Cancer	Http://Www.Reactome.Org/Pathwaybrowser/#/R-Hsa-3642279	2	2	0.201246	0.612341	TGFB1,TGFBR2	1
Xav939 Inhibits Tankyrase, Stabilizing Axin	Http://Www.Reactome.Org/Pathwaybrowser/#/R-Hsa-5545619	2	2	0.201246	0.612341	TNKS,TNKS2	1
C-Src Mediated Regulation Of Cx43 Function And Closure Of Gap Junctions	Http://Www.Reactome.Org/Pathwaybrowser/#/R-Ssc-191647	2	2	0.201246	0.612341	GJA1,TJP1	1
Voltage Gated Potassium Channels	Http://Www.Reactome.Org/Pathwaybrowser/#/R-Dre-1296072	9	9	4.32678	0.616506	KCNA7,KCNC4,KCND2,KCND3,KCNH1,KCNH2,KCNH3,KCNQ4,KCNS3	1
Branched-Chain Amino Acid Catabolism	Http://Www.Reactome.Org/Pathwaybrowser/#/R-Gga-70895	5	5	1.71059	0.617876	ACAT1,BCAT2,BCKDK,DBT,PPM1K	1
Cd209 (Dc-Sign) Signaling	Http://Www.Reactome.Org/Pathwaybrowser/#/R-Dre-5621575	5	5	1.71059	0.617876	CREBBP,EP300,HRAS,NFKB1,RPS6KA5	1
Platelet Sensitization By Ldl	Http://Www.Reactome.Org/Pathwaybrowser/#/R-Cel-432142	5	5	1.71059	0.617876	LRP8,PECAM1,PPP2R1B,PPP2R5A,PTPN11	1
Shc-Mediated Cascade:Fgfr3	Http://Www.Reactome.Org/Pathwaybrowser/#/R-Dre-5654704	5	5	1.71059	0.617876	FGF1,FGF5,FGF9,HRAS,SOS1	1
Activation Of Matrix Metalloproteinases	Http://Www.Reactome.Org/Pathwaybrowser/#/R-Dme-1592389	7	7	3.01868	0.654923	CTSV,MMP11,MMP14,MMP15,MMP2,MMP3,TIMP1	1
Rna Polymerase I Transcription Termination	Http://Www.Reactome.Org/Pathwaybrowser/#/R-Dre-73863	7	7	3.01868	0.654923	ERCC2,GTF2H5,POLR1E,POLR2E,POLR2H,POLR2L,ZNRD1	1
Abc-Family Proteins Mediated Transport	Http://Www.Reactome.Org/Pathwaybrowser/#/R-Cel-382556	6	6	2.41495	0.699728	ABCA4,ABCB4,ABCC2,ABCC5,ABCC9,KCNJ11	1
Formation Of Tubulin Folding Intermediates By Cct/Tric	Http://Www.Reactome.Org/Pathwaybrowser/#/R-Hsa-389960	6	6	2.41495	0.699728	CCT4,TUBA1B,TUBA1C,TUBA4A,TUBB2B,TUBB4B	1
Biosynthesis Of The N-Glycan Precursor (Dolichol Lipid-Linked Oligosaccharide, Llo) And Transfer To A Nascent Protein	Http://Www.Reactome.Org/Pathwaybrowser/#/R-Cel-446193	4	4	1.20747	0.706073	ALG1,ALG10B,MPDU1,RFT1	1
Cs/Ds Degradation	Http://Www.Reactome.Org/Pathwaybrowser/#/R-Dre-2024101	4	4	1.20747	0.706073	ARSB,CSPG4,HEXB,IDS	1
Dissolution Of Fibrin Clot	Http://Www.Reactome.Org/Pathwaybrowser/#/R-Dme-75205	4	4	1.20747	0.706073	ANXA2,PLAU,PLAUR,S100A10	1
Pyrimidine Catabolism	Http://Www.Reactome.Org/Pathwaybrowser/#/R-Dme-73621	4	4	1.20747	0.706073	NT5C,NT5C1A,NT5E,UPP1	1
P75Ntr Recruits Signalling Complexes	Http://Www.Reactome.Org/Pathwaybrowser/#/R-Gga-209543	4	4	1.20747	0.706073	NGFR,PRKCI,RPS27A,UBA52	1
Hormone-Sensitive Lipase (Hsl)-Mediated Triacylglycerol Hydrolysis	Http://Www.Reactome.Org/Pathwaybrowser/#/R-Dme-163560	5	5	1.81121	0.721302	CAV1,FABP4,FABP5,MGLL,PPP1CA	1
Il-6-Type Cytokine Receptor Ligand Interactions	Http://Www.Reactome.Org/Pathwaybrowser/#/R-Gga-6788467	5	5	1.81121	0.721302	IL11RA,IL6ST,JAK1,JAK2,LIFR	1
Arms-Mediated Activation	Http://Www.Reactome.Org/Pathwaybrowser/#/R-Dre-170984	3	3	0.70436	0.749643	BRAF,CRK,KIDINS220	1
Chl1 Interactions	Http://Www.Reactome.Org/Pathwaybrowser/#/R-Hsa-447041	3	3	0.70436	0.749643	ITGA10,ITGB1,NRP1	1
Cation-Coupled Chloride Cotransporters	Http://Www.Reactome.Org/Pathwaybrowser/#/R-Dre-426117	3	3	0.70436	0.749643	SLC12A2,SLC12A4,SLC12A6	1
Dag And Ip3 Signaling	Http://Www.Reactome.Org/Pathwaybrowser/#/R-Rno-1489509	3	3	0.70436	0.749643	ITPR1,ITPR2,PRKCD	1
Defective Hlcs Causes Multiple Carboxylase Deficiency	Http://Www.Reactome.Org/Pathwaybrowser/#/R-Hsa-3371599	3	3	0.70436	0.749643	ACACA,ACACB,PC	1
Ikba Variant Leads To Eda-Id	Http://Www.Reactome.Org/Pathwaybrowser/#/R-Hsa-5603029	3	3	0.70436	0.749643	NFKB1,NFKB2,NFKBIA	1
Inactivation Of Cdc42 And Rac	Http://Www.Reactome.Org/Pathwaybrowser/#/R-Hsa-428543	3	3	0.70436	0.749643	ARHGAP39,SRGAP2,SRGAP3	1
Multifunctional Anion Exchangers	Http://Www.Reactome.Org/Pathwaybrowser/#/R-Gga-427601	3	3	0.70436	0.749643	SLC26A4,SLC26A6,SLC26A7	1
Rnf Mutants Show Enhanced Wnt Signaling And Proliferation	Http://Www.Reactome.Org/Pathwaybrowser/#/R-Hsa-5340588	3	3	0.70436	0.749643	FZD4,LRP5,LRP6	1
Regulation Of Cytoskeletal Remodeling And Cell Spreading By Ipp Complex Components	Http://Www.Reactome.Org/Pathwaybrowser/#/R-Dre-446388	3	3	0.70436	0.749643	ARHGEF6,PXN,TESK1	1
Tnf Signaling	Http://Www.Reactome.Org/Pathwaybrowser/#/R-Dre-75893	3	3	0.70436	0.749643	ADAM17,TNFRSF1A,TRAF2	1
Acyl Chain Remodelling Of Pc	Http://Www.Reactome.Org/Pathwaybrowser/#/R-Dme-1482788	6	6	2.51557	0.781944	JMJD7-PLA2G4B,LPCAT3,PLA2G3,PLA2G4B,PLA2G4C,PNPLA8	1
Synthesis Of Very Long-Chain Fatty Acyl-Coas	Http://Www.Reactome.Org/Pathwaybrowser/#/R-Dre-75876	6	6	2.51557	0.781944	ACSL1,ACSL4,ELOVL1,HACD3,HSD17B12,PPT1	1
Assembly Of The Primary Cilium	Http://Www.Reactome.Org/Pathwaybrowser/#/R-Mmu-5617833	5	5	1.91183	0.828407	TUBA1B,TUBA1C,TUBA4A,TUBB2B,TUBB4B	1
Triglyceride Biosynthesis	Http://Www.Reactome.Org/Pathwaybrowser/#/R-Dre-75109	5	5	1.91183	0.828407	AGPAT2,GPAT3,GPD1,GPD1L,LPIN1	1
Adenylate Cyclase Inhibitory Pathway	Http://Www.Reactome.Org/Pathwaybrowser/#/R-Dre-170670	4	4	1.3081	0.832916	ADCY2,ADCY6,ADCY9,GNAI2	1
Attenuation Phase	Http://Www.Reactome.Org/Pathwaybrowser/#/R-Dre-3371568	4	4	1.3081	0.832916	CREBBP,DNAJB1,EP300,PTGES3	1
Depolarization Of The Presynaptic Terminal Triggers The Opening Of Calcium Channels	Http://Www.Reactome.Org/Pathwaybrowser/#/R-Dre-112308	4	4	1.3081	0.832916	CACNA2D1,CACNB1,CACNB3,CACNG4	1
Lgi-Adam Interactions	Http://Www.Reactome.Org/Pathwaybrowser/#/R-Dre-5682910	4	4	1.3081	0.832916	ADAM23,CACNG4,LGI1,LGI4	1
Shc1 Events In Erbb4 Signaling	Http://Www.Reactome.Org/Pathwaybrowser/#/R-Rno-1250347	4	4	1.3081	0.832916	ERBB4,HBEGF,HRAS,SOS1	1
Synthesis Of Pe	Http://Www.Reactome.Org/Pathwaybrowser/#/R-Cel-1483213	4	4	1.3081	0.832916	CEPT1,EPT1,LPIN1,PHOSPHO1	1
Activation Of Bmf And Translocation To Mitochondria	Http://Www.Reactome.Org/Pathwaybrowser/#/R-Mmu-139910	2	2	0.301868	0.87707	BMF,MAPK8	1
Activation Of Noxa And Translocation To Mitochondria	Http://Www.Reactome.Org/Pathwaybrowser/#/R-Mmu-111448	2	2	0.301868	0.87707	E2F1,PMAIP1	1
Adrenaline Signalling Through Alpha-2 Adrenergic Receptor	Http://Www.Reactome.Org/Pathwaybrowser/#/R-Dme-392023	2	2	0.301868	0.87707	ADRA2A,ADRA2C	1
Ceramide Signalling	Http://Www.Reactome.Org/Pathwaybrowser/#/R-Hsa-193681	2	2	0.301868	0.87707	NGFR,SMPD2	1
Cleavage Of The Damaged Purine	Http://Www.Reactome.Org/Pathwaybrowser/#/R-Gga-110331	2	2	0.301868	0.87707	MPG,MUTYH	1
Egfr Interacts With Phospholipase C-Gamma	Http://Www.Reactome.Org/Pathwaybrowser/#/R-Dre-212718	2	2	0.301868	0.87707	EGF,EGFR	1
Electric Transmission Across Gap Junctions	Http://Www.Reactome.Org/Pathwaybrowser/#/R-Mmu-112303	2	2	0.301868	0.87707	GJC1,PANX1	1
Formation Of Apoptosome	Http://Www.Reactome.Org/Pathwaybrowser/#/R-Dme-111458	2	2	0.301868	0.87707	APAF1,CASP9	1
Fructose Catabolism	Http://Www.Reactome.Org/Pathwaybrowser/#/R-Dre-70350	2	2	0.301868	0.87707	ALDOB,TKFC	1
Gaba A (Rho) Receptor Activation	Http://Www.Reactome.Org/Pathwaybrowser/#/R-Dre-977442	2	2	0.301868	0.87707	GABRR1,GABRR2	1
Glycogen Storage Disease Type Ii (Gaa)	Http://Www.Reactome.Org/Pathwaybrowser/#/R-Hsa-5357609	2	2	0.301868	0.87707	GYG1,GYG2	1
Hydrolysis Of Lpe	Http://Www.Reactome.Org/Pathwaybrowser/#/R-Hsa-1483152	2	2	0.301868	0.87707	ABHD4,PLA2G4C	1
Insulin Receptor Recycling	Http://Www.Reactome.Org/Pathwaybrowser/#/R-Dre-77387	6	6	2.61619	0.87707	ATP6V0A2,ATP6V0B,ATP6V1B1,ATP6V1F,INSR,TCIRG1	1
Interconversion Of 2-Oxoglutarate And 2-Hydroxyglutarate	Http://Www.Reactome.Org/Pathwaybrowser/#/R-Dme-880009	2	2	0.301868	0.87707	D2HGDH,L2HGDH	1
Localization Of The Pinch-Ilk-Parvin Complex To Focal Adhesions	Http://Www.Reactome.Org/Pathwaybrowser/#/R-Dme-446343	2	2	0.301868	0.87707	ITGB1,PXN	1
Lysosomal Glycogen Catabolism	Http://Www.Reactome.Org/Pathwaybrowser/#/R-Ath-5357572	2	2	0.301868	0.87707	GYG1,GYG2	1
Metabolism Of Ingested H2Seo4 And H2Seo3 Into H2Se	Http://Www.Reactome.Org/Pathwaybrowser/#/R-Hsa-2408550	2	2	0.301868	0.87707	PAPSS2,TXNRD1	1
Myd88 Deficiency (Tlr5)	Http://Www.Reactome.Org/Pathwaybrowser/#/R-Hsa-5602680	2	2	0.301868	0.87707	IRAK4,TLR5	1
Nr1D1 (Rev-Erba) Represses Gene Expression	Http://Www.Reactome.Org/Pathwaybrowser/#/R-Hsa-1368071	2	2	0.301868	0.87707	HDAC3,NCOR1	1
Oxygen-Dependent Asparagine Hydroxylation Of Hypoxia-Inducible Factor Alpha	Http://Www.Reactome.Org/Pathwaybrowser/#/R-Gga-1234162	2	2	0.301868	0.87707	EPAS1,HIF1A	1
Phosphorylation Of Proteins Involved In The G2/M Transition By Cyclin A:Cdc2 Complexes	Http://Www.Reactome.Org/Pathwaybrowser/#/R-Hsa-170145	2	2	0.301868	0.87707	CCNA2,CDK1	1
Progressive Trimming Of Alpha-1,2-Linked Mannose Residues From Man9/8/7Glcnac2 To Produce Man5Glcnac2	Http://Www.Reactome.Org/Pathwaybrowser/#/R-Hsa-964827	2	2	0.301868	0.87707	MAN1A1,MAN1A2	1
Recognition And Association Of Dna Glycosylase With Site Containing An Affected Purine	Http://Www.Reactome.Org/Pathwaybrowser/#/R-Hsa-110330	2	2	0.301868	0.87707	MPG,MUTYH	1
Stat6-Mediated Induction Of Chemokines	Http://Www.Reactome.Org/Pathwaybrowser/#/R-Gga-3249367	2	2	0.301868	0.87707	TBK1,TMEM173	1
Synthesis Of Dolichyl-Phosphate Mannose	Http://Www.Reactome.Org/Pathwaybrowser/#/R-Mmu-162699	2	2	0.301868	0.87707	DPM2,DPM3	1
Toll Like Receptor Tlr6:Tlr2 Cascade	Http://Www.Reactome.Org/Pathwaybrowser/#/R-Hsa-168188	2	2	0.301868	0.87707	CD14,CD36	1
Toxicity Of Botulinum Toxin Type B (Bont/B)	Http://Www.Reactome.Org/Pathwaybrowser/#/R-Hsa-5250958	2	2	0.301868	0.87707	SYT2,VAMP2	1
Transport Of Vitamins, Nucleosides, And Related Molecules	Http://Www.Reactome.Org/Pathwaybrowser/#/R-Gga-425397	2	2	0.301868	0.87707	PDZD11,SLC33A1	1
Vitamins B6 Activation To Pyridoxal Phosphate	Http://Www.Reactome.Org/Pathwaybrowser/#/R-Gga-964975	2	2	0.301868	0.87707	AOX1,PDXK	1
Vpr-Mediated Induction Of Apoptosis By Mitochondrial Outer Membrane Permeabilization	Http://Www.Reactome.Org/Pathwaybrowser/#/R-Hsa-180897	2	2	0.301868	0.87707	SLC25A4,SLC25A5	1
Mitochondrial Fatty Acid Beta-Oxidation Of Unsaturated Fatty Acids	Http://Www.Reactome.Org/Pathwaybrowser/#/R-Spo-77288	2	2	0.301868	0.87707	ACADM,ECI1	1
Ca2+ Activated K+ Channels	Http://Www.Reactome.Org/Pathwaybrowser/#/R-Mmu-1296052	3	3	0.804983	0.896177	KCNMA1,KCNN3,KCNN4	1
Cleavage Of The Damaged Pyrimidine	Http://Www.Reactome.Org/Pathwaybrowser/#/R-Dre-110329	3	3	0.804983	0.896177	NTHL1,SMUG1,TDG	1
Erythrocytes Take Up Carbon Dioxide And Release Oxygen	Http://Www.Reactome.Org/Pathwaybrowser/#/R-Gga-1237044	3	3	0.804983	0.896177	AQP1,HBA2,HBB	1
Erythrocytes Take Up Oxygen And Release Carbon Dioxide	Http://Www.Reactome.Org/Pathwaybrowser/#/R-Gga-1247673	3	3	0.804983	0.896177	AQP1,HBA2,HBB	1
Hur (Elavl1) Binds And Stabilizes Mrna	Http://Www.Reactome.Org/Pathwaybrowser/#/R-Rno-450520	3	3	0.804983	0.896177	ANP32A,ELAVL1,PRKCD	1
Ikbkg Deficiency Causes Anhidrotic Ectodermal Dysplasia With Immunodeficiency (Eda-Id) (Via Tlr)	Http://Www.Reactome.Org/Pathwaybrowser/#/R-Hsa-5603027	3	3	0.804983	0.896177	NFKB1,NFKB2,NFKBIA	1
Ligand-Receptor Interactions	Http://Www.Reactome.Org/Pathwaybrowser/#/R-Hsa-5632681	3	3	0.804983	0.896177	BOC,GAS1,PTCH1	1
Metal Ion Slc Transporters	Http://Www.Reactome.Org/Pathwaybrowser/#/R-Dme-425410	3	3	0.804983	0.896177	SLC40A1,SLC41A1,SLC41A2	1
Myd88 Cascade Initiated On Plasma Membrane	Http://Www.Reactome.Org/Pathwaybrowser/#/R-Hsa-975871	3	3	0.804983	0.896177	IRAK2,IRAK4,TLR5	1
Negative Regulation Of The Pi3K/Akt Network	Http://Www.Reactome.Org/Pathwaybrowser/#/R-Dre-199418	3	3	0.804983	0.896177	AKT3,PTEN,TRIB3	1
Phase 3 - Rapid Repolarisation	Http://Www.Reactome.Org/Pathwaybrowser/#/R-Gga-5576890	3	3	0.804983	0.896177	AKAP9,KCNE4,KCNH2	1
Recognition And Association Of Dna Glycosylase With Site Containing An Affected Pyrimidine	Http://Www.Reactome.Org/Pathwaybrowser/#/R-Hsa-110328	3	3	0.804983	0.896177	NTHL1,SMUG1,TDG	1
Shc-Related Events Triggered By Igf1R	Http://Www.Reactome.Org/Pathwaybrowser/#/R-Dme-2428933	3	3	0.804983	0.896177	HRAS,IGF1R,SOS1	1
Vegf Binds To Vegfr Leading To Receptor Dimerization	Http://Www.Reactome.Org/Pathwaybrowser/#/R-Dre-195399	3	3	0.804983	0.896177	FLT4,PGF,VEGFC	1
Vitamin C (Ascorbate) Metabolism	Http://Www.Reactome.Org/Pathwaybrowser/#/R-Dme-196836	3	3	0.804983	0.896177	GSTO1,SLC23A2,SLC2A3	1
Dna Methylation	Http://Www.Reactome.Org/Pathwaybrowser/#/R-Hsa-5334118	11	11	6.33924	0.902108	DNMT3A,H2AFX,H2AFZ,H3F3B,HIST1H2BD,HIST1H2BE,HIST1H3E,HIST1H4H,HIST2H2AC,HIST2H2BE,UHRF1	1
Interleukin-2 Signaling	Http://Www.Reactome.Org/Pathwaybrowser/#/R-Dre-451927	4	4	1.40872	0.936313	IL2RB,IL2RG,JAK1,STAT5B	1
Synthesis Of Bile Acids And Bile Salts Via 24-Hydroxycholesterol	Http://Www.Reactome.Org/Pathwaybrowser/#/R-Dre-193775	4	4	1.40872	0.936313	AKR1C2,CYP46A1,HSD3B7,SLC27A5	1
Activated Pkn1 Stimulates Transcription Of Ar (Androgen Receptor) Regulated Genes Klk2 And Klk3	Http://Www.Reactome.Org/Pathwaybrowser/#/R-Dre-5625886	11	11	6.43986	0.970369	H2AFX,H2AFZ,H3F3B,HIST1H2BD,HIST1H2BE,HIST1H3E,HIST1H4H,HIST2H2AC,HIST2H2BE,NCOA2,PKN1	1
5-Phosphoribose 1-Diphosphate Biosynthesis	Http://Www.Reactome.Org/Pathwaybrowser/#/R-Dme-73843	1	1	0.201246	1	PRPS2	1
Abc Transporters In Lipid Homeostasis	Http://Www.Reactome.Org/Pathwaybrowser/#/R-Cel-1369062	3	3	1.71059	1	ABCA2,ABCA3,ABCD1	1
Adp Signalling Through P2Y Purinoceptor 1	Http://Www.Reactome.Org/Pathwaybrowser/#/R-Cel-418592	3	3	2.31433	1	GNAQ,GNB2,GNG2	1
Adp Signalling Through P2Y Purinoceptor 12	Http://Www.Reactome.Org/Pathwaybrowser/#/R-Dre-392170	3	3	2.11308	1	GNAI2,GNB2,GNG2	1
Akt-Mediated Inactivation Of Foxo1A	Http://Www.Reactome.Org/Pathwaybrowser/#/R-Hsa-211163	2	2	0.402491	1	AKT3,FOXO1	1
Alkbh3 Mediated Reversal Of Alkylation Damage	Http://Www.Reactome.Org/Pathwaybrowser/#/R-Hsa-112126	0	0	0.402491	1		0
Arl13B-Mediated Ciliary Trafficking Of Inpp5E	Http://Www.Reactome.Org/Pathwaybrowser/#/R-Cfa-5624958	0	0	0.201246	1		0
Atp Sensitive Potassium Channels	Http://Www.Reactome.Org/Pathwaybrowser/#/R-Gga-1296025	2	2	0.402491	1	ABCC9,KCNJ11	1
Abacavir Transmembrane Transport	Http://Www.Reactome.Org/Pathwaybrowser/#/R-Mmu-2161517	1	1	0.503114	1	ABCG2	1
Abasic Sugar-Phosphate Removal Via The Single-Nucleotide Replacement Pathway	Http://Www.Reactome.Org/Pathwaybrowser/#/R-Dre-73930	0	0	0.100623	1		0
Acetylation	Http://Www.Reactome.Org/Pathwaybrowser/#/R-Dre-156582	0	0	0	1		0
Acetylcholine Neurotransmitter Release Cycle	Http://Www.Reactome.Org/Pathwaybrowser/#/R-Dre-264642	4	4	1.60997	1	PPFIA1,RAB3A,UNC13B,VAMP2	1
Acetylcholine Regulates Insulin Secretion	Http://Www.Reactome.Org/Pathwaybrowser/#/R-Rno-399997	3	3	1.00623	1	GNAQ,MARCKS,PLCB3	1
Activated Point Mutants Of Fgfr2	Http://Www.Reactome.Org/Pathwaybrowser/#/R-Hsa-2033519	4	4	1.60997	1	FGF1,FGF5,FGF7,FGF9	1
Activation And Oligomerization Of Bak Protein	Http://Www.Reactome.Org/Pathwaybrowser/#/R-Rno-111452	0	0	0.201246	1		0
Activation Of Akt2	Http://Www.Reactome.Org/Pathwaybrowser/#/R-Dre-165158	2	2	0.402491	1	PDPK1,TRIB3	1
Activation Of Ampa Receptors	Http://Www.Reactome.Org/Pathwaybrowser/#/R-Dre-399710	0	0	0.402491	1		0
Activation Of C3 And C5	Http://Www.Reactome.Org/Pathwaybrowser/#/R-Gga-174577	0	0	0.603737	1		0
Activation Of Na-Permeable Kainate Receptors	Http://Www.Reactome.Org/Pathwaybrowser/#/R-Dme-451307	1	1	0.100623	1	GRIK2	1
Activation Of Puma And Translocation To Mitochondria	Http://Www.Reactome.Org/Pathwaybrowser/#/R-Hsa-139915	1	1	0.301868	1	E2F1	1
Activation Of Ras In B Cells	Http://Www.Reactome.Org/Pathwaybrowser/#/R-Mmu-1169092	1	1	0.503114	1	HRAS	1
Activation Of The Mrna Upon Binding Of The Cap-Binding Complex And Eifs, And Subsequent Binding To 43S	Http://Www.Reactome.Org/Pathwaybrowser/#/R-Dme-72662	2	2	0.70436	1	EIF4EBP1,EIF4G1	1
Activation Of The Phototransduction Cascade	Http://Www.Reactome.Org/Pathwaybrowser/#/R-Dre-2485179	2	2	0.905605	1	PDE6A,SLC24A1	1
Activation, Myristolyation Of Bid And Translocation To Mitochondria	Http://Www.Reactome.Org/Pathwaybrowser/#/R-Rno-75108	0	0	0.402491	1		0
Activation, Translocation And Oligomerization Of Bax	Http://Www.Reactome.Org/Pathwaybrowser/#/R-Rno-114294	1	1	0.201246	1	BAX	1
Acyl Chain Remodeling Of Cl	Http://Www.Reactome.Org/Pathwaybrowser/#/R-Gga-1482798	1	1	0.503114	1	TAZ	1
Acyl Chain Remodeling Of Dag And Tag	Http://Www.Reactome.Org/Pathwaybrowser/#/R-Mmu-1482883	1	1	0.603737	1	MGLL	1
Acyl Chain Remodelling Of Pg	Http://Www.Reactome.Org/Pathwaybrowser/#/R-Dme-1482925	4	4	1.71059	1	JMJD7-PLA2G4B,LPGAT1,PLA2G3,PLA2G4B	1
Acyl Chain Remodelling Of Pi	Http://Www.Reactome.Org/Pathwaybrowser/#/R-Dre-1482922	2	2	1.60997	1	MBOAT7,PLA2G4C	1
Acyl Chain Remodelling Of Ps	Http://Www.Reactome.Org/Pathwaybrowser/#/R-Dre-1482801	3	3	1.71059	1	JMJD7-PLA2G4B,LPCAT3,PLA2G4B	1
Adenosine P1 Receptors	Http://Www.Reactome.Org/Pathwaybrowser/#/R-Gga-417973	0	0	0.402491	1		0
Adenylate Cyclase Activating Pathway	Http://Www.Reactome.Org/Pathwaybrowser/#/R-Dre-170660	3	3	0.905605	1	ADCY2,ADCY6,ADCY9	1
Adrenoceptors	Http://Www.Reactome.Org/Pathwaybrowser/#/R-Dme-390696	2	2	0.804983	1	ADRA2A,ADRA2C	1
Aflatoxin Activation And Detoxification	Http://Www.Reactome.Org/Pathwaybrowser/#/R-Dme-5423646	2	2	1.81121	1	GGT5,MGST3	1
Agmatine Biosynthesis	Http://Www.Reactome.Org/Pathwaybrowser/#/R-Ath-351143	1	1	0.201246	1	AZIN2	1
Alpha-Defensins	Http://Www.Reactome.Org/Pathwaybrowser/#/R-Hsa-1462054	1	1	0.70436	1	ART1	1
Alpha-Oxidation Of Phytanate	Http://Www.Reactome.Org/Pathwaybrowser/#/R-Spo-389599	1	1	0.301868	1	HACL1	1
Alternative Complement Activation	Http://Www.Reactome.Org/Pathwaybrowser/#/R-Gga-173736	0	0	0.402491	1		0
Amine Ligand-Binding Receptors	Http://Www.Reactome.Org/Pathwaybrowser/#/R-Dme-375280	0	0	0.503114	1		0
Amplification Of Signal From Unattached Kinetochores Via A Mad2 Inhibitory Signal	Http://Www.Reactome.Org/Pathwaybrowser/#/R-Mmu-141444	1	1	0.201246	1	MAD1L1	1
Androgen Biosynthesis	Http://Www.Reactome.Org/Pathwaybrowser/#/R-Mmu-193048	2	2	1.00623	1	HSD17B12,SRD5A3	1
Antagonism Of Activin By Follistatin	Http://Www.Reactome.Org/Pathwaybrowser/#/R-Dre-2473224	1	1	0.402491	1	FST	1
Apoptotic Execution Phase	Http://Www.Reactome.Org/Pathwaybrowser/#/R-Hsa-75153	1	1	0.301868	1	STK24	1
Arachidonic Acid Metabolism	Http://Www.Reactome.Org/Pathwaybrowser/#/R-Gga-2142753	0	0	0.301868	1		0
Axonal Growth Stimulation	Http://Www.Reactome.Org/Pathwaybrowser/#/R-Dre-209563	2	2	0.402491	1	ARHGDIA,NGFR	1
Bbsome-Mediated Cargo-Targeting To Cilium	Http://Www.Reactome.Org/Pathwaybrowser/#/R-Cel-5620922	5	5	2.11308	1	ARL6,BBS10,BBS5,CCT4,RAB3IP	1
Beta Oxidation Of Butanoyl-Coa To Acetyl-Coa	Http://Www.Reactome.Org/Pathwaybrowser/#/R-Rno-77352	0	0	0.201246	1		0
Beta Oxidation Of Decanoyl-Coa To Octanoyl-Coa-Coa	Http://Www.Reactome.Org/Pathwaybrowser/#/R-Rno-77346	1	1	0.402491	1	ACADM	1
Beta Oxidation Of Hexanoyl-Coa To Butanoyl-Coa	Http://Www.Reactome.Org/Pathwaybrowser/#/R-Rno-77350	0	0	0.402491	1		0
Beta Oxidation Of Lauroyl-Coa To Decanoyl-Coa-Coa	Http://Www.Reactome.Org/Pathwaybrowser/#/R-Rno-77310	0	0	0.402491	1		0
Beta Oxidation Of Myristoyl-Coa To Lauroyl-Coa	Http://Www.Reactome.Org/Pathwaybrowser/#/R-Dme-77285	0	0	0.301868	1		0
Beta Oxidation Of Octanoyl-Coa To Hexanoyl-Coa	Http://Www.Reactome.Org/Pathwaybrowser/#/R-Rno-77348	1	1	0.402491	1	ACADM	1
Beta Oxidation Of Palmitoyl-Coa To Myristoyl-Coa	Http://Www.Reactome.Org/Pathwaybrowser/#/R-Dme-77305	0	0	0.301868	1		0
Beta-Oxidation Of Pristanoyl-Coa	Http://Www.Reactome.Org/Pathwaybrowser/#/R-Ath-389887	1	1	0.70436	1	HSD17B4	1
Beta-Oxidation Of Very Long Chain Fatty Acids	Http://Www.Reactome.Org/Pathwaybrowser/#/R-Ath-390247	2	2	0.603737	1	ABCD1,HSD17B4	1
Binding And Entry Of Hiv Virion	Http://Www.Reactome.Org/Pathwaybrowser/#/R-Hsa-173107	2	2	0.402491	1	CXCR4,PPIA	1
Binding Of Tcf/Lef:Ctnnb1 To Target Gene Promoters	Http://Www.Reactome.Org/Pathwaybrowser/#/R-Hsa-4411364	1	1	0.70436	1	AXIN2	1
Biogenic Amines Are Oxidatively Deaminated To Aldehydes By Maoa And Maob	Http://Www.Reactome.Org/Pathwaybrowser/#/R-Mmu-141333	0	0	0.201246	1		0
C6 Deamination Of Adenosine	Http://Www.Reactome.Org/Pathwaybrowser/#/R-Gga-75102	1	1	0.201246	1	ADAR	1
Casp8 Activity Is Inhibited	Http://Www.Reactome.Org/Pathwaybrowser/#/R-Mmu-5218900	1	1	0.905605	1	TRAF2	1
Cd22 Mediated Bcr Regulation	Http://Www.Reactome.Org/Pathwaybrowser/#/R-Hsa-5690714	1	1	0.503114	1	CD79B	1
Cd28 Co-Stimulation	Http://Www.Reactome.Org/Pathwaybrowser/#/R-Rno-389356	1	1	0.905605	1	YES1	1
Cd28 Dependent Vav1 Pathway	Http://Www.Reactome.Org/Pathwaybrowser/#/R-Mmu-389359	0	0	0.70436	1		0
Clec7A/Inflammasome Pathway	Http://Www.Reactome.Org/Pathwaybrowser/#/R-Hsa-5660668	2	2	0.603737	1	NFKB1,PYCARD	1
Creb Phosphorylation Through The Activation Of Adenylate Cyclase	Http://Www.Reactome.Org/Pathwaybrowser/#/R-Dre-442720	0	0	0.503114	1		0
Cyp2E1 Reactions	Http://Www.Reactome.Org/Pathwaybrowser/#/R-Cfa-211999	0	0	1.10685	1		0
Calcitonin-Like Ligand Receptors	Http://Www.Reactome.Org/Pathwaybrowser/#/R-Dre-419812	3	3	1.00623	1	ADM,CALCRL,RAMP1	1
Carnitine Synthesis	Http://Www.Reactome.Org/Pathwaybrowser/#/R-Dme-71262	2	2	0.402491	1	SHMT1,TMLHE	1
Catecholamine Biosynthesis	Http://Www.Reactome.Org/Pathwaybrowser/#/R-Gga-209905	1	1	0.301868	1	PNMT	1
Chemokine Receptors Bind Chemokines	Http://Www.Reactome.Org/Pathwaybrowser/#/R-Dre-380108	7	7	5.33301	1	CCR7,CCRL2,CXCL1,CXCL12,CXCL13,CXCL8,CXCR4	1
Cholesterol Biosynthesis Via Desmosterol	Http://Www.Reactome.Org/Pathwaybrowser/#/R-Gga-6807047	1	1	0.301868	1	DHCR7	1
Cholesterol Biosynthesis Via Lathosterol	Http://Www.Reactome.Org/Pathwaybrowser/#/R-Gga-6807062	1	1	0.301868	1	DHCR7	1
Chondroitin Sulfate Biosynthesis	Http://Www.Reactome.Org/Pathwaybrowser/#/R-Dre-2022870	4	4	2.01246	1	CHST11,CSGALNACT1,CSGALNACT2,CSPG4	1
Chromatin Modifying Enzymes	Http://Www.Reactome.Org/Pathwaybrowser/#/R-Mmu-3247509	3	3	1.81121	1	HIST1H3E,PADI1,PADI2	1
Class A/1 (Rhodopsin-Like Receptors)	Http://Www.Reactome.Org/Pathwaybrowser/#/R-Dre-373076	0	0	1.40872	1		0
Class B/2 (Secretin Family Receptors)	Http://Www.Reactome.Org/Pathwaybrowser/#/R-Dre-373080	8	8	4.32678	1	ADGRE2,FZD4,FZD9,PTCH1,PTCH2,WNT10A,WNT11,WNT2B	1
Class C/3 (Metabotropic Glutamate/Pheromone Receptors)	Http://Www.Reactome.Org/Pathwaybrowser/#/R-Dre-420499	2	2	3.72304	1	GABBR2,GRM4	0
Class Ii Gluts	Http://Www.Reactome.Org/Pathwaybrowser/#/R-Mmu-428776	0	0	0.402491	1		0
Classical Kir Channels	Http://Www.Reactome.Org/Pathwaybrowser/#/R-Dre-1296053	2	2	0.402491	1	KCNJ12,KCNJ2	1
Classical Antibody-Mediated Complement Activation	Http://Www.Reactome.Org/Pathwaybrowser/#/R-Mmu-173623	1	1	0.503114	1	C1S	1
Coenzyme A Biosynthesis	Http://Www.Reactome.Org/Pathwaybrowser/#/R-Mmu-196783	2	2	0.804983	1	PANK1,PPCDC	1
Common Pathway Of Fibrin Clot Formation	Http://Www.Reactome.Org/Pathwaybrowser/#/R-Dre-140875	4	4	2.11308	1	F13A1,PROCR,PROS1,THBD	1
Conjugation Of Benzoate With Glycine	Http://Www.Reactome.Org/Pathwaybrowser/#/R-Hsa-177135	2	2	0.603737	1	GLYATL1,GLYATL2	1
Conjugation Of Phenylacetate With Glutamine	Http://Www.Reactome.Org/Pathwaybrowser/#/R-Mmu-177162	0	0	0.201246	1		0
Conjugation Of Salicylate With Glycine	Http://Www.Reactome.Org/Pathwaybrowser/#/R-Hsa-177128	2	2	0.804983	1	GLYATL1,GLYATL2	1
Cysteine Formation From Homocysteine	Http://Www.Reactome.Org/Pathwaybrowser/#/R-Dme-1614603	0	0	0.201246	1		0
Cytosolic Sulfonation Of Small Molecules	Http://Www.Reactome.Org/Pathwaybrowser/#/R-Mmu-156584	3	3	1.3081	1	ABHD14B,SULT1A1,SULT4A1	1
Dap12 Interactions	Http://Www.Reactome.Org/Pathwaybrowser/#/R-Mmu-2172127	4	4	1.91183	1	B2M,HLA-E,KLRC2,SIGLEC15	1
Dscam Interactions	Http://Www.Reactome.Org/Pathwaybrowser/#/R-Dre-376172	2	2	0.905605	1	MAPK11,MAPK8	1
Deadenylation Of Mrna	Http://Www.Reactome.Org/Pathwaybrowser/#/R-Dme-429947	5	5	2.11308	1	CNOT1,CNOT4,CNOT6L,EIF4G1,PABPC1	1
Dectin-2 Family	Http://Www.Reactome.Org/Pathwaybrowser/#/R-Hsa-5621480	0	0	1.00623	1		0
Defective Abca3 Causes Pulmonary Surfactant Metabolism Dysfunction Type 3 (Smdp3)	Http://Www.Reactome.Org/Pathwaybrowser/#/R-Hsa-5683678	1	1	0.603737	1	ABCA3	1
Defective Abcc8 Can Cause Hypoglycemias And Hyperglycemias	Http://Www.Reactome.Org/Pathwaybrowser/#/R-Hsa-5683177	1	1	0.201246	1	KCNJ11	1
Defective Abcg5 Causes Sitosterolemia	Http://Www.Reactome.Org/Pathwaybrowser/#/R-Hsa-5679096	0	0	0.201246	1		0
Defective Abcg8 Causes Gallbladder Disease 4 And Sitosterolemia	Http://Www.Reactome.Org/Pathwaybrowser/#/R-Hsa-5679090	0	0	0.201246	1		0
Defective Acth Causes Obesity And Pro-Opiomelanocortinin Deficiency (Pomcd)	Http://Www.Reactome.Org/Pathwaybrowser/#/R-Hsa-5579031	0	0	0.201246	1		0
Defective Alg14 Causes Congenital Myasthenic Syndrome (Alg14-Cms)	Http://Www.Reactome.Org/Pathwaybrowser/#/R-Hsa-5633231	0	0	0.201246	1		0
Defective Amn Causes Hereditary Megaloblastic Anemia 1	Http://Www.Reactome.Org/Pathwaybrowser/#/R-Hsa-3359462	1	1	0.100623	1	CUBN	1
Defective Avp Causes Neurohypophyseal Diabetes Insipidus (Ndi)	Http://Www.Reactome.Org/Pathwaybrowser/#/R-Hsa-5619099	0	0	0.301868	1		0
Defective B4Galt1 Causes B4Galt1-Cdg (Cdg-2D)	Http://Www.Reactome.Org/Pathwaybrowser/#/R-Hsa-3656244	1	1	0.70436	1	PRELP	1
Defective Chst14 Causes Eds, Musculocontractural Type	Http://Www.Reactome.Org/Pathwaybrowser/#/R-Hsa-3595174	1	1	0.804983	1	CSPG4	1
Defective Chst3 Causes Sedcjd	Http://Www.Reactome.Org/Pathwaybrowser/#/R-Hsa-3595172	1	1	0.804983	1	CSPG4	1
Defective Chst6 Causes Mcdc1	Http://Www.Reactome.Org/Pathwaybrowser/#/R-Hsa-3656225	1	1	0.70436	1	PRELP	1
Defective Chsy1 Causes Tpbs	Http://Www.Reactome.Org/Pathwaybrowser/#/R-Hsa-3595177	1	1	0.804983	1	CSPG4	1
Defective Csf2Ra Causes Pulmonary Surfactant Metabolism Dysfunction 4 (Smdp4)	Http://Www.Reactome.Org/Pathwaybrowser/#/R-Hsa-5688890	0	0	0.804983	1		0
Defective Csf2Rb Causes Pulmonary Surfactant Metabolism Dysfunction 5 (Smdp5)	Http://Www.Reactome.Org/Pathwaybrowser/#/R-Hsa-5688849	0	0	0.804983	1		0
Defective Cubn Causes Hereditary Megaloblastic Anemia 1	Http://Www.Reactome.Org/Pathwaybrowser/#/R-Hsa-3359463	1	1	0.100623	1	CUBN	1
Defective Cyp11A1 Causes Adrenal Insufficiency, Congenital, With 46,Xy Sex Reversal (Aicsr)	Http://Www.Reactome.Org/Pathwaybrowser/#/R-Hsa-5579026	1	1	0.402491	1	FDXR	1
Defective Mmaa Causes Methylmalonic Aciduria Type Cbla	Http://Www.Reactome.Org/Pathwaybrowser/#/R-Hsa-3359475	0	0	0.100623	1		0
Defective Mmadhc Causes Methylmalonic Aciduria And Homocystinuria Type Cbld	Http://Www.Reactome.Org/Pathwaybrowser/#/R-Hsa-3359473	0	0	0.201246	1		0
Defective Mtr Causes Methylmalonic Aciduria And Homocystinuria Type Cblg	Http://Www.Reactome.Org/Pathwaybrowser/#/R-Hsa-3359469	1	1	0.201246	1	MTRR	1
Defective Mtrr Causes Methylmalonic Aciduria And Homocystinuria Type Cble	Http://Www.Reactome.Org/Pathwaybrowser/#/R-Hsa-3359467	1	1	0.201246	1	MTRR	1
Defective Mut Causes Methylmalonic Aciduria Mut Type	Http://Www.Reactome.Org/Pathwaybrowser/#/R-Hsa-3359478	0	0	0.100623	1		0
Defective Sftpa2 Causes Idiopathic Pulmonary Fibrosis (Ipf)	Http://Www.Reactome.Org/Pathwaybrowser/#/R-Hsa-5687868	0	0	0.201246	1		0
Defective Slco1B1 Causes Hyperbilirubinemia, Rotor Type (Hblrr)	Http://Www.Reactome.Org/Pathwaybrowser/#/R-Hsa-5619110	0	0	0.100623	1		0
Defective Slco1B3 Causes Hyperbilirubinemia, Rotor Type (Hblrr)	Http://Www.Reactome.Org/Pathwaybrowser/#/R-Hsa-5619058	0	0	0.100623	1		0
Defective St3Gal3 Causes Mct12 And Eiee15	Http://Www.Reactome.Org/Pathwaybrowser/#/R-Hsa-3656243	1	1	0.70436	1	PRELP	1
Defective Trp May Confer Susceptibility Towards Thyroid Papillary Carcinoma (Tpc)	Http://Www.Reactome.Org/Pathwaybrowser/#/R-Hsa-5619107	1	1	0.201246	1	GCK	1
Defective Pro-Sftpb Causes Pulmonary Surfactant Metabolism Dysfunction 1 (Smdp1) And Respiratory Distress Syndrome (Rds)	Http://Www.Reactome.Org/Pathwaybrowser/#/R-Hsa-5688031	1	1	0.201246	1	CCDC59	1
Defective Pro-Sftpc Causes Pulmonary Surfactant Metabolism Dysfunction 2 (Smdp2) And Respiratory Distress Syndrome (Rds)	Http://Www.Reactome.Org/Pathwaybrowser/#/R-Hsa-5688354	0	0	0.201246	1		0
Degradation Of Cysteine And Homocysteine	Http://Www.Reactome.Org/Pathwaybrowser/#/R-Hsa-1614558	0	0	0.201246	1		0
Digestion Of Dietary Lipid	Http://Www.Reactome.Org/Pathwaybrowser/#/R-Dme-192456	1	1	1.50934	1	LMF2	0
Dimerization Of Procaspase	Http://Www.Reactome.Org/Pathwaybrowser/#/R-Mmu-69416	1	1	0.804983	1	TRAF2	1
Disinhibition Of Snare Formation	Http://Www.Reactome.Org/Pathwaybrowser/#/R-Gga-114516	1	1	0.503114	1	STX4	1
Dopamine Neurotransmitter Release Cycle	Http://Www.Reactome.Org/Pathwaybrowser/#/R-Dme-212676	5	5	2.31433	1	APBA1,PPFIA1,RAB3A,UNC13B,VAMP2	1
Dopamine Receptors	Http://Www.Reactome.Org/Pathwaybrowser/#/R-Dre-390651	0	0	0.503114	1		0
Erks Are Inactivated	Http://Www.Reactome.Org/Pathwaybrowser/#/R-Cel-202670	3	3	1.20747	1	DUSP3,MAPK3,PPP2R1B	1
Eicosanoids	Http://Www.Reactome.Org/Pathwaybrowser/#/R-Gga-211979	1	1	1.20747	1	TBXAS1	0
Electron Transport From Nadph To Ferredoxin	Http://Www.Reactome.Org/Pathwaybrowser/#/R-Dre-2395516	1	1	0.301868	1	FDXR	1
Enzymatic Degradation Of Dopamine By Monoamine Oxidase	Http://Www.Reactome.Org/Pathwaybrowser/#/R-Spo-379398	1	1	0.201246	1	COMT	1
Enzymatic Degradation Of Dopamine By Comt	Http://Www.Reactome.Org/Pathwaybrowser/#/R-Spo-379397	1	1	0.201246	1	COMT	1
Ephrin Signaling	Http://Www.Reactome.Org/Pathwaybrowser/#/R-Cel-3928664	4	4	1.50934	1	ARHGEF7,EPHB1,EPHB6,NCK2	1
Estrogen Biosynthesis	Http://Www.Reactome.Org/Pathwaybrowser/#/R-Ssc-193144	1	1	0.402491	1	CYP19A1	1
Ethanol Oxidation	Http://Www.Reactome.Org/Pathwaybrowser/#/R-Dme-71384	3	3	1.10685	1	ACSS2,ADH5,ALDH1B1	1
Extrinsic Pathway Of Fibrin Clot Formation	Http://Www.Reactome.Org/Pathwaybrowser/#/R-Rno-140834	1	1	0.402491	1	TFPI	1
Fceri Mediated Mapk Activation	Http://Www.Reactome.Org/Pathwaybrowser/#/R-Dre-2871796	6	6	2.81744	1	HRAS,MAPK10,MAPK3,MAPK8,SOS1,VAV3	1
Fcgr Activation	Http://Www.Reactome.Org/Pathwaybrowser/#/R-Hsa-2029481	1	1	1.10685	1	YES1	0
Fgfr1B Ligand Binding And Activation	Http://Www.Reactome.Org/Pathwaybrowser/#/R-Dme-190370	1	1	0.402491	1	FGF1	1
Fgfr1C And Klotho Ligand Binding And Activation	Http://Www.Reactome.Org/Pathwaybrowser/#/R-Gga-190374	1	1	0.301868	1	FGFR1	1
Fgfr2B Ligand Binding And Activation	Http://Www.Reactome.Org/Pathwaybrowser/#/R-Gga-190377	3	3	0.905605	1	FGF1,FGF7,FGFBP2	1
Fgfr2C Ligand Binding And Activation	Http://Www.Reactome.Org/Pathwaybrowser/#/R-Gga-190375	3	3	1.20747	1	FGF1,FGF5,FGF9	1
Fgfr3 Mutant Receptor Activation	Http://Www.Reactome.Org/Pathwaybrowser/#/R-Hsa-2033514	3	3	1.10685	1	FGF1,FGF5,FGF9	1
Fgfr3B Ligand Binding And Activation	Http://Www.Reactome.Org/Pathwaybrowser/#/R-Dre-190371	2	2	0.70436	1	FGF1,FGF9	1
Fgfr3C Ligand Binding And Activation	Http://Www.Reactome.Org/Pathwaybrowser/#/R-Dre-190372	3	3	1.10685	1	FGF1,FGF5,FGF9	1
Fgfr4 Ligand Binding And Activation	Http://Www.Reactome.Org/Pathwaybrowser/#/R-Gga-190322	2	2	1.20747	1	FGF1,FGF9	1
Fmo Oxidises Nucleophiles	Http://Www.Reactome.Org/Pathwaybrowser/#/R-Dme-217271	1	1	0.201246	1	FMO3	1
Fasl/ Cd95L Signaling	Http://Www.Reactome.Org/Pathwaybrowser/#/R-Rno-75157	0	0	0.402491	1		0
Fatty Acids Bound To Gpr40 (Ffar1) Regulate Insulin Secretion	Http://Www.Reactome.Org/Pathwaybrowser/#/R-Rno-434316	2	2	0.804983	1	GNAQ,PLCB3	1
Fatty Acids	Http://Www.Reactome.Org/Pathwaybrowser/#/R-Gga-211935	1	1	1.50934	1	CYP2J2	0
Fc Epsilon Receptor (Fceri) Signaling	Http://Www.Reactome.Org/Pathwaybrowser/#/R-Cel-2454202	0	0	0.503114	1		0
Fibronectin Matrix Formation	Http://Www.Reactome.Org/Pathwaybrowser/#/R-Dre-1566977	1	1	0.603737	1	ITGB1	1
Ficolins Bind To Repetitive Carbohydrate Structures On The Target Cell Surface	Http://Www.Reactome.Org/Pathwaybrowser/#/R-Gga-2855086	0	0	0.503114	1		0
Folding Of Actin By Cct/Tric	Http://Www.Reactome.Org/Pathwaybrowser/#/R-Hsa-390450	2	2	0.804983	1	ACTB,CCT4	1
Formation Of Editosomes By Adar Proteins	Http://Www.Reactome.Org/Pathwaybrowser/#/R-Gga-77042	1	1	0.201246	1	ADAR	1
Formation Of The Editosome	Http://Www.Reactome.Org/Pathwaybrowser/#/R-Dre-75094	0	0	0.201246	1		0
Formation Of The Active Cofactor, Udp-Glucuronate	Http://Www.Reactome.Org/Pathwaybrowser/#/R-Mmu-173599	0	0	0.301868	1		0
Free Fatty Acid Receptors	Http://Www.Reactome.Org/Pathwaybrowser/#/R-Dre-444209	0	0	0.503114	1		0
Fructose Biosynthesis	Http://Www.Reactome.Org/Pathwaybrowser/#/R-Gga-5652227	0	0	0.201246	1		0
G Alpha (S) Signalling Events	Http://Www.Reactome.Org/Pathwaybrowser/#/R-Dre-418555	11	11	12.5779	1	ADCY2,ADCY6,ADCY9,ADM,CALCRL,GNAI2,GNB2,GNG2,GPR176,PDE2A,RAMP1	0
G Beta:Gamma Signalling Through Plc Beta	Http://Www.Reactome.Org/Pathwaybrowser/#/R-Rno-418217	3	3	1.91183	1	GNB2,GNG2,PLCB3	1
G-Protein Activation	Http://Www.Reactome.Org/Pathwaybrowser/#/R-Dre-202040	3	3	2.71682	1	GNAI2,GNB2,GNG2	1
Gaba A Receptor Activation	Http://Www.Reactome.Org/Pathwaybrowser/#/R-Dme-977441	1	1	1.3081	1	ARHGEF9	0
Gaba B Receptor Activation	Http://Www.Reactome.Org/Pathwaybrowser/#/R-Dre-977444	1	1	0.100623	1	GABBR2	1
Gaba Synthesis	Http://Www.Reactome.Org/Pathwaybrowser/#/R-Gga-888568	0	0	0.201246	1		0
Gaba Synthesis, Release, Reuptake And Degradation	Http://Www.Reactome.Org/Pathwaybrowser/#/R-Dre-888590	2	2	1.3081	1	RAB3A,VAMP2	1
Gli Proteins Bind Promoters Of Hh Responsive Genes To Promote Transcription	Http://Www.Reactome.Org/Pathwaybrowser/#/R-Hsa-5635851	1	1	0.301868	1	GLI2	1
Gp1B-Ix-V Activation Signalling	Http://Www.Reactome.Org/Pathwaybrowser/#/R-Cel-430116	2	2	1.00623	1	FLNA,PIK3R1	1
Grb2:Sos Provides Linkage To Mapk Signaling For Integrins	Http://Www.Reactome.Org/Pathwaybrowser/#/R-Cel-354194	3	3	1.40872	1	ITGB3,PTK2,SOS1	1
Grb7 Events In Erbb2 Signaling	Http://Www.Reactome.Org/Pathwaybrowser/#/R-Dre-1306955	2	2	0.503114	1	ERBB2,ERBB3	1
Gamma Carboxylation, Hypusine Formation And Arylsulfatase Activation	Http://Www.Reactome.Org/Pathwaybrowser/#/R-Gga-163841	1	1	0.301868	1	FN3KRP	1
Gamma-Carboxylation Of Protein Precursors	Http://Www.Reactome.Org/Pathwaybrowser/#/R-Mmu-159740	2	2	0.905605	1	GAS6,PROS1	1
Gastrin-Creb Signalling Pathway Via Pkc And Mapk	Http://Www.Reactome.Org/Pathwaybrowser/#/R-Mmu-881907	2	2	0.905605	1	MAPK3,RPS6KA3	1
Generation Of Second Messenger Molecules	Http://Www.Reactome.Org/Pathwaybrowser/#/R-Dre-202433	1	1	2.61619	1	HLA-DPA1	0
Glucagon Signaling In Metabolic Regulation	Http://Www.Reactome.Org/Pathwaybrowser/#/R-Dre-163359	5	5	2.41495	1	ADCY2,ADCY6,ADCY9,GNB2,GNG2	1
Glucagon-Type Ligand Receptors	Http://Www.Reactome.Org/Pathwaybrowser/#/R-Dre-420092	2	2	2.71682	1	GNB2,GNG2	0
Glucocorticoid Biosynthesis	Http://Www.Reactome.Org/Pathwaybrowser/#/R-Gga-194002	2	2	0.905605	1	HSD11B1,HSD11B2	1
Glucose Metabolism	Http://Www.Reactome.Org/Pathwaybrowser/#/R-Dme-70326	0	0	0.201246	1		0
Glucuronidation	Http://Www.Reactome.Org/Pathwaybrowser/#/R-Hsa-156588	1	1	1.71059	1	UGT2B4	0
Glycerophospholipid Biosynthesis	Http://Www.Reactome.Org/Pathwaybrowser/#/R-Mmu-1483206	2	2	0.402491	1	CPNE1,CPNE7	1
Glycine Degradation	Http://Www.Reactome.Org/Pathwaybrowser/#/R-Gga-6783984	0	0	0.301868	1		0
Glycogen Storage Disease Type 0 (Liver Gys2)	Http://Www.Reactome.Org/Pathwaybrowser/#/R-Hsa-3858516	1	1	0.201246	1	GYG2	1
Glycoprotein Hormones	Http://Www.Reactome.Org/Pathwaybrowser/#/R-Rno-209822	2	2	0.905605	1	CGB8,INHBE	1
Hcn Channels	Http://Www.Reactome.Org/Pathwaybrowser/#/R-Dre-1296061	0	0	0.402491	1		0
Hhat G278V Abrogates Palmitoylation Of Hh-Np	Http://Www.Reactome.Org/Pathwaybrowser/#/R-Hsa-5658034	0	0	0.402491	1		0
Hsf1 Activation	Http://Www.Reactome.Org/Pathwaybrowser/#/R-Mmu-3371511	3	3	1.00623	1	EEF1A1,PTGES3,RPA1	1
Hexose Transport	Http://Www.Reactome.Org/Pathwaybrowser/#/R-Dme-189200	0	0	0.603737	1		0
Highly Calcium Permeable Nicotinic Acetylcholine Receptors	Http://Www.Reactome.Org/Pathwaybrowser/#/R-Dre-629597	0	0	0.905605	1		0
Highly Calcium Permeable Postsynaptic Nicotinic Acetylcholine Receptors	Http://Www.Reactome.Org/Pathwaybrowser/#/R-Dre-629594	0	0	1.10685	1		0
Highly Sodium Permeable Acetylcholine Nicotinic Receptors	Http://Www.Reactome.Org/Pathwaybrowser/#/R-Dre-629587	2	2	0.70436	1	CHRND,CHRNG	1
Histamine Receptors	Http://Www.Reactome.Org/Pathwaybrowser/#/R-Cel-390650	0	0	0.201246	1		0
Histidine Catabolism	Http://Www.Reactome.Org/Pathwaybrowser/#/R-Ath-70921	1	1	0.603737	1	CARNS1	1
Hormone Ligand-Binding Receptors	Http://Www.Reactome.Org/Pathwaybrowser/#/R-Ssc-375281	0	0	0.905605	1		0
Hydrolysis Of Lpc	Http://Www.Reactome.Org/Pathwaybrowser/#/R-Dre-1483115	3	3	0.905605	1	JMJD7-PLA2G4B,PLA2G4B,PLA2G4C	1
Hydroxycarboxylic Acid-Binding Receptors	Http://Www.Reactome.Org/Pathwaybrowser/#/R-Mmu-3296197	0	0	0.301868	1		0
Ikbkb Deficiency Causes Scid	Http://Www.Reactome.Org/Pathwaybrowser/#/R-Hsa-5602636	0	0	0.301868	1		0
Ikk Complex Recruitment Mediated By Rip1	Http://Www.Reactome.Org/Pathwaybrowser/#/R-Hsa-937041	5	5	2.41495	1	CD14,LY96,RPS27A,UBA52,UBE2D1	1
Irak1 Recruits Ikk Complex	Http://Www.Reactome.Org/Pathwaybrowser/#/R-Hsa-937039	3	3	1.40872	1	PELI2,RPS27A,UBA52	1
Irak1 Recruits Ikk Complex Upon Tlr7/8 Or 9 Stimulation	Http://Www.Reactome.Org/Pathwaybrowser/#/R-Hsa-975144	3	3	1.40872	1	PELI2,RPS27A,UBA52	1
Irak4 Deficiency (Tlr5)	Http://Www.Reactome.Org/Pathwaybrowser/#/R-Hsa-5603037	2	2	0.402491	1	IRAK4,TLR5	1
Irs Activation	Http://Www.Reactome.Org/Pathwaybrowser/#/R-Rno-74713	2	2	0.503114	1	GRB10,INSR	1
Irs-Related Events Triggered By Igf1R	Http://Www.Reactome.Org/Pathwaybrowser/#/R-Mmu-2428928	1	1	0.603737	1	IGF1R	1
Influenza Virus Induced Apoptosis	Http://Www.Reactome.Org/Pathwaybrowser/#/R-Hsa-168277	1	1	0.201246	1	TGFB1	1
Inhibition Of Host Mrna Processing And Rna Silencing	Http://Www.Reactome.Org/Pathwaybrowser/#/R-Hsa-168315	0	0	0.201246	1		0
Inhibition Of Tsc Complex Formation By Pkb	Http://Www.Reactome.Org/Pathwaybrowser/#/R-Rno-165181	0	0	0.301868	1		0
Inhibition Of The Proteolytic Activity Of Apc/C Required For The Onset Of Anaphase By Mitotic Spindle Checkpoint Components	Http://Www.Reactome.Org/Pathwaybrowser/#/R-Cel-141405	1	1	0.201246	1	CDC20	1
Initial Triggering Of Complement	Http://Www.Reactome.Org/Pathwaybrowser/#/R-Dre-166663	1	1	1.3081	1	C1S	0
Inositol Transporters	Http://Www.Reactome.Org/Pathwaybrowser/#/R-Dre-429593	0	0	0.603737	1		0
Insulin-Like Growth Factor-2 Mrna Binding Proteins (Igf2Bps/Imps/Vickzs) Bind Rna	Http://Www.Reactome.Org/Pathwaybrowser/#/R-Hsa-428359	1	1	0.301868	1	IGF2BP3	1
Integration Of Energy Metabolism	Http://Www.Reactome.Org/Pathwaybrowser/#/R-Hsa-163685	1	1	0.503114	1	PPP2R1B	1
Integrin Alphaiib Beta3 Signaling	Http://Www.Reactome.Org/Pathwaybrowser/#/R-Dre-354192	4	4	2.31433	1	ITGB3,PDPK1,PTK2,RASGRP2	1
Interaction With The Zona Pellucida	Http://Www.Reactome.Org/Pathwaybrowser/#/R-Gga-1300644	1	1	0.905605	1	ZP3	1
Interactions Of Tat With Host Cellular Proteins	Http://Www.Reactome.Org/Pathwaybrowser/#/R-Hsa-176034	0	0	0.201246	1		0
Interleukin-1 Processing	Http://Www.Reactome.Org/Pathwaybrowser/#/R-Rno-448706	2	2	0.70436	1	NFKB1,NFKB2	1
Intestinal Saccharidase Deficiencies	Http://Www.Reactome.Org/Pathwaybrowser/#/R-Hsa-5659898	0	0	0.100623	1		0
Intrinsic Pathway Of Fibrin Clot Formation	Http://Www.Reactome.Org/Pathwaybrowser/#/R-Dme-140837	2	2	2.01246	1	A2M,PRCP	0
Ion Channel Transport	Http://Www.Reactome.Org/Pathwaybrowser/#/R-Mmu-983712	5	5	2.41495	1	ATP6V0A2,ATP6V0B,ATP6V1B1,ATP6V1F,TCIRG1	1
Keratan Sulfate Degradation	Http://Www.Reactome.Org/Pathwaybrowser/#/R-Gga-2022857	3	3	1.20747	1	GLB1L,HEXB,PRELP	1
Ldl-Mediated Lipid Transport	Http://Www.Reactome.Org/Pathwaybrowser/#/R-Dme-171052	1	1	0.402491	1	LDLR	1
Lactose Synthesis	Http://Www.Reactome.Org/Pathwaybrowser/#/R-Dme-5653890	0	0	0.301868	1		0
Lectin Pathway Of Complement Activation	Http://Www.Reactome.Org/Pathwaybrowser/#/R-Dre-166662	0	0	0.603737	1		0
Leukotriene Receptors	Http://Www.Reactome.Org/Pathwaybrowser/#/R-Dre-391906	2	2	0.503114	1	CYSLTR1,GPR17	1
Ligand-Dependent Caspase Activation	Http://Www.Reactome.Org/Pathwaybrowser/#/R-Hsa-140534	3	3	1.40872	1	CD14,LY96,TRAF2	1
Ligand-Gated Ion Channel Transport	Http://Www.Reactome.Org/Pathwaybrowser/#/R-Dre-975298	4	4	2.61619	1	ARHGEF9,GABRR1,GABRR2,HTR3E	1
Loss Of Function Of Fbxw7 In Cancer And Notch1 Signaling	Http://Www.Reactome.Org/Pathwaybrowser/#/R-Hsa-2644607	2	2	0.503114	1	FBXW7,NOTCH1	1
Lysosphingolipid And Lpa Receptors	Http://Www.Reactome.Org/Pathwaybrowser/#/R-Gga-419408	3	3	0.905605	1	LPAR1,LPAR2,S1PR1	1
Melanin Biosynthesis	Http://Www.Reactome.Org/Pathwaybrowser/#/R-Ssc-5662702	0	0	0.201246	1		0
Metabolism Of Carbohydrates	Http://Www.Reactome.Org/Pathwaybrowser/#/R-Dme-71387	0	0	0.201246	1		0
Metabolism Of Ingested Semet, Sec, Mesec Into H2Se	Http://Www.Reactome.Org/Pathwaybrowser/#/R-Dre-2408508	0	0	0.804983	1		0
Metabolism Of Serotonin	Http://Www.Reactome.Org/Pathwaybrowser/#/R-Dme-380612	0	0	0.201246	1		0
Metabolism Of Vitamin K	Http://Www.Reactome.Org/Pathwaybrowser/#/R-Hsa-6806664	1	1	0.301868	1	VKORC1	1
Metallothioneins Bind Metals	Http://Www.Reactome.Org/Pathwaybrowser/#/R-Cfa-5661231	1	1	1.10685	1	MT1G	0
Methionine Salvage Pathway	Http://Www.Reactome.Org/Pathwaybrowser/#/R-Ath-1237112	2	2	0.503114	1	ADI1,GOT1	1
Methylation	Http://Www.Reactome.Org/Pathwaybrowser/#/R-Rno-156581	3	3	1.20747	1	COMT,GSTO1,MTRR	1
Mineralocorticoid Biosynthesis	Http://Www.Reactome.Org/Pathwaybrowser/#/R-Dme-193993	0	0	0.503114	1		0
Miscellaneous Substrates	Http://Www.Reactome.Org/Pathwaybrowser/#/R-Dre-211958	0	0	1.20747	1		0
Miscellaneous Transport And Binding Events	Http://Www.Reactome.Org/Pathwaybrowser/#/R-Gga-5223345	4	4	1.60997	1	ADD3,ANKH,PIP,TUSC3	1
Mitochondrial Abc Transporters	Http://Www.Reactome.Org/Pathwaybrowser/#/R-Dme-1369007	1	1	0.402491	1	ABCB8	1
Mitochondrial Fatty Acid Beta-Oxidation	Http://Www.Reactome.Org/Pathwaybrowser/#/R-Ath-77289	0	0	0.201246	1		0
Mitochondrial Iron-Sulfur Cluster Biogenesis	Http://Www.Reactome.Org/Pathwaybrowser/#/R-Gga-1362409	1	1	0.804983	1	LYRM4	1
Mitochondrial Transcription Initiation	Http://Www.Reactome.Org/Pathwaybrowser/#/R-Dme-163282	0	0	0.301868	1		0
Molybdenum Cofactor Biosynthesis	Http://Www.Reactome.Org/Pathwaybrowser/#/R-Dre-947581	1	1	0.603737	1	GPHN	1
Muscarinic Acetylcholine Receptors	Http://Www.Reactome.Org/Pathwaybrowser/#/R-Dre-390648	1	1	0.503114	1	CHRM4	1
Myd88 Dependent Cascade Initiated On Endosome	Http://Www.Reactome.Org/Pathwaybrowser/#/R-Hsa-975155	2	2	0.804983	1	IRAK2,IRAK4	1
Myd88-Independent Tlr3/Tlr4 Cascade	Http://Www.Reactome.Org/Pathwaybrowser/#/R-Gga-166166	2	2	0.70436	1	CD14,LY96	1
N-Glycan Trimming And Elongation In The Cis-Golgi	Http://Www.Reactome.Org/Pathwaybrowser/#/R-Ath-964739	1	1	0.100623	1	MGAT1	1
N-Glycan Trimming In The Er And Calnexin/Calreticulin Cycle	Http://Www.Reactome.Org/Pathwaybrowser/#/R-Dre-532668	2	2	0.402491	1	GANAB,PRKCSH	1
Nep/Ns2 Interacts With The Cellular Export Machinery	Http://Www.Reactome.Org/Pathwaybrowser/#/R-Hsa-168333	1	1	0.201246	1	RAN	1
Nf-Kb Activation Through Fadd/Rip-1 Pathway Mediated By Caspase-8 And	Http://Www.Reactome.Org/Pathwaybrowser/#/R-Hsa-933543	1	1	1.20747	1	RNF135	0
Nfg And Prongf Binds To P75Ntr	Http://Www.Reactome.Org/Pathwaybrowser/#/R-Gga-205017	1	1	0.201246	1	NGFR	1
Ngf Processing	Http://Www.Reactome.Org/Pathwaybrowser/#/R-Hsa-167060	1	1	0.402491	1	PCSK6	1
Ngf-Independant Trka Activation	Http://Www.Reactome.Org/Pathwaybrowser/#/R-Hsa-187024	0	0	0.503114	1		0
Nosip Mediated Enos Trafficking	Http://Www.Reactome.Org/Pathwaybrowser/#/R-Hsa-203754	1	1	0.100623	1	NOSIP	1
Na+-Dependent Glucose Transporters	Http://Www.Reactome.Org/Pathwaybrowser/#/R-Dme-428808	0	0	0.503114	1		0
Nectin/Necl Trans Heterodimerization	Http://Www.Reactome.Org/Pathwaybrowser/#/R-Dre-420597	2	2	0.70436	1	PVR,PVRL2	1
Nef Mediated Cd4 Down-Regulation	Http://Www.Reactome.Org/Pathwaybrowser/#/R-Hsa-167590	2	2	0.804983	1	AP2M1,AP2S1	1
Nef Mediated Cd8 Down-Regulation	Http://Www.Reactome.Org/Pathwaybrowser/#/R-Hsa-182218	2	2	0.70436	1	AP2M1,AP2S1	1
Nef And Signal Transduction	Http://Www.Reactome.Org/Pathwaybrowser/#/R-Hsa-164944	2	2	0.603737	1	DOCK2,ELMO1	1
Nef Mediated Downregulation Of Cd28 Cell Surface Expression	Http://Www.Reactome.Org/Pathwaybrowser/#/R-Hsa-164939	1	1	0.201246	1	AP2M1	1
Negative Regulation Of Tcf-Dependent Signaling By Dvl-Interacting Proteins	Http://Www.Reactome.Org/Pathwaybrowser/#/R-Hsa-5368598	1	1	0.402491	1	DVL3	1
Neurofascin Interactions	Http://Www.Reactome.Org/Pathwaybrowser/#/R-Cel-447043	1	1	0.70436	1	NRCAM	1
Neurophilin Interactions With Vegf And Vegfr	Http://Www.Reactome.Org/Pathwaybrowser/#/R-Rno-194306	1	1	0.201246	1	NRP1	1
Neurotransmitter Clearance In The Synaptic Cleft	Http://Www.Reactome.Org/Pathwaybrowser/#/R-Dme-112311	1	1	0.402491	1	ACHE	1
Nicotinamide Salvaging	Http://Www.Reactome.Org/Pathwaybrowser/#/R-Dme-197264	2	2	0.503114	1	NAMPT,NAPRT	1
Nicotinate Metabolism	Http://Www.Reactome.Org/Pathwaybrowser/#/R-Dre-196807	2	2	0.603737	1	NADSYN1,NMNAT2	1
Nitric Oxide Stimulates Guanylate Cyclase	Http://Www.Reactome.Org/Pathwaybrowser/#/R-Hsa-392154	0	0	0.301868	1		0
Norepinephrine Neurotransmitter Release Cycle	Http://Www.Reactome.Org/Pathwaybrowser/#/R-Dre-181430	4	4	1.81121	1	PPFIA1,RAB3A,UNC13B,VAMP2	1
Nrcam Interactions	Http://Www.Reactome.Org/Pathwaybrowser/#/R-Hsa-447038	2	2	0.402491	1	DLG1,NRCAM	1
O-Linked Glycosylation Of Mucins	Http://Www.Reactome.Org/Pathwaybrowser/#/R-Dre-913709	5	5	5.03114	1	B4GALT5,C1GALT1,C1GALT1C1,GCNT1,GCNT3	0
Oligomerization Of Connexins Into Connexons	Http://Www.Reactome.Org/Pathwaybrowser/#/R-Dre-190704	1	1	0.301868	1	GJA1	1
Opioid Signalling	Http://Www.Reactome.Org/Pathwaybrowser/#/R-Gga-111885	0	0	0.301868	1		0
Opsins	Http://Www.Reactome.Org/Pathwaybrowser/#/R-Dre-419771	2	2	0.804983	1	OPN3,RGR	1
Orexin And Neuropeptides Ff And Qrfp Bind To Their Respective Receptors	Http://Www.Reactome.Org/Pathwaybrowser/#/R-Hsa-389397	0	0	0.70436	1		0
Organic Anion Transport	Http://Www.Reactome.Org/Pathwaybrowser/#/R-Hsa-561048	0	0	0.503114	1		0
Organic Anion Transporters	Http://Www.Reactome.Org/Pathwaybrowser/#/R-Dre-428643	2	2	0.804983	1	SLC17A5,SLC25A10	1
Organic Cation Transport	Http://Www.Reactome.Org/Pathwaybrowser/#/R-Dme-549127	3	3	0.905605	1	RUNX1,SLC22A15,SLC22A18	1
P2Y Receptors	Http://Www.Reactome.Org/Pathwaybrowser/#/R-Dre-417957	3	3	1.20747	1	GPR17,LPAR4,P2RY6	1
Paos Oxidise Polyamines To Amines	Http://Www.Reactome.Org/Pathwaybrowser/#/R-Dme-141334	1	1	0.201246	1	SMOX	1
Pd-1 Signaling	Http://Www.Reactome.Org/Pathwaybrowser/#/R-Mmu-389948	2	2	2.11308	1	HLA-DPA1,PTPN11	0
Pde3B Signalling	Http://Www.Reactome.Org/Pathwaybrowser/#/R-Cel-165160	0	0	0.201246	1		0
Pi3K/Akt Activation	Http://Www.Reactome.Org/Pathwaybrowser/#/R-Hsa-198203	2	2	0.905605	1	PIK3CA,PIK3R1	1
Pka-Mediated Phosphorylation Of Creb	Http://Www.Reactome.Org/Pathwaybrowser/#/R-Hsa-111931	0	0	0.301868	1		0
Pka-Mediated Phosphorylation Of Key Metabolic Factors	Http://Www.Reactome.Org/Pathwaybrowser/#/R-Dme-163358	1	1	0.402491	1	MLXIPL	1
Plc Beta Mediated Events	Http://Www.Reactome.Org/Pathwaybrowser/#/R-Dre-112043	4	4	1.60997	1	GNAI2,ITPR1,ITPR2,PLCB3	1
Plc-Gamma1 Signalling	Http://Www.Reactome.Org/Pathwaybrowser/#/R-Hsa-167021	0	0	0.301868	1		0
Pou5F1 (Oct4), Sox2, Nanog Activate Genes Related To Proliferation	Http://Www.Reactome.Org/Pathwaybrowser/#/R-Hsa-2892247	2	2	1.00623	1	POU5F1,STAT3	1
Pou5F1 (Oct4), Sox2, Nanog Repress Genes Related To Differentiation	Http://Www.Reactome.Org/Pathwaybrowser/#/R-Hsa-2892245	1	1	0.201246	1	POU5F1	1
Pp2A-Mediated Dephosphorylation Of Key Metabolic Factors	Http://Www.Reactome.Org/Pathwaybrowser/#/R-Hsa-163767	2	2	0.70436	1	MLXIPL,PPP2R1B	1
Packaging Of Telomere Ends	Http://Www.Reactome.Org/Pathwaybrowser/#/R-Hsa-171306	9	9	5.03114	1	ACD,H2AFX,H2AFZ,HIST1H2BD,HIST1H2BE,HIST1H4H,HIST2H2AC,HIST2H2BE,POT1	1
Passive Transport By Aquaporins	Http://Www.Reactome.Org/Pathwaybrowser/#/R-Gga-432047	3	3	1.10685	1	AQP1,AQP3,AQP7	1
Peptide Hormone Biosynthesis	Http://Www.Reactome.Org/Pathwaybrowser/#/R-Rno-209952	0	0	0.201246	1		0
Peptide Ligand-Binding Receptors	Http://Www.Reactome.Org/Pathwaybrowser/#/R-Dre-375276	12	12	9.76041	1	AGT,APLN,C3AR1,CXCL8,EDNRA,KISS1,NMB,NMU,NPW,PSAP,UTS2R,XK	1
Peroxisomal Lipid Metabolism	Http://Www.Reactome.Org/Pathwaybrowser/#/R-Hsa-390918	0	0	0.201246	1		0
Phase 1 - Functionalization Of Compounds	Http://Www.Reactome.Org/Pathwaybrowser/#/R-Dre-211945	3	3	0.905605	1	ALDH3A1,AOC2,AOC3	1
Phase 4 - Resting Membrane Potential	Http://Www.Reactome.Org/Pathwaybrowser/#/R-Dre-5576886	2	2	1.91183	1	KCNJ12,KCNJ2	1
Phospholipase C-Mediated Cascade: Fgfr1	Http://Www.Reactome.Org/Pathwaybrowser/#/R-Dre-5654219	4	4	1.50934	1	FGF1,FGF5,FGF9,FGFR1	1
Phospholipase C-Mediated Cascade; Fgfr2	Http://Www.Reactome.Org/Pathwaybrowser/#/R-Dre-5654221	4	4	1.71059	1	FGF1,FGF5,FGF7,FGF9	1
Phospholipase C-Mediated Cascade; Fgfr3	Http://Www.Reactome.Org/Pathwaybrowser/#/R-Dre-5654227	3	3	1.20747	1	FGF1,FGF5,FGF9	1
Phospholipase C-Mediated Cascade; Fgfr4	Http://Www.Reactome.Org/Pathwaybrowser/#/R-Dre-5654228	2	2	1.40872	1	FGF1,FGF9	1
Phosphorylation Of Cd3 And Tcr Zeta Chains	Http://Www.Reactome.Org/Pathwaybrowser/#/R-Ssc-202427	1	1	1.91183	1	HLA-DPA1	0
Phosphorylation Of Proteins Involved In G1/S Transition By Active Cyclin E:Cdk2 Complexes	Http://Www.Reactome.Org/Pathwaybrowser/#/R-Rno-69200	2	2	0.402491	1	CDK2,RB1	1
Plasmalogen Biosynthesis	Http://Www.Reactome.Org/Pathwaybrowser/#/R-Dme-75896	0	0	0.402491	1		0
Platelet Adhesion To Exposed Collagen	Http://Www.Reactome.Org/Pathwaybrowser/#/R-Mmu-75892	2	2	1.50934	1	ITGA10,ITGB1	1
Platelet Aggregation (Plug Formation)	Http://Www.Reactome.Org/Pathwaybrowser/#/R-Gga-76009	1	1	0.70436	1	THPO	1
Potassium Transport Channels	Http://Www.Reactome.Org/Pathwaybrowser/#/R-Cel-1296067	0	0	0.301868	1		0
Pregnenolone Biosynthesis	Http://Www.Reactome.Org/Pathwaybrowser/#/R-Dre-196108	2	2	0.804983	1	FDXR,STARD4	1
Presynaptic Function Of Kainate Receptors	Http://Www.Reactome.Org/Pathwaybrowser/#/R-Rno-500657	3	3	2.01246	1	GNB2,GNG2,PLCB3	1
Processing Of Intronless Pre-Mrnas	Http://Www.Reactome.Org/Pathwaybrowser/#/R-Dre-77595	2	2	1.40872	1	CPSF3,CSTF3	1
Proline Catabolism	Http://Www.Reactome.Org/Pathwaybrowser/#/R-Rno-70688	0	0	0.201246	1		0
Propionyl-Coa Catabolism	Http://Www.Reactome.Org/Pathwaybrowser/#/R-Mmu-71032	1	1	0.402491	1	MCEE	1
Prostacyclin Signalling Through Prostacyclin Receptor	Http://Www.Reactome.Org/Pathwaybrowser/#/R-Mmu-392851	2	2	1.81121	1	GNB2,GNG2	1
Prostanoid Ligand Receptors	Http://Www.Reactome.Org/Pathwaybrowser/#/R-Gga-391908	0	0	0.905605	1		0
Protein Repair	Http://Www.Reactome.Org/Pathwaybrowser/#/R-Dre-5676934	2	2	0.603737	1	MSRB2,TXN	1
Proton-Coupled Monocarboxylate Transport	Http://Www.Reactome.Org/Pathwaybrowser/#/R-Gga-433692	2	2	0.402491	1	SLC16A3,SLC16A7	1
Proton-Coupled Neutral Amino Acid Transporters	Http://Www.Reactome.Org/Pathwaybrowser/#/R-Cel-428559	1	1	0.201246	1	SLC36A1	1
Proton/Oligopeptide Cotransporters	Http://Www.Reactome.Org/Pathwaybrowser/#/R-Dme-427975	1	1	0.402491	1	SLC15A2	1
Pyrimidine Salvage Reactions	Http://Www.Reactome.Org/Pathwaybrowser/#/R-Gga-73614	3	3	0.905605	1	TK1,TK2,UPP1	1
Ra Biosynthesis Pathway	Http://Www.Reactome.Org/Pathwaybrowser/#/R-Rno-5365859	5	5	2.11308	1	ALDH1A2,CYP26B1,DHRS3,DHRS4,RDH10	1
Rho Gtpases Activate Nadph Oxidases	Http://Www.Reactome.Org/Pathwaybrowser/#/R-Gga-5668599	3	3	1.20747	1	CYBA,NOXA1,RAC2	1
Rho Gtpases Regulate Cftr Trafficking	Http://Www.Reactome.Org/Pathwaybrowser/#/R-Ssc-5627083	0	0	0.301868	1		0
Ripk1-Mediated Regulated Necrosis	Http://Www.Reactome.Org/Pathwaybrowser/#/R-Rno-5213460	3	3	1.40872	1	MLKL,TRAF2,XIAP	1
Rna Polymerase I Promoter Opening	Http://Www.Reactome.Org/Pathwaybrowser/#/R-Dre-73728	10	10	6.03737	1	H2AFX,H2AFZ,H3F3B,HIST1H2BD,HIST1H2BE,HIST1H3E,HIST1H4H,HIST2H2AC,HIST2H2BE,MAPK3	1
Ros, Rns Production In Response To Bacteria	Http://Www.Reactome.Org/Pathwaybrowser/#/R-Hsa-1222556	6	6	3.01868	1	ATP6V0A2,ATP6V0B,ATP6V1B1,ATP6V1F,CYBA,TCIRG1	1
Rap1 Signalling	Http://Www.Reactome.Org/Pathwaybrowser/#/R-Dre-392517	4	4	1.50934	1	PRKG1,RAP1GAP2,RASGRP2,SIPA1	1
Reactions Specific To The Complex N-Glycan Synthesis Pathway	Http://Www.Reactome.Org/Pathwaybrowser/#/R-Mmu-975578	2	2	0.804983	1	FUCA1,MAN2A2	1
Recycling Of Bile Acids And Salts	Http://Www.Reactome.Org/Pathwaybrowser/#/R-Ssc-159418	3	3	1.40872	1	NCOA1,NCOA2,SLC27A5	1
Recycling Of Eif2:Gdp	Http://Www.Reactome.Org/Pathwaybrowser/#/R-Mmu-72731	0	0	0.804983	1		0
Regulation By C-Flip	Http://Www.Reactome.Org/Pathwaybrowser/#/R-Mmu-3371378	1	1	0.804983	1	TRAF2	1
Regulation Of Commissural Axon Pathfinding By Slit And Robo	Http://Www.Reactome.Org/Pathwaybrowser/#/R-Hsa-428542	1	1	0.301868	1	ROBO3	1
Regulation Of Complement Cascade	Http://Www.Reactome.Org/Pathwaybrowser/#/R-Dre-977606	2	2	2.01246	1	C7,PROS1	0
Regulation Of Ifna Signaling	Http://Www.Reactome.Org/Pathwaybrowser/#/R-Gga-912694	4	4	2.51557	1	JAK1,PTPN11,STAT1,USP18	1
Regulation Of Kit Signaling	Http://Www.Reactome.Org/Pathwaybrowser/#/R-Gga-1433559	4	4	1.60997	1	CBL,SOCS6,SOS1,YES1	1
Regulation Of Pak-2P34 Activity By Ps-Gap/Rhg10	Http://Www.Reactome.Org/Pathwaybrowser/#/R-Hsa-211728	0	0	0	1		0
Regulation Of Gene Expression In Beta Cells	Http://Www.Reactome.Org/Pathwaybrowser/#/R-Hsa-210745	3	3	1.50934	1	FOXO1,GCK,MAFA	1
Regulation Of Gene Expression In Early Pancreatic Precursor Cells	Http://Www.Reactome.Org/Pathwaybrowser/#/R-Hsa-210747	0	0	0.70436	1		0
Regulation Of Gene Expression In Endocrine-Committed (Neurog3+) Progenitor Cells	Http://Www.Reactome.Org/Pathwaybrowser/#/R-Dme-210746	0	0	0.503114	1		0
Regulation Of Gene Expression In Late Stage (Branching Morphogenesis) Pancreatic Bud Precursor Cells	Http://Www.Reactome.Org/Pathwaybrowser/#/R-Hsa-210744	2	2	0.603737	1	HES1,NOTCH1	1
Regulation Of Thyroid Hormone Activity	Http://Www.Reactome.Org/Pathwaybrowser/#/R-Gga-350864	1	1	0.201246	1	DIO2	1
Relaxin Receptors	Http://Www.Reactome.Org/Pathwaybrowser/#/R-Dre-444821	0	0	0.804983	1		0
Release Of Hh-Np From The Secreting Cell	Http://Www.Reactome.Org/Pathwaybrowser/#/R-Dme-5362798	2	2	0.804983	1	ADAM17,SCUBE2	1
Release Of Apoptotic Factors From The Mitochondria	Http://Www.Reactome.Org/Pathwaybrowser/#/R-Ath-111457	0	0	0.201246	1		0
Removal Of Aminoterminal Propeptides From Gamma-Carboxylated Proteins	Http://Www.Reactome.Org/Pathwaybrowser/#/R-Mmu-159782	2	2	0.905605	1	GAS6,PROS1	1
Repression Of Wnt Target Genes	Http://Www.Reactome.Org/Pathwaybrowser/#/R-Dre-4641265	2	2	1.3081	1	HDAC1,TLE4	1
Resolution Of Ap Sites Via The Multiple-Nucleotide Patch Replacement Pathway	Http://Www.Reactome.Org/Pathwaybrowser/#/R-Dre-110373	0	0	0.100623	1		0
Response To Elevated Platelet Cytosolic Ca2+	Http://Www.Reactome.Org/Pathwaybrowser/#/R-Gga-76005	0	0	0.301868	1		0
Retinoid Cycle Disease Events	Http://Www.Reactome.Org/Pathwaybrowser/#/R-Hsa-2453864	2	2	1.10685	1	ABCA4,RBP1	1
Reversible Hydration Of Carbon Dioxide	Http://Www.Reactome.Org/Pathwaybrowser/#/R-Dre-1475029	3	3	1.20747	1	CA5B,CA7,CA9	1
Rhesus Glycoproteins Mediate Ammonium Transport.	Http://Www.Reactome.Org/Pathwaybrowser/#/R-Dme-444411	0	0	0.301868	1		0
Role Of Second Messengers In Netrin-1 Signaling	Http://Www.Reactome.Org/Pathwaybrowser/#/R-Hsa-418890	0	0	0.905605	1		0
Sirt1 Negatively Regulates Rrna Expression	Http://Www.Reactome.Org/Pathwaybrowser/#/R-Dre-427359	11	11	6.64111	1	H2AFX,H2AFZ,H3F3B,HIST1H2BD,HIST1H2BE,HIST1H3E,HIST1H4H,HIST2H2AC,HIST2H2BE,SIRT1,SUV39H1	1
Slbp Independent Processing Of Histone Pre-Mrnas	Http://Www.Reactome.Org/Pathwaybrowser/#/R-Gga-111367	3	3	1.00623	1	LSM10,SNRPB,SNRPG	1
Smad4 Mh2 Domain Mutants In Cancer	Http://Www.Reactome.Org/Pathwaybrowser/#/R-Hsa-3311021	1	1	0.301868	1	SMAD3	1
Sos-Mediated Signalling	Http://Www.Reactome.Org/Pathwaybrowser/#/R-Hsa-112412	2	2	0.603737	1	HRAS,SOS1	1
Scavenging By Class B Receptors	Http://Www.Reactome.Org/Pathwaybrowser/#/R-Dme-3000471	2	2	0.503114	1	CD36,SAA1	1
Scavenging By Class H Receptors	Http://Www.Reactome.Org/Pathwaybrowser/#/R-Ssc-3000497	2	2	0.402491	1	SPARC,STAB2	1
Serine Biosynthesis	Http://Www.Reactome.Org/Pathwaybrowser/#/R-Hsa-977347	1	1	0.301868	1	PSAT1	1
Serotonin Neurotransmitter Release Cycle	Http://Www.Reactome.Org/Pathwaybrowser/#/R-Cel-181429	4	4	1.81121	1	PPFIA1,RAB3A,UNC13B,VAMP2	1
Serotonin And Melatonin Biosynthesis	Http://Www.Reactome.Org/Pathwaybrowser/#/R-Ath-209931	0	0	0.402491	1		0
Serotonin Receptors	Http://Www.Reactome.Org/Pathwaybrowser/#/R-Dre-390666	1	1	1.10685	1	HTR2B	0
Signal Regulatory Protein (Sirp) Family Interactions	Http://Www.Reactome.Org/Pathwaybrowser/#/R-Ssc-391160	2	2	1.50934	1	PTK2,PTPN11	1
Signaling By Insulin Receptor	Http://Www.Reactome.Org/Pathwaybrowser/#/R-Rno-74752	1	1	0.201246	1	INSR	1
Signaling By Robo Receptor	Http://Www.Reactome.Org/Pathwaybrowser/#/R-Hsa-376176	1	1	0.603737	1	PFN1	1
Signaling By Type 1 Insulin-Like Growth Factor 1 Receptor (Igf1R)	Http://Www.Reactome.Org/Pathwaybrowser/#/R-Dre-2404192	1	1	0.301868	1	IGF1R	1
Signaling By Activated Point Mutants Of Fgfr3	Http://Www.Reactome.Org/Pathwaybrowser/#/R-Hsa-1839130	3	3	1.10685	1	FGF1,FGF5,FGF9	1
Signalling To Erk5	Http://Www.Reactome.Org/Pathwaybrowser/#/R-Mmu-198765	0	0	0.201246	1		0
Signalling To Ras	Http://Www.Reactome.Org/Pathwaybrowser/#/R-Dme-167044	3	3	0.905605	1	HRAS,SHC2,SOS1	1
Signalling To Stat3	Http://Www.Reactome.Org/Pathwaybrowser/#/R-Hsa-198745	1	1	0.301868	1	STAT3	1
Signalling To P38 Via Rit And Rin	Http://Www.Reactome.Org/Pathwaybrowser/#/R-Hsa-187706	2	2	0.402491	1	BRAF,RIT1	1
Sodium-Coupled Phosphate Cotransporters	Http://Www.Reactome.Org/Pathwaybrowser/#/R-Cel-427652	1	1	0.201246	1	SLC20A1	1
Sodium-Coupled Sulphate, Di- And Tri-Carboxylate Transporters	Http://Www.Reactome.Org/Pathwaybrowser/#/R-Dre-433137	0	0	0.503114	1		0
Sodium/Proton Exchangers	Http://Www.Reactome.Org/Pathwaybrowser/#/R-Gga-425986	2	2	0.804983	1	SLC9A3,SLC9A7	1
Sperm Motility And Taxes	Http://Www.Reactome.Org/Pathwaybrowser/#/R-Hsa-1300642	2	2	0.905605	1	CATSPER1,KCNU1	1
Sperm:Oocyte Membrane Binding	Http://Www.Reactome.Org/Pathwaybrowser/#/R-Mmu-1300652	1	1	0.503114	1	IZUMO4	1
Stabilization Of P53	Http://Www.Reactome.Org/Pathwaybrowser/#/R-Dre-69541	1	1	0.201246	1	ATM	1
Sterols Are 12-Hydroxylated By Cyp8B1	Http://Www.Reactome.Org/Pathwaybrowser/#/R-Dre-211994	0	0	0.201246	1		0
Stimulation Of The Cell Death Response By Pak-2P34	Http://Www.Reactome.Org/Pathwaybrowser/#/R-Hsa-211736	1	1	0.100623	1	CASP3	1
Sulfur Amino Acid Metabolism	Http://Www.Reactome.Org/Pathwaybrowser/#/R-Dme-1614635	2	2	0.905605	1	GCLC,MTRR	1
Synthesis Of (16-20)-Hydroxyeicosatetraenoic Acids (Hete)	Http://Www.Reactome.Org/Pathwaybrowser/#/R-Gga-2142816	1	1	0.905605	1	CYP1B1	1
Synthesis Of 12-Eicosatetraenoic Acid Derivatives	Http://Www.Reactome.Org/Pathwaybrowser/#/R-Gga-2142712	2	2	0.603737	1	GPX1,GPX4	1
Synthesis Of Dolichyl-Phosphate	Http://Www.Reactome.Org/Pathwaybrowser/#/R-Gga-446199	2	2	0.603737	1	DOLPP1,SRD5A3	1
Synthesis Of Gdp-Mannose	Http://Www.Reactome.Org/Pathwaybrowser/#/R-Mmu-446205	2	2	0.402491	1	GMPPA,PMM1	1
Synthesis Of Ips In The Nucleus	Http://Www.Reactome.Org/Pathwaybrowser/#/R-Dre-1855191	2	2	0.402491	1	IP6K2,IPPK	1
Synthesis Of Ketone Bodies	Http://Www.Reactome.Org/Pathwaybrowser/#/R-Dme-77111	2	2	0.603737	1	ACAT1,HMGCL	1
Synthesis Of Leukotrienes (Lt) And Eoxins (Ex)	Http://Www.Reactome.Org/Pathwaybrowser/#/R-Dme-2142691	4	4	2.11308	1	ALOX5AP,GGT5,LTA4H,PTGR1	1
Synthesis Of Lipoxins (Lx)	Http://Www.Reactome.Org/Pathwaybrowser/#/R-Dre-2142700	2	2	0.603737	1	ALOX5AP,PTGR1	1
Synthesis Of Pi	Http://Www.Reactome.Org/Pathwaybrowser/#/R-Cel-1483226	1	1	0.100623	1	CDIPT	1
Synthesis Of Pips At The Late Endosome Membrane	Http://Www.Reactome.Org/Pathwaybrowser/#/R-Gga-1660517	3	3	1.00623	1	MTM1,PIK3C2A,PIKFYVE	1
Synthesis Of Ps	Http://Www.Reactome.Org/Pathwaybrowser/#/R-Gga-1483101	0	0	0.201246	1		0
Synthesis Of Bile Acids And Bile Salts	Http://Www.Reactome.Org/Pathwaybrowser/#/R-Mmu-192105	2	2	0.70436	1	NCOA1,NCOA2	1
Synthesis Of Bile Acids And Bile Salts Via 27-Hydroxycholesterol	Http://Www.Reactome.Org/Pathwaybrowser/#/R-Dre-193807	4	4	1.50934	1	AKR1C2,HSD3B7,NCOA1,NCOA2	1
Synthesis Of Diphthamide-Eef2	Http://Www.Reactome.Org/Pathwaybrowser/#/R-Gga-5358493	1	1	0.804983	1	DPH1	1
Synthesis Of Epoxy (Eet) And Dihydroxyeicosatrienoic Acids (Dhet)	Http://Www.Reactome.Org/Pathwaybrowser/#/R-Gga-2142670	2	2	0.804983	1	CYP1B1,CYP2J2	1
Synthesis Of Glycosylphosphatidylinositol (Gpi)	Http://Www.Reactome.Org/Pathwaybrowser/#/R-Dme-162710	3	3	1.50934	1	DPM2,PIGF,PIGQ	1
Synthesis Of Pyrophosphates In The Cytosol	Http://Www.Reactome.Org/Pathwaybrowser/#/R-Dre-1855167	2	2	0.905605	1	IPPK,NUDT4	1
Synthesis Of Wybutosine At G37 Of Trna(Phe)	Http://Www.Reactome.Org/Pathwaybrowser/#/R-Hsa-6782861	0	0	0.603737	1		0
Synthesis, Secretion, And Deacylation Of Ghrelin	Http://Www.Reactome.Org/Pathwaybrowser/#/R-Gga-422085	4	4	1.71059	1	ACHE,KLF4,SEC11A,SPCS1	1
Synthesis, Secretion, And Inactivation Of Glucagon-Like Peptide-1 (Glp-1)	Http://Www.Reactome.Org/Pathwaybrowser/#/R-Gga-381771	2	2	1.91183	1	SEC11A,SPCS1	1
Synthesis, Secretion, And Inactivation Of Glucose-Dependent Insulinotropic Polypeptide (Gip)	Http://Www.Reactome.Org/Pathwaybrowser/#/R-Hsa-400511	2	2	1.20747	1	SEC11A,SPCS1	1
Tcf7L2 Mutants Don'T Bind Ctbp	Http://Www.Reactome.Org/Pathwaybrowser/#/R-Hsa-5339700	0	0	0.301868	1		0
Tgfbr1 Lbd Mutants In Cancer	Http://Www.Reactome.Org/Pathwaybrowser/#/R-Hsa-3656535	2	2	0.402491	1	TGFB1,TGFBR2	1
Tgfbr2 Kinase Domain Mutants In Cancer	Http://Www.Reactome.Org/Pathwaybrowser/#/R-Hsa-3645790	2	2	0.402491	1	TGFB1,TGFBR2	1
Ticam1 Deficiency - Hse	Http://Www.Reactome.Org/Pathwaybrowser/#/R-Hsa-5602566	0	0	0.201246	1		0
Tnf Receptor Superfamily (Tnfsf) Members Mediating Non-Canonical Nf-Kb Pathway	Http://Www.Reactome.Org/Pathwaybrowser/#/R-Gga-5676594	4	4	1.81121	1	LTBR,TNFRSF12A,TNFSF12,TRAF2	1
Traf3 Deficiency - Hse	Http://Www.Reactome.Org/Pathwaybrowser/#/R-Hsa-5602571	0	0	0.301868	1		0
Traf6 Mediated Irf7 Activation In Tlr7/8 Or 9 Signaling	Http://Www.Reactome.Org/Pathwaybrowser/#/R-Hsa-975110	4	4	1.50934	1	DHX36,IRAK4,RPS27A,UBA52	1
Traf6 Mediated Induction Of Nfkb And Map Kinases Upon Tlr7/8 Or 9 Activation	Http://Www.Reactome.Org/Pathwaybrowser/#/R-Hsa-975138	2	2	0.905605	1	IRAK2,IRAK4	1
Trail Signaling	Http://Www.Reactome.Org/Pathwaybrowser/#/R-Mmu-75158	0	0	0.70436	1		0
Trif-Mediated Programmed Cell Death	Http://Www.Reactome.Org/Pathwaybrowser/#/R-Hsa-2562578	2	2	1.00623	1	CD14,LY96	1
Trka Activation By Ngf	Http://Www.Reactome.Org/Pathwaybrowser/#/R-Dre-187042	0	0	0.201246	1		0
Trp Channels	Http://Www.Reactome.Org/Pathwaybrowser/#/R-Dre-3295583	4	4	2.71682	1	MLKL,TRPM3,TRPM7,TRPV2	1
Twik Related Potassium Channel (Trek)	Http://Www.Reactome.Org/Pathwaybrowser/#/R-Dre-1299503	0	0	0.301868	1		0
Twik-Related Alkaline Ph Activated K+ Channel (Talk)	Http://Www.Reactome.Org/Pathwaybrowser/#/R-Hsa-1299361	0	0	0.201246	1		0
Twik-Releated Acid-Sensitive K+ Channel (Task)	Http://Www.Reactome.Org/Pathwaybrowser/#/R-Dme-1299316	0	0	0.201246	1		0
Tachykinin Receptors Bind Tachykinins	Http://Www.Reactome.Org/Pathwaybrowser/#/R-Gga-380095	1	1	0.503114	1	TACR2	1
Tandem Of Pore Domain In A Weak Inwardly Rectifying K+ Channels (Twik)	Http://Www.Reactome.Org/Pathwaybrowser/#/R-Rno-1299308	0	0	0.301868	1		0
Terminal Pathway Of Complement	Http://Www.Reactome.Org/Pathwaybrowser/#/R-Mmu-166665	1	1	0.402491	1	C7	1
Termination Of O-Glycan Biosynthesis	Http://Www.Reactome.Org/Pathwaybrowser/#/R-Dre-977068	3	3	2.31433	1	ST3GAL1,ST6GAL1,ST6GALNAC2	1
The Aim2 Inflammasome	Http://Www.Reactome.Org/Pathwaybrowser/#/R-Hsa-844615	1	1	0.301868	1	PYCARD	1
The Ipaf Inflammasome	Http://Www.Reactome.Org/Pathwaybrowser/#/R-Hsa-844623	0	0	0.201246	1		0
The Nlrp1 Inflammasome	Http://Www.Reactome.Org/Pathwaybrowser/#/R-Hsa-844455	1	1	0.301868	1	BCL2L1	1
The Canonical Retinoid Cycle In Rods (Twilight Vision)	Http://Www.Reactome.Org/Pathwaybrowser/#/R-Cel-2453902	3	3	1.81121	1	ABCA4,RBP1,RDH10	1
The Fatty Acid Cycling Model	Http://Www.Reactome.Org/Pathwaybrowser/#/R-Dme-167826	1	1	0.503114	1	SLC25A14	1
The Proton Buffering Model	Http://Www.Reactome.Org/Pathwaybrowser/#/R-Dme-167827	1	1	0.503114	1	SLC25A14	1
The Retinoid Cycle In Cones (Daylight Vision)	Http://Www.Reactome.Org/Pathwaybrowser/#/R-Dre-2187335	1	1	0.603737	1	DHRS3	1
Thrombin Signalling Through Proteinase Activated Receptors (Pars)	Http://Www.Reactome.Org/Pathwaybrowser/#/R-Cel-456926	6	6	3.01868	1	ARRB2,GNA12,GNAQ,GNB2,GNG2,MAPK3	1
Thromboxane Signalling Through Tp Receptor	Http://Www.Reactome.Org/Pathwaybrowser/#/R-Gga-428930	3	3	2.2137	1	GNAQ,GNB2,GNG2	1
Thyroxine Biosynthesis	Http://Www.Reactome.Org/Pathwaybrowser/#/R-Dme-209968	0	0	0.503114	1		0
Tight Junction Interactions	Http://Www.Reactome.Org/Pathwaybrowser/#/R-Rno-420029	2	2	3.01868	1	F11R,PRKCI	0
Toll Like Receptor 4 (Tlr4) Cascade	Http://Www.Reactome.Org/Pathwaybrowser/#/R-Gga-166016	4	4	1.71059	1	CD14,DNM1,DNM3,LY96	1
Toll Like Receptor 7/8 (Tlr7/8) Cascade	Http://Www.Reactome.Org/Pathwaybrowser/#/R-Dme-168181	0	0	0.201246	1		0
Toll Like Receptor 9 (Tlr9) Cascade	Http://Www.Reactome.Org/Pathwaybrowser/#/R-Dme-168138	1	1	0.402491	1	EEA1	1
Toll Like Receptor Tlr1:Tlr2 Cascade	Http://Www.Reactome.Org/Pathwaybrowser/#/R-Hsa-168179	1	1	0.503114	1	CD14	1
Toxicity Of Botulinum Toxin Type A (Bont/A)	Http://Www.Reactome.Org/Pathwaybrowser/#/R-Hsa-5250968	1	1	0.402491	1	SV2A	1
Toxicity Of Botulinum Toxin Type C (Bont/C)	Http://Www.Reactome.Org/Pathwaybrowser/#/R-Hsa-5250971	0	0	0.301868	1		0
Toxicity Of Botulinum Toxin Type D (Bont/D)	Http://Www.Reactome.Org/Pathwaybrowser/#/R-Hsa-5250955	2	2	0.503114	1	SV2A,VAMP2	1
Toxicity Of Botulinum Toxin Type E (Bont/E)	Http://Www.Reactome.Org/Pathwaybrowser/#/R-Hsa-5250992	1	1	0.301868	1	SV2A	1
Toxicity Of Botulinum Toxin Type F (Bont/F)	Http://Www.Reactome.Org/Pathwaybrowser/#/R-Hsa-5250981	2	2	0.503114	1	SV2A,VAMP2	1
Toxicity Of Botulinum Toxin Type G (Bont/G)	Http://Www.Reactome.Org/Pathwaybrowser/#/R-Hsa-5250989	1	1	0.301868	1	VAMP2	1
Trafficking Of Glur2-Containing Ampa Receptors	Http://Www.Reactome.Org/Pathwaybrowser/#/R-Dme-416993	3	3	1.50934	1	AP2M1,AP2S1,GRIP2	1
Trafficking Of Dietary Sterols	Http://Www.Reactome.Org/Pathwaybrowser/#/R-Mmu-265473	0	0	0.301868	1		0
Transcriptional Activation Of Cell Cycle Inhibitor P21	Http://Www.Reactome.Org/Pathwaybrowser/#/R-Hsa-69895	1	1	0.100623	1	CDKN1A	1
Transfer Of Lps From Lbp Carrier To Cd14	Http://Www.Reactome.Org/Pathwaybrowser/#/R-Ssc-166020	1	1	0	1	CD14	1
Translocation Of Zap-70 To Immunological Synapse	Http://Www.Reactome.Org/Pathwaybrowser/#/R-Ssc-202430	1	1	1.60997	1	HLA-DPA1	0
Transport And Synthesis Of Paps	Http://Www.Reactome.Org/Pathwaybrowser/#/R-Gga-174362	2	2	0.603737	1	PAPSS2,SLC35B2	1
Transport Of Mature Mrna Derived From An Intronless Transcript	Http://Www.Reactome.Org/Pathwaybrowser/#/R-Hsa-159231	2	2	0.905605	1	ALYREF,CPSF3	1
Transport Of Ribonucleoproteins Into The Host Nucleus	Http://Www.Reactome.Org/Pathwaybrowser/#/R-Hsa-168271	1	1	0.201246	1	KPNA1	1
Transport Of Connexins Along The Secretory Pathway	Http://Www.Reactome.Org/Pathwaybrowser/#/R-Hsa-190827	1	1	0.301868	1	GJA1	1
Transport Of Fatty Acids	Http://Www.Reactome.Org/Pathwaybrowser/#/R-Rno-804914	0	0	0.804983	1		0
Transport Of Gamma-Carboxylated Protein Precursors From The Endoplasmic Reticulum To The Golgi Apparatus	Http://Www.Reactome.Org/Pathwaybrowser/#/R-Mmu-159763	2	2	0.804983	1	GAS6,PROS1	1
Transport Of Glycerol From Adipocytes To The Liver By Aquaporins	Http://Www.Reactome.Org/Pathwaybrowser/#/R-Cel-432030	1	1	0.201246	1	AQP7	1
Transport Of Inorganic Cations/Anions And Amino Acids/Oligopeptides	Http://Www.Reactome.Org/Pathwaybrowser/#/R-Mmu-425393	2	2	0.70436	1	SLC1A2,SLC1A3	1
Transport Of Nucleosides And Free Purine And Pyrimidine Bases Across The Plasma Membrane	Http://Www.Reactome.Org/Pathwaybrowser/#/R-Dme-83936	1	1	0.70436	1	SLC29A2	1
Transport Of Nucleotide Sugars	Http://Www.Reactome.Org/Pathwaybrowser/#/R-Cel-727802	2	2	0.905605	1	SLC35B2,SLC35D2	1
Transport Of Organic Anions	Http://Www.Reactome.Org/Pathwaybrowser/#/R-Cel-879518	1	1	0.905605	1	SLCO3A1	1
Transport Of The Slbp Dependant Mature Mrna	Http://Www.Reactome.Org/Pathwaybrowser/#/R-Hsa-159230	2	2	0.603737	1	ALYREF,SLBP	1
Transport Of The Slbp Independent Mature Mrna	Http://Www.Reactome.Org/Pathwaybrowser/#/R-Hsa-159227	1	1	0.503114	1	ALYREF	1
Transport To The Golgi And Subsequent Modification	Http://Www.Reactome.Org/Pathwaybrowser/#/R-Dme-948021	1	1	0.201246	1	LMAN1	1
Tryptophan Catabolism	Http://Www.Reactome.Org/Pathwaybrowser/#/R-Spo-71240	1	1	1.10685	1	CCBL2	0
Type Ii Na+/Pi Cotransporters	Http://Www.Reactome.Org/Pathwaybrowser/#/R-Rno-427589	0	0	0.301868	1		0
Unc93B1 Deficiency - Hse	Http://Www.Reactome.Org/Pathwaybrowser/#/R-Hsa-5602415	1	1	0.201246	1	UNC93B1	1
Ubiquinol Biosynthesis	Http://Www.Reactome.Org/Pathwaybrowser/#/R-Hsa-2142789	2	2	0.70436	1	COQ2,COQ3	1
Uptake And Function Of Anthrax Toxins	Http://Www.Reactome.Org/Pathwaybrowser/#/R-Hsa-5210891	1	1	1.00623	1	MAP2K2	0
Uptake And Function Of Diphtheria Toxin	Http://Www.Reactome.Org/Pathwaybrowser/#/R-Hsa-5336415	2	2	0.603737	1	HBEGF,TXNRD1	1
Urea Cycle	Http://Www.Reactome.Org/Pathwaybrowser/#/R-Dme-70635	2	2	0.603737	1	ASL,NAGS	1
Utilization Of Ketone Bodies	Http://Www.Reactome.Org/Pathwaybrowser/#/R-Dme-77108	1	1	0.201246	1	ACAT1	1
Vegf Ligand-Receptor Interactions	Http://Www.Reactome.Org/Pathwaybrowser/#/R-Dre-194313	2	2	0.503114	1	PGF,VEGFC	1
Vasopressin-Like Receptors	Http://Www.Reactome.Org/Pathwaybrowser/#/R-Mmu-388479	1	1	0.503114	1	OXTR	1
Viral Rnp Complexes In The Host Cell Nucleus	Http://Www.Reactome.Org/Pathwaybrowser/#/R-Hsa-168330	0	0	0.201246	1		0
Vitamin B1 (Thiamin) Metabolism	Http://Www.Reactome.Org/Pathwaybrowser/#/R-Dme-196819	1	1	0.402491	1	THTPA	1
Vitamin B2 (Riboflavin) Metabolism	Http://Www.Reactome.Org/Pathwaybrowser/#/R-Gga-196843	1	1	0.503114	1	ENPP1	1
Vitamin D (Calciferol) Metabolism	Http://Www.Reactome.Org/Pathwaybrowser/#/R-Dre-196791	2	2	0.70436	1	CUBN,LGMN	1
Vitamins	Http://Www.Reactome.Org/Pathwaybrowser/#/R-Dre-211916	1	1	0.603737	1	CYP26B1	1
Wnt Ligand Biogenesis And Trafficking	Http://Www.Reactome.Org/Pathwaybrowser/#/R-Gga-3238698	4	4	2.61619	1	PORCN,WNT10A,WNT11,WNT2B	1
Wnt Mediated Activation Of Dvl	Http://Www.Reactome.Org/Pathwaybrowser/#/R-Rno-201688	2	2	0.905605	1	CSNK2B,DVL3	1
Wnt5A-Dependent Internalization Of Fzd2, Fzd5 And Ror2	Http://Www.Reactome.Org/Pathwaybrowser/#/R-Mmu-5140745	0	0	0.201246	1		0
Xenobiotics	Http://Www.Reactome.Org/Pathwaybrowser/#/R-Mmu-211981	1	1	2.01246	1	CYP2J2	0
Zinc Efflux And Compartmentalization By The Slc30 Family	Http://Www.Reactome.Org/Pathwaybrowser/#/R-Ath-435368	0	0	0.70436	1		0
Betaklotho-Mediated Ligand Binding	Http://Www.Reactome.Org/Pathwaybrowser/#/R-Gga-1307965	0	0	0.301868	1		0
Cgmp Effects	Http://Www.Reactome.Org/Pathwaybrowser/#/R-Dme-418457	4	4	1.71059	1	ITPR1,KCNMA1,PDE2A,PRKG1	1
Mrna Editing: C To U Conversion	Http://Www.Reactome.Org/Pathwaybrowser/#/R-Hsa-72200	0	0	0.201246	1		0
P130Cas Linkage To Mapk Signaling For Integrins	Http://Www.Reactome.Org/Pathwaybrowser/#/R-Cel-372708	3	3	1.50934	1	CRK,ITGB3,PTK2	1
P38Mapk Events	Http://Www.Reactome.Org/Pathwaybrowser/#/R-Mmu-171007	2	2	1.3081	1	HRAS,MAPK11	1
Phospho-Pla2 Pathway	Http://Www.Reactome.Org/Pathwaybrowser/#/R-Gga-111995	0	0	0.201246	1		0
Trna Modification In The Mitochondrion	Http://Www.Reactome.Org/Pathwaybrowser/#/R-Hsa-6787450	2	2	0.804983	1	PUS1,TRMU	1
Trna Processing In The Mitochondrion	Http://Www.Reactome.Org/Pathwaybrowser/#/R-Hsa-6785470	0	0	0.503114	1		0
Vrnp Assembly	Http://Www.Reactome.Org/Pathwaybrowser/#/R-Hsa-192905	0	0	0.201246	1		0
