# Supplementary material for: The mRNA Binding Proteome of Proliferating and Differentiated Muscle Cells
Source: Genomics Proteomics Bioinformatics. 2020 Dec 16;18(4):384–96. doi: 10.1016/j.gpb.2020.06.004 (PMC8242265; doi:10.1016/j.gpb.2020.06.004)
Supplement: Supplementary Table S4 — WikiPathways of RNA-seq data. [file mmc10.xlsx]

## Sheet: Table S4
Table S4 WikiPathways of RNA-seq data
Note: Table showing the results of the overrepresentation analysis with Wikipathways. The "Hits" column depicts the number of genes that belong to each category and are contained in the input. In the "Regulation direction" column, 1 indicates enrichment, while 0 indicates depletion.
Name	Reference	Hits	Score	Expected score	P value	Info	Regulation direction
Complement And Coagulation Cascades	Http://Www.Wikipathways.Org/Instance/Wp558_R79680	8	8	0.54775	0.000386721	C1R,C1S,C2,C3,CLU,F10,F2R,PLAT	1
Spinal Cord Injury	Http://Www.Wikipathways.Org/Instance/Wp2431_R80343	10	10	1.1271	0.000422724	AQP1,BDNF,CCND1,CDK1,EPHA4,GJA1,IL1R1,NGFR,SLIT2,TLR4	1
Arrhythmogenic Right Ventricular Cardiomyopathy	Http://Www.Wikipathways.Org/Instance/Wp2118_R71265	8	8	0.768957	0.000823127	CACNA2D1,CACNG4,CDH2,DMD,DSP,GJA1,ITGA11,TCF7L1	1
Ectoderm Differentiation	Http://Www.Wikipathways.Org/Instance/Wp2858_R83015	10	10	1.35884	0.000823127	CDH8,DMD,FOXL1,GRAMD1B,PAX3,PIM1,PPFIBP2,SPRY2,TCF7L1,TNFRSF11B	1
Oxidative Stress	Http://Www.Wikipathways.Org/Instance/Wp408_R78546	6	6	0.305476	0.000823127	CYBA,GSTT2,JUNB,MGST1,MT1X,SOD3	1
Bdnf Signaling Pathway	Http://Www.Wikipathways.Org/Instance/Wp2380_R79953	10	10	1.42204	0.00100398	BDNF,CDH2,EGR2,IGF2BP1,KSR1,NGFR,NTF3,RASGRF1,RPS6KA5,SIRPA	1
Adipogenesis	Http://Www.Wikipathways.Org/Instance/Wp236_R80209	9	9	1.29564	0.00291332	CISD1,EBF1,EGR2,ID3,LIF,LIFR,NAMPT,NDN,SLC2A4	1
Focal Adhesion	Http://Www.Wikipathways.Org/Instance/Wp306_R80308	10	10	1.86446	0.00661684	CCND1,CCND2,COL11A1,ITGA11,ITGB2,LAMA1,PDGFA,PDGFB,PDGFRB,SEPP1	1
Nrf2 Pathway	Http://Www.Wikipathways.Org/Instance/Wp2884_R83041	9	9	1.49578	0.00661684	ABCC3,CES4A,EPHA2,GSTM3,GSTT2,PDGFB,SLC2A10,SLC2A4,SOD3	1
Selenium Micronutrient Network	Http://Www.Wikipathways.Org/Instance/Wp15_R82705	7	7	0.853226	0.00722644	ALOX15B,MSRB1,PLAT,PRDX2,SAA1,SEPP1,SOD3	1
Complement Activation	Http://Www.Wikipathways.Org/Instance/Wp545_R82142	4	4	0.179072	0.0100927	C1R,C1S,C2,C3	1
Wnt Signaling Pathway And Pluripotency	Http://Www.Wikipathways.Org/Instance/Wp399_R79474	7	7	1.02177	0.0174638	CCND1,CCND2,FZD3,NKD1,PPP2R2B,PPP2R2C,TCF7L1	1
Differentiation Pathway	Http://Www.Wikipathways.Org/Instance/Wp2848_R80009	5	5	0.463481	0.0222178	IL11,NOG,NT5E,PDGFA,PDGFB	1
Sids Susceptibility Pathways	Http://Www.Wikipathways.Org/Instance/Wp706_R80056	8	8	1.51685	0.0274122	BDNF,GJA1,POU3F2,SCN5A,SPTBN1,SSTR1,TP73,TPPP	1
Prostaglandin Synthesis And Regulation	Http://Www.Wikipathways.Org/Instance/Wp98_R72088	4	4	0.31601	0.0482953	EDN1,EDNRB,PTGDS,PTGFR	1
Tgf-Beta Signaling Pathway	Http://Www.Wikipathways.Org/Instance/Wp366_R84196	7	7	1.27457	0.0482953	CCND1,CDK1,JUNB,NEDD9,SMAD7,SPTBN1,TERT	1
Osteoblast Signaling	Http://Www.Wikipathways.Org/Instance/Wp322_R79496	3	3	0.126404	0.0501913	PDGFB,PDGFRB,TNFRSF11B	1
Neural Crest Differentiation	Http://Www.Wikipathways.Org/Instance/Wp2064_R79263	6	6	0.969097	0.0594547	CDH2,FZD3,GBX2,PAX3,TCF7L1,ZIC1	1
Id Signaling Pathway	Http://Www.Wikipathways.Org/Instance/Wp53_R67360	3	3	0.147471	0.0627776	ID2,ID3,PAX8	1
Integrated Pancreatic Cancer Pathway	Http://Www.Wikipathways.Org/Instance/Wp2377_R80437	8	8	1.82232	0.0627776	BDNF,CCND1,IL11,IL1R1,JUNB,NTF3,PDGFA,PTTG1	1
Glycogen Metabolism	Http://Www.Wikipathways.Org/Instance/Wp500_R63201	4	4	0.379212	0.0690198	PPP2R2B,PPP2R2C,PYGL,PYGM	1
Notch1 Regulation Of Human Endothelial Cell Calcification	Http://Www.Wikipathways.Org/Instance/Wp3413_R82217	3	3	0.168539	0.0765928	JAG1,PLAT,SAT1	1
Striated Muscle Contraction	Http://Www.Wikipathways.Org/Instance/Wp383_R80200	4	4	0.400279	0.0765928	ACTA1,ACTA2,DMD,MYL2	1
Myometrial Relaxation And Contraction Pathways	Http://Www.Wikipathways.Org/Instance/Wp289_R81078	7	7	1.50631	0.080269	ACTA1,ACTA2,ARRB1,GJA1,IGFBP2,MYL2,OXTR	1
Circadian Rythm Related Genes	Http://Www.Wikipathways.Org/Instance/Wp3594_R83945	8	8	2.0014	0.0878722	ADORA1,EGR3,ID2,ID3,NAMPT,NGFR,PROX1,PTGDS	1
Angiogenesis	Http://Www.Wikipathways.Org/Instance/Wp1539_R79949	3	3	0.210673	0.111483	PDGFB,TEK,TIMP3	1
Gpcrs, Class A Rhodopsin-Like	Http://Www.Wikipathways.Org/Instance/Wp455_R81793	9	9	2.62288	0.111483	ADORA1,ADRA2A,ADRB1,CMKLR1,EDNRB,F2R,OXTR,PTGFR,SSTR1	1
Imatinib Resistance In Chronic Myeloid Leukemia	Http://Www.Wikipathways.Org/Instance/Wp2946_R83779	4	4	0.474015	0.111483	BCR,IGF2BP1,PDGFRB,PIM1	1
Vitamin B12 Metabolism	Http://Www.Wikipathways.Org/Instance/Wp1533_R82707	4	4	0.484548	0.116029	APOE,PLAT,SAA1,SOD3	1
Cardiac Progenitor Differentiation	Http://Www.Wikipathways.Org/Instance/Wp2406_R73324	4	4	0.526683	0.149062	MYL2,NOG,SCN5A,SIRPA	1
Il1 And Megakaryotyces In Obesity	Http://Www.Wikipathways.Org/Instance/Wp2865_R81650	3	3	0.252808	0.161248	F2R,IL1R1,SELENBP1	1
Cytokines And Inflammatory Response	Http://Www.Wikipathways.Org/Instance/Wp530_R79331	3	3	0.273875	0.182546	CSF3,IL11,PDGFA	1
Gpcrs, Other	Http://Www.Wikipathways.Org/Instance/Wp117_R82985	5	5	0.958563	0.182546	ADGRL3,CELSR3,F2R,LGR6,PTGFR	1
Melatonin Metabolism And Effects	Http://Www.Wikipathways.Org/Instance/Wp3298_R84145	3	3	0.273875	0.182546	ADRB1,APOE,EDN1	1
Regulation Of Actin Cytoskeleton	Http://Www.Wikipathways.Org/Instance/Wp51_R79977	6	6	1.41151	0.189132	BAIAP2,F2R,FGF5,PDGFA,PDGFB,PDGFRB	1
Bladder Cancer	Http://Www.Wikipathways.Org/Instance/Wp2828_R79529	3	3	0.305476	0.20196	CCND1,DAPK2,RPS6KA5	1
Dna Damage Response	Http://Www.Wikipathways.Org/Instance/Wp707_R82937	4	4	0.63202	0.20196	CCND1,CCND2,CDK1,GADD45G	1
Endothelin Pathways	Http://Www.Wikipathways.Org/Instance/Wp2197_R74852	3	3	0.305476	0.20196	ADRB1,EDN1,EDNRB	1
Folate Metabolism	Http://Www.Wikipathways.Org/Instance/Wp176_R82704	4	4	0.621486	0.20196	FOLR1,PLAT,SAA1,SOD3	1
Matrix Metalloproteinases	Http://Www.Wikipathways.Org/Instance/Wp129_R72054	3	3	0.294942	0.20196	MMP11,MMP17,TIMP3	1
Monoamine Transport	Http://Www.Wikipathways.Org/Instance/Wp727_R79969	3	3	0.305476	0.20196	FBXO32,IL1R1,TNFRSF11B	1
Ovarian Infertility Genes	Http://Www.Wikipathways.Org/Instance/Wp34_R72115	3	3	0.31601	0.211975	CCND2,DMC1,ZP3	1
Mapk Signaling Pathway	Http://Www.Wikipathways.Org/Instance/Wp382_R79951	6	6	1.61165	0.279436	ARRB1,BDNF,IL1R1,PDGFB,PDGFRB,RPS6KA5	1
Pdgf Pathway	Http://Www.Wikipathways.Org/Instance/Wp2526_R82681	3	3	0.358144	0.279436	PDGFA,PDGFB,PDGFRB	1
Sleep Regulation	Http://Www.Wikipathways.Org/Instance/Wp3591_R83861	3	3	0.368678	0.294379	ADORA1,OXTR,PTGDS	1
Primary Focal Segmental Glomerulosclerosis Fsgs	Http://Www.Wikipathways.Org/Instance/Wp2572_R79947	4	4	0.737356	0.300532	CDH2,JAG1,MME,TLR4	1
Mfap5-Mediated Ovarian Cancer Cell Motility And Invasiveness	Http://Www.Wikipathways.Org/Instance/Wp3301_R81279	2	2	0.126404	0.345753	CREB5,MFAP5	1
Urea Cycle And Metabolism Of Amino Groups	Http://Www.Wikipathways.Org/Instance/Wp497_R72142	2	2	0.126404	0.345753	ASS1,CKM	1
Hair Follicle Development: Induction (Part 1 Of 3)	Http://Www.Wikipathways.Org/Instance/Wp2804_R79882	3	3	0.410813	0.356798	CTGF,NOG,TP63	1
Aryl Hydrocarbon Receptor Pathway	Http://Www.Wikipathways.Org/Instance/Wp2873_R79696	3	3	0.421346	0.365708	JUNB,MGST1,SLC7A5	1
Mecp2 And Associated Rett Syndrome	Http://Www.Wikipathways.Org/Instance/Wp3584_R84025	3	3	0.421346	0.365708	BDNF,FGF5,POU3F2	1
Selenium Metabolism And Selenoproteins	Http://Www.Wikipathways.Org/Instance/Wp28_R71888	3	3	0.43188	0.37478	MSRB1,SELENBP1,SEPP1	1
Mirna Regulation Of Dna Damage Response	Http://Www.Wikipathways.Org/Instance/Wp1530_R79564	4	4	0.821625	0.37478	CCND1,CCND2,CDK1,GADD45G	1
Signaling Pathways In Glioblastoma	Http://Www.Wikipathways.Org/Instance/Wp2261_R81197	4	4	0.832159	0.380121	CCND1,CCND2,PDGFRB,SPRY2	1
Metapathway Biotransformation	Http://Www.Wikipathways.Org/Instance/Wp702_R73516	6	6	1.83286	0.394668	CYP27C1,GSTM3,GSTO2,GSTT2,MGST1,SULT1A1	1
Osteoclast Signaling	Http://Www.Wikipathways.Org/Instance/Wp12_R81176	2	2	0.158005	0.418912	PDGFB,TNFRSF11B	1
Srf And Mirs In Smooth Muscle Differentiation And Proliferation	Http://Www.Wikipathways.Org/Instance/Wp1991_R82940	2	2	0.158005	0.418912	CCND2,MYOCD	1
Wnt Signaling Pathway Netpath	Http://Www.Wikipathways.Org/Instance/Wp363_R78571	3	3	0.463481	0.418912	CCND1,GJA1,TEK	1
Corticotropin-Releasing Hormone	Http://Www.Wikipathways.Org/Instance/Wp2355_R79973	4	4	0.905895	0.457181	ARRB1,GJA1,JUNB,TLR4	1
Diurnally Regulated Genes With Circadian Orthologs	Http://Www.Wikipathways.Org/Instance/Wp410_R69903	3	3	0.495082	0.468011	GFRA1,GSTM3,MYF6	1
Tnf Alpha Signaling Pathway	Http://Www.Wikipathways.Org/Instance/Wp231_R81070	4	4	0.926962	0.475816	CYBA,GLUL,KSR1,PYGL	1
Small Ligand Gpcrs	Http://Www.Wikipathways.Org/Instance/Wp247_R74422	2	2	0.179072	0.486027	PTGFR,S1PR3	1
Copper Homeostasis	Http://Www.Wikipathways.Org/Instance/Wp3286_R84312	3	3	0.516149	0.494983	CCND1,MT1X,SOD3	1
Pathogenic Escherichia Coli Infection	Http://Www.Wikipathways.Org/Instance/Wp2272_R78594	3	3	0.526683	0.503839	KRT18,TLR4,TUBA4A	1
Tp53 Network	Http://Www.Wikipathways.Org/Instance/Wp1742_R71700	2	2	0.189606	0.503839	TP63,TP73	1
Tarbasepathway	Http://Www.Wikipathways.Org/Instance/Wp1992_R78296	2	2	0.189606	0.503839	GJA1,HCN2	1
Apoptosis-Related Network Due To Altered Notch3 In Ovarian Cancer	Http://Www.Wikipathways.Org/Instance/Wp2864_R79278	3	3	0.537217	0.514494	APOE,F2R,SMAD7	1
Integrin-Mediated Cell Adhesion	Http://Www.Wikipathways.Org/Instance/Wp185_R80036	4	4	0.990164	0.525807	ITGA11,ITGB2,SEPP1,SORBS1	1
Type Ii Diabetes Mellitus	Http://Www.Wikipathways.Org/Instance/Wp1584_R81779	2	2	0.20014	0.529031	KCNJ11,SLC2A4	1
Blood Clotting Cascade	Http://Www.Wikipathways.Org/Instance/Wp272_R71361	2	2	0.210673	0.553887	F10,PLAT	1
Hypertrophy Model	Http://Www.Wikipathways.Org/Instance/Wp516_R71358	2	2	0.210673	0.553887	IL1R1,MSTN	1
Tgf-Beta Receptor Signaling	Http://Www.Wikipathways.Org/Instance/Wp560_R83868	3	3	0.568818	0.553887	LIF,NOG,SMAD7	1
Dna Damage Response (Only Atm Dependent)	Http://Www.Wikipathways.Org/Instance/Wp710_R79974	4	4	1.08497	0.642208	CCND1,CCND2,TCF7L1,TP73	1
Physiological And Pathological Hypertrophy Of The Heart	Http://Www.Wikipathways.Org/Instance/Wp1528_R78581	2	2	0.231741	0.642208	EDN1,LIFR	1
Endochondral Ossification	Http://Www.Wikipathways.Org/Instance/Wp474_R80208	3	3	0.621486	0.658995	PLAT,SCIN,TIMP3	1
Fsh Signaling Pathway	Http://Www.Wikipathways.Org/Instance/Wp2035_R78536	2	2	0.242274	0.658995	AREG,BDNF	1
Ppar Alpha Pathway	Http://Www.Wikipathways.Org/Instance/Wp2878_R79689	2	2	0.242274	0.658995	CCND1,CDK1	1
Eicosanoid Synthesis	Http://Www.Wikipathways.Org/Instance/Wp167_R82702	2	2	0.252808	0.681085	ALOX15B,PTGDS	1
Evolocumab Mechanism	Http://Www.Wikipathways.Org/Instance/Wp3408_R81714	1	1	0.0210673	0.681085	PCSK9	1
G1 To S Cell Cycle Control	Http://Www.Wikipathways.Org/Instance/Wp45_R80001	3	3	0.653087	0.681085	CCND1,CCND2,CDK1	1
Oncostatin M Signaling Pathway	Http://Www.Wikipathways.Org/Instance/Wp2374_R73668	3	3	0.642553	0.681085	JUNB,LIFR,TIMP3	1
Pcsk9-Mediated Ldlr Degradation	Http://Www.Wikipathways.Org/Instance/Wp2846_R83009	1	1	0.0210673	0.681085	PCSK9	1
Wnt Signaling Pathway	Http://Www.Wikipathways.Org/Instance/Wp428_R79854	3	3	0.653087	0.681085	CCND1,CCND2,FZD3	1
Endoderm Differentiation	Http://Www.Wikipathways.Org/Instance/Wp2853_R83014	3	3	0.705755	0.792966	HHEX,HOXC11,NOG	1
Statin Pathway	Http://Www.Wikipathways.Org/Instance/Wp430_R82344	2	2	0.284409	0.792966	APOC1,APOE	1
Mesodermal Commitment Pathway	Http://Www.Wikipathways.Org/Instance/Wp2857_R80151	3	3	0.737356	0.867916	NOG,TBX3,TCF7L1	1
Monoamine Gpcrs	Http://Www.Wikipathways.Org/Instance/Wp58_R80015	2	2	0.305476	0.867916	ADRA2A,ADRB1	1
Peptide Gpcrs	Http://Www.Wikipathways.Org/Instance/Wp24_R79999	3	3	0.74789	0.880152	EDNRB,OXTR,SSTR1	1
Dopaminergic Neurogenesis	Http://Www.Wikipathways.Org/Instance/Wp2855_R79211	2	2	0.31601	0.898864	GBX2,GLI2	1
Constitutive Androstane Receptor Pathway	Http://Www.Wikipathways.Org/Instance/Wp2875_R79890	2	2	0.326543	0.929513	ABCC3,SULT1A1	1
P38 Mapk Signaling Pathway	Http://Www.Wikipathways.Org/Instance/Wp400_R72084	2	2	0.326543	0.929513	RASGRF1,RPS6KA5	1
Allograft Rejection	Http://Www.Wikipathways.Org/Instance/Wp2328_R78554	3	3	0.800558	0.989218	C3,HLA-B,HLA-F	1
G13 Signaling Pathway	Http://Www.Wikipathways.Org/Instance/Wp524_R72112	2	2	0.347611	0.989888	ARHGDIB,MYBPH	1
Oxytocin Signaling	Http://Www.Wikipathways.Org/Instance/Wp2889_R79753	1	1	0.0421346	0.989888	OXTR	1
Eif5A Regulation In Response To Inhibition Of The Nuclear Export System	Http://Www.Wikipathways.Org/Instance/Wp3302_R81679	1	1	0.0421346	0.989888	IGF2BP1	1
Age/Rage Pathway	Http://Www.Wikipathways.Org/Instance/Wp2324_R78487	0	0	0.642553	1		0
Ampk Signaling	Http://Www.Wikipathways.Org/Instance/Wp1403_R79471	1	1	0.684688	1	SLC2A4	1
Atm Signaling Pathway	Http://Www.Wikipathways.Org/Instance/Wp2516_R81224	2	2	0.379212	1	CDK1,TP73	1
Acetylcholine Synthesis	Http://Www.Wikipathways.Org/Instance/Wp528_R79855	0	0	0.063202	1		0
Aflatoxin B1 Metabolism	Http://Www.Wikipathways.Org/Instance/Wp699_R70509	0	0	0.0737356	1		0
Alanine And Aspartate Metabolism	Http://Www.Wikipathways.Org/Instance/Wp106_R74147	1	1	0.0948029	1	ASS1	1
Alpha 6 Beta 4 Signaling Pathway	Http://Www.Wikipathways.Org/Instance/Wp244_R78506	1	1	0.305476	1	LAMA1	1
Alzheimers Disease	Http://Www.Wikipathways.Org/Instance/Wp2059_R82906	2	2	1.16924	1	APOE,MME	1
Amino Acid Conjugation Of Benzoic Acid	Http://Www.Wikipathways.Org/Instance/Wp521_R63156	0	0	0.0526683	1		0
Amyotrophic Lateral Sclerosis (Als)	Http://Www.Wikipathways.Org/Instance/Wp2447_R79862	0	0	0.347611	1		0
Androgen Receptor Signaling Pathway	Http://Www.Wikipathways.Org/Instance/Wp138_R79958	1	1	0.895361	1	CCND1	1
Apoptosis	Http://Www.Wikipathways.Org/Instance/Wp254_R80450	2	2	0.86376	1	TP63,TP73	1
Apoptosis Modulation And Signaling	Http://Www.Wikipathways.Org/Instance/Wp1772_R80459	2	2	0.905895	1	IL1R1,TNFRSF11B	1
Apoptosis Modulation By Hsp70	Http://Www.Wikipathways.Org/Instance/Wp384_R67054	0	0	0.189606	1		0
Arachidonate Epoxygenase / Epoxide Hydrolase	Http://Www.Wikipathways.Org/Instance/Wp678_R71506	0	0	0.0737356	1		0
Aryl Hydrocarbon Receptor	Http://Www.Wikipathways.Org/Instance/Wp2586_R79995	1	1	0.442414	1	CD36	1
Arylamine Metabolism	Http://Www.Wikipathways.Org/Instance/Wp694_R67062	1	1	0.0526683	1	SULT1A1	1
B Cell Receptor Signaling Pathway	Http://Www.Wikipathways.Org/Instance/Wp23_R79985	0	0	0.958563	1		0
Bmp Signalling And Regulation	Http://Www.Wikipathways.Org/Instance/Wp1425_R74390	1	1	0.11587	1	NOG	1
Benzo(A)Pyrene Metabolism	Http://Www.Wikipathways.Org/Instance/Wp696_R72081	0	0	0.0948029	1		0
Biogenic Amine Synthesis	Http://Www.Wikipathways.Org/Instance/Wp550_R81207	0	0	0.126404	1		0
Butyrate-Induced Histone Acetylation	Http://Www.Wikipathways.Org/Instance/Wp2366_R73980	0	0	0.0210673	1		0
Calcium Regulation In The Cardiac Cell	Http://Www.Wikipathways.Org/Instance/Wp536_R80211	4	4	1.47471	1	ADRB1,ARRB1,GJA1,SLC8A3	1
Cardiac Hypertrophic Response	Http://Www.Wikipathways.Org/Instance/Wp2795_R78544	0	0	0.537217	1		0
Catalytic Cycle Of Mammalian Fmos	Http://Www.Wikipathways.Org/Instance/Wp688_R79222	0	0	0.0421346	1		0
Cell Cycle	Http://Www.Wikipathways.Org/Instance/Wp179_R70629	3	3	0.990164	1	CCND2,CDK1,PTTG1	1
Cell Differentiation - Index	Http://Www.Wikipathways.Org/Instance/Wp2029_R82903	0	0	0.505616	1		0
Cholesterol Biosynthesis	Http://Www.Wikipathways.Org/Instance/Wp197_R81059	0	0	0.147471	1		0
Codeine And Morphine Metabolism	Http://Www.Wikipathways.Org/Instance/Wp1604_R74317	1	1	0.0842693	1	ABCC3	1
Cori Cycle	Http://Www.Wikipathways.Org/Instance/Wp1946_R79691	1	1	0.11587	1	SLC2A4	1
Cytoplasmic Ribosomal Proteins	Http://Www.Wikipathways.Org/Instance/Wp477_R67139	1	1	0.874294	1	RPL9	1
Ddx1 As A Regulatory Component Of The Drosha Microprocessor	Http://Www.Wikipathways.Org/Instance/Wp2942_R80337	0	0	0.063202	1		0
Dna Replication	Http://Www.Wikipathways.Org/Instance/Wp466_R79981	0	0	0.368678	1		0
Deregulation Of Rab And Rab Effector Genes In Bladder Cancer	Http://Www.Wikipathways.Org/Instance/Wp2291_R68922	1	1	0.158005	1	RPH3AL	1
Diclofenac Metabolic Pathway	Http://Www.Wikipathways.Org/Instance/Wp2491_R73891	0	0	0.0421346	1		0
Differentiation Of White And Brown Adipocyte	Http://Www.Wikipathways.Org/Instance/Wp2895_R79216	1	1	0.231741	1	ZIC1	1
Dopamine Metabolism	Http://Www.Wikipathways.Org/Instance/Wp2436_R71387	0	0	0.126404	1		0
Drug Induction Of Bile Acid Pathway	Http://Www.Wikipathways.Org/Instance/Wp2289_R78511	1	1	0.168539	1	ABCC3	1
Dual Hijack Model Of Vif In Hiv Infection	Http://Www.Wikipathways.Org/Instance/Wp3300_R81234	0	0	0.0842693	1		0
Ebv Lmp1 Signaling	Http://Www.Wikipathways.Org/Instance/Wp262_R79554	0	0	0.210673	1		0
Egf/Egfr Signaling Pathway	Http://Www.Wikipathways.Org/Instance/Wp437_R79266	4	4	1.56952	1	GJA1,PXDN,RPS6KA5,SPRY2	1
Epo Receptor Signaling	Http://Www.Wikipathways.Org/Instance/Wp581_R67199	0	0	0.242274	1		0
Ev Release From Cardiac Cells And Their Functional Effects	Http://Www.Wikipathways.Org/Instance/Wp3297_R83780	0	0	0.0948029	1		0
Effects Of Nitric Oxide	Http://Www.Wikipathways.Org/Instance/Wp1995_R69910	0	0	0.0421346	1		0
Electron Transport Chain	Http://Www.Wikipathways.Org/Instance/Wp111_R82216	2	2	1.02177	1	COX7A1,SLC25A27	1
Erbb Signaling Pathway	Http://Www.Wikipathways.Org/Instance/Wp673_R80202	2	2	0.526683	1	AREG,CCND1	1
Estrogen Receptor Pathway	Http://Www.Wikipathways.Org/Instance/Wp2881_R79603	0	0	0.126404	1		0
Estrogen Metabolism	Http://Www.Wikipathways.Org/Instance/Wp697_R80025	1	1	0.189606	1	SULT1A1	1
Estrogen Signaling Pathway	Http://Www.Wikipathways.Org/Instance/Wp712_R78491	0	0	0.210673	1		0
Eukaryotic Transcription Initiation	Http://Www.Wikipathways.Org/Instance/Wp405_R73594	0	0	0.452947	1		0
Extracellular Vesicle-Mediated Signaling In Recipient Cells	Http://Www.Wikipathways.Org/Instance/Wp2870_R79555	0	0	0.294942	1		0
Fas Pathway And Stress Induction Of Hsp Regulation	Http://Www.Wikipathways.Org/Instance/Wp314_R80438	2	2	0.400279	1	ACTA1,ARHGDIB	1
Fto Obesity Variant Mechanism	Http://Www.Wikipathways.Org/Instance/Wp3407_R81707	0	0	0.0842693	1		0
Farnesoid X Receptor Pathway	Http://Www.Wikipathways.Org/Instance/Wp2879_R79602	0	0	0.20014	1		0
Fatty Acid Beta Oxidation	Http://Www.Wikipathways.Org/Instance/Wp143_R79783	1	1	0.294942	1	ACADS	1
Fatty Acid Biosynthesis	Http://Www.Wikipathways.Org/Instance/Wp357_R70641	1	1	0.210673	1	ECHDC3	1
Fatty Acid Omega Oxidation	Http://Www.Wikipathways.Org/Instance/Wp206_R68882	0	0	0.158005	1		0
Felbamate Metabolism	Http://Www.Wikipathways.Org/Instance/Wp2816_R76465	0	0	0.0210673	1		0
Fluoropyrimidine Activity	Http://Www.Wikipathways.Org/Instance/Wp1601_R82222	1	1	0.31601	1	ABCC3	1
Folate-Alcohol And Cancer Pathway	Http://Www.Wikipathways.Org/Instance/Wp1589_R82223	0	0	0.0948029	1		0
G Protein Signaling Pathways	Http://Www.Wikipathways.Org/Instance/Wp35_R79952	1	1	0.948029	1	PDE1C	1
Gpcrs, Class B Secretin-Like	Http://Www.Wikipathways.Org/Instance/Wp334_R79716	1	1	0.242274	1	ADGRL3	1
Gpcrs, Class C Metabotropic Glutamate, Pheromone	Http://Www.Wikipathways.Org/Instance/Wp501_R79715	0	0	0.147471	1		0
Ganglio Sphingolipid Metabolism	Http://Www.Wikipathways.Org/Instance/Wp1423_R79812	0	0	0.136938	1		0
Gastric Cancer Network 1	Http://Www.Wikipathways.Org/Instance/Wp2361_R79693	1	1	0.294942	1	C21ORF33	1
Gastric Cancer Network 2	Http://Www.Wikipathways.Org/Instance/Wp2363_R83942	0	0	0.284409	1		0
Gastric Acid Production	Http://Www.Wikipathways.Org/Instance/Wp2596_R72724	0	0	0.0210673	1		0
Gene Regulatory Network Modelling Somitogenesis	Http://Www.Wikipathways.Org/Instance/Wp2854_R79970	1	1	0.105337	1	EPHA4	1
Glial Cell Differentiation	Http://Www.Wikipathways.Org/Instance/Wp2276_R63194	1	1	0.0526683	1	TPPP	1
Globo Sphingolipid Metabolism	Http://Www.Wikipathways.Org/Instance/Wp1424_R83526	1	1	0.231741	1	A4GALT	1
Glucocorticoid & Mineralcorticoid Metabolism	Http://Www.Wikipathways.Org/Instance/Wp237_R78497	0	0	0.0842693	1		0
Glucuronidation	Http://Www.Wikipathways.Org/Instance/Wp698_R79224	0	0	0.252808	1		0
Glutathione Metabolism	Http://Www.Wikipathways.Org/Instance/Wp100_R74146	1	1	0.231741	1	GSTT2	1
Glycerophospholipid Biosynthetic Pathway	Http://Www.Wikipathways.Org/Instance/Wp2533_R84117	0	0	0.20014	1		0
Glycolysis And Gluconeogenesis	Http://Www.Wikipathways.Org/Instance/Wp534_R78585	1	1	0.410813	1	SLC2A4	1
Heart Development	Http://Www.Wikipathways.Org/Instance/Wp1591_R78590	1	1	0.474015	1	SMYD1	1
Hedgehog Signaling Pathway	Http://Www.Wikipathways.Org/Instance/Wp47_R78542	1	1	0.158005	1	GLI2	1
Hematopoietic Stem Cell Differentiation	Http://Www.Wikipathways.Org/Instance/Wp2849_R83039	1	1	0.463481	1	CSF3	1
Heme Biosynthesis	Http://Www.Wikipathways.Org/Instance/Wp561_R72035	0	0	0.0842693	1		0
Histone Modifications	Http://Www.Wikipathways.Org/Instance/Wp2369_R83012	2	2	0.684688	1	SETBP1,SMYD1	1
Homologous Recombination	Http://Www.Wikipathways.Org/Instance/Wp186_R68935	0	0	0.105337	1		0
Hypothetical Network For Drug Addiction	Http://Www.Wikipathways.Org/Instance/Wp666_R68893	1	1	0.31601	1	ACTA1	1
Hypoxia-Mediated Emt And Stemness	Http://Www.Wikipathways.Org/Instance/Wp2943_R83778	0	0	0.0210673	1		0
Il-1 Signaling Pathway	Http://Www.Wikipathways.Org/Instance/Wp195_R79965	1	1	0.579351	1	IL1R1	1
Il-2 Signaling Pathway	Http://Www.Wikipathways.Org/Instance/Wp49_R78543	1	1	0.43188	1	CCND2	1
Il-3 Signaling Pathway	Http://Www.Wikipathways.Org/Instance/Wp286_R78583	0	0	0.495082	1		0
Il-4 Signaling Pathway	Http://Www.Wikipathways.Org/Instance/Wp395_R79978	0	0	0.526683	1		0
Il-5 Signaling Pathway	Http://Www.Wikipathways.Org/Instance/Wp127_R78498	0	0	0.410813	1		0
Il-6 Signaling Pathway	Http://Www.Wikipathways.Org/Instance/Wp364_R83783	1	1	0.379212	1	JUNB	1
Il-7 Signaling Pathway	Http://Www.Wikipathways.Org/Instance/Wp205_R80223	1	1	0.263342	1	CCND1	1
Il-9 Signaling Pathway	Http://Www.Wikipathways.Org/Instance/Wp22_R79264	0	0	0.179072	1		0
Il17 Signaling Pathway	Http://Www.Wikipathways.Org/Instance/Wp2112_R63216	0	0	0.305476	1		0
Inflammatory Response Pathway	Http://Www.Wikipathways.Org/Instance/Wp453_R80206	0	0	0.305476	1		0
Initiation Of Transcription And Translation Elongation At The Hiv-1 Ltr	Http://Www.Wikipathways.Org/Instance/Wp3414_R82252	0	0	0.31601	1		0
Insulin Signaling	Http://Www.Wikipathways.Org/Instance/Wp481_R82731	4	4	1.56952	1	RPS6KA5,RRAD,SLC2A4,SORBS1	1
Integrated Breast Cancer Pathway	Http://Www.Wikipathways.Org/Instance/Wp1984_R82941	2	2	1.47471	1	CCND1,SMAD7	1
Integrated Cancer Pathway	Http://Www.Wikipathways.Org/Instance/Wp1971_R82939	1	1	0.463481	1	CDK1	1
Interactome Of Polycomb Repressive Complex 2 (Prc2)	Http://Www.Wikipathways.Org/Instance/Wp2916_R79908	0	0	0.158005	1		0
Interferon Type I Signaling Pathways	Http://Www.Wikipathways.Org/Instance/Wp585_R80201	2	2	0.54775	1	PDCD4,RPS6KA5	1
Interleukin-11 Signaling Pathway	Http://Www.Wikipathways.Org/Instance/Wp2332_R79525	1	1	0.452947	1	IL11	1
Irinotecan Pathway	Http://Www.Wikipathways.Org/Instance/Wp229_R68389	1	1	0.11587	1	BCHE	1
Iron Metabolism In Placenta	Http://Www.Wikipathways.Org/Instance/Wp2007_R69751	1	1	0.11587	1	TFRC	1
Kit Receptor Signaling Pathway	Http://Www.Wikipathways.Org/Instance/Wp304_R78799	1	1	0.589885	1	JUNB	1
Leptin Signaling Pathway	Http://Www.Wikipathways.Org/Instance/Wp2034_R80016	1	1	0.726823	1	CCND1	1
Lidocaine Metabolism	Http://Www.Wikipathways.Org/Instance/Wp2646_R74430	0	0	0.0210673	1		0
Liver X Receptor Pathway	Http://Www.Wikipathways.Org/Instance/Wp2874_R82709	0	0	0.105337	1		0
Mapk Cascade	Http://Www.Wikipathways.Org/Instance/Wp422_R72129	0	0	0.273875	1		0
Metastatic Brain Tumor	Http://Www.Wikipathways.Org/Instance/Wp2249_R80457	0	0	0.136938	1		0
Methylation Pathways	Http://Www.Wikipathways.Org/Instance/Wp704_R79563	0	0	0.0842693	1		0
Micrornas In Cardiomyocyte Hypertrophy	Http://Www.Wikipathways.Org/Instance/Wp1544_R75258	2	2	0.97963	1	EDN1,LIF	1
Mismatch Repair	Http://Www.Wikipathways.Org/Instance/Wp531_R69021	0	0	0.063202	1		0
Mitochondrial Gene Expression	Http://Www.Wikipathways.Org/Instance/Wp391_R71373	0	0	0.189606	1		0
Mitochondrial Lc-Fatty Acid Beta-Oxidation	Http://Www.Wikipathways.Org/Instance/Wp368_R79271	1	1	0.158005	1	ACADS	1
Nad Biosynthesis Ii (From Tryptophan)	Http://Www.Wikipathways.Org/Instance/Wp2485_R70025	0	0	0.0842693	1		0
Nlr Proteins	Http://Www.Wikipathways.Org/Instance/Wp288_R80026	0	0	0.0948029	1		0
Nod Pathway	Http://Www.Wikipathways.Org/Instance/Wp1433_R83527	2	2	0.421346	1	NLRP1,NLRP10	1
Nanoparticle-Mediated Activation Of Receptor Signaling	Http://Www.Wikipathways.Org/Instance/Wp2643_R74251	1	1	0.273875	1	AREG	1
Nicotine Activity On Chromaffin Cells	Http://Www.Wikipathways.Org/Instance/Wp1603_R78574	0	0	0.0421346	1		0
Nicotine Activity On Dopaminergic Neurons	Http://Www.Wikipathways.Org/Instance/Wp1602_R78486	0	0	0.221207	1		0
Nicotine Metabolism	Http://Www.Wikipathways.Org/Instance/Wp1600_R70113	0	0	0.063202	1		0
Non-Homologous End Joining	Http://Www.Wikipathways.Org/Instance/Wp438_R80022	0	0	0.0737356	1		0
Notch Signaling Pathway	Http://Www.Wikipathways.Org/Instance/Wp61_R78592	2	2	0.610952	1	CCND1,JAG1	1
Nuclear Receptors	Http://Www.Wikipathways.Org/Instance/Wp170_R71083	0	0	0.368678	1		0
Nuclear Receptors In Lipid Metabolism And Toxicity	Http://Www.Wikipathways.Org/Instance/Wp299_R78587	1	1	0.368678	1	ABCC3	1
Nucleotide Gpcrs	Http://Www.Wikipathways.Org/Instance/Wp80_R68938	1	1	0.126404	1	ADORA1	1
Nucleotide Metabolism	Http://Www.Wikipathways.Org/Instance/Wp404_R68960	1	1	0.147471	1	SAT1	1
One Carbon Metabolism	Http://Www.Wikipathways.Org/Instance/Wp241_R83818	0	0	0.294942	1		0
Osteopontin Signaling	Http://Www.Wikipathways.Org/Instance/Wp1434_R78545	0	0	0.126404	1		0
Overview Of Nanoparticle Effects	Http://Www.Wikipathways.Org/Instance/Wp3287_R82926	0	0	0.158005	1		0
Oxidation By Cytochrome P450	Http://Www.Wikipathways.Org/Instance/Wp43_R84102	2	2	0.653087	1	CYB5R2,CYP27C1	1
Oxidative Phosphorylation	Http://Www.Wikipathways.Org/Instance/Wp623_R79961	0	0	0.610952	1		0
Parkin-Ubiquitin Proteasomal System Pathway	Http://Www.Wikipathways.Org/Instance/Wp2359_R72121	1	1	0.737356	1	TUBA4A	1
Parkinsons Disease Pathway	Http://Www.Wikipathways.Org/Instance/Wp2371_R79766	1	1	0.579351	1	SYT11	1
Pentose Phosphate Pathway	Http://Www.Wikipathways.Org/Instance/Wp134_R82700	0	0	0.0421346	1		0
Peroxisomal Beta-Oxidation Of Tetracosanoyl-Coa	Http://Www.Wikipathways.Org/Instance/Wp1941_R73548	0	0	0.031601	1		0
Phase I Biotransformations, Non P450	Http://Www.Wikipathways.Org/Instance/Wp136_R80005	0	0	0.063202	1		0
Pilocytic Astrocytoma	Http://Www.Wikipathways.Org/Instance/Wp2253_R74520	0	0	0.0421346	1		0
Polyol Pathway	Http://Www.Wikipathways.Org/Instance/Wp690_R72132	0	0	0.0421346	1		0
Preimplantation Embryo	Http://Www.Wikipathways.Org/Instance/Wp3527_R83782	2	2	0.579351	1	TBX3,TCF7L1	1
Proteasome Degradation	Http://Www.Wikipathways.Org/Instance/Wp183_R81161	2	2	0.621486	1	HLA-B,HLA-F	1
Quercetin And Nf-Kb/ Ap-1 Induced Cell Apoptosis	Http://Www.Wikipathways.Org/Instance/Wp2435_R80008	0	0	0.147471	1		0
Rankl/Rank Signaling Pathway	Http://Www.Wikipathways.Org/Instance/Wp2018_R79959	1	1	0.568818	1	TNFRSF11B	1
Rna Interference	Http://Www.Wikipathways.Org/Instance/Wp2805_R81654	0	0	0.0526683	1		0
Rac1/Pak1/P38/Mmp-2 Pathway	Http://Www.Wikipathways.Org/Instance/Wp3303_R83781	2	2	0.621486	1	ANGPTL1,TEK	1
Rala Downstream Regulated Genes	Http://Www.Wikipathways.Org/Instance/Wp2290_R79988	0	0	0.0948029	1		0
Regulation Of Toll-Like Receptor Signaling Pathway	Http://Www.Wikipathways.Org/Instance/Wp1449_R81172	1	1	1.41151	1	TLR4	0
Retinoblastoma (Rb) In Cancer	Http://Www.Wikipathways.Org/Instance/Wp2446_R80443	2	2	0.86376	1	CCND1,CDK1	1
Srebf And Mir33 In Cholesterol And Lipid Homeostasis	Http://Www.Wikipathways.Org/Instance/Wp2011_R75253	0	0	0.189606	1		0
Srebp Signalling	Http://Www.Wikipathways.Org/Instance/Wp1982_R79943	0	0	0.663621	1		0
Secretion Of Hydrochloric Acid In Parietal Cells	Http://Www.Wikipathways.Org/Instance/Wp2597_R78485	0	0	0.0421346	1		0
Senescence And Autophagy In Cancer	Http://Www.Wikipathways.Org/Instance/Wp615_R81193	2	2	1.08497	1	IGFBP7,PLAT	1
Serotonin Receptor 2 And Elk-Srf/Gata4 Signaling	Http://Www.Wikipathways.Org/Instance/Wp732_R80010	1	1	0.189606	1	RASGRF1	1
Serotonin Receptor 2 And Stat3 Signaling	Http://Www.Wikipathways.Org/Instance/Wp733_R74441	0	0	0.0421346	1		0
Serotonin Receptor 4/6/7 And Nr3C Signaling	Http://Www.Wikipathways.Org/Instance/Wp734_R74438	1	1	0.179072	1	RPS6KA5	1
Serotonin Transporter Activity	Http://Www.Wikipathways.Org/Instance/Wp1455_R68965	1	1	0.0948029	1	IL1R1	1
Signal Transduction Of S1P Receptor	Http://Www.Wikipathways.Org/Instance/Wp26_R79950	1	1	0.263342	1	S1PR3	1
Signaling Of Hepatocyte Growth Factor Receptor	Http://Www.Wikipathways.Org/Instance/Wp313_R79946	0	0	0.294942	1		0
Sphingolipid Metabolism	Http://Www.Wikipathways.Org/Instance/Wp1422_R79871	1	1	0.20014	1	B4GALT6	1
Steroid Biosynthesis	Http://Www.Wikipathways.Org/Instance/Wp496_R69016	0	0	0.0842693	1		0
Structural Pathway Of Interleukin 1 (Il-1)	Http://Www.Wikipathways.Org/Instance/Wp2637_R80029	2	2	0.463481	1	IL1R1,RPS6KA5	1
Sulfation Biotransformation Reaction	Http://Www.Wikipathways.Org/Instance/Wp692_R69031	1	1	0.179072	1	SULT1A1	1
Sulindac Metabolic Pathway	Http://Www.Wikipathways.Org/Instance/Wp2542_R70621	0	0	0.0526683	1		0
Synaptic Vesicle Pathway	Http://Www.Wikipathways.Org/Instance/Wp2267_R78595	2	2	0.526683	1	RIMS1,SYT1	1
Synthesis And Degradation Of Ketone Bodies	Http://Www.Wikipathways.Org/Instance/Wp311_R68921	0	0	0.0421346	1		0
T-Cell Receptor And Co-Stimulatory Signaling	Http://Www.Wikipathways.Org/Instance/Wp2583_R79880	0	0	0.273875	1		0
Tca Cycle	Http://Www.Wikipathways.Org/Instance/Wp78_R70014	0	0	0.158005	1		0
Tca Cycle Nutrient Utilization And Invasiveness Of Ovarian Cancer	Http://Www.Wikipathways.Org/Instance/Wp2868_R78079	0	0	0.0526683	1		0
Tca Cycle And Pdhc	Http://Www.Wikipathways.Org/Instance/Wp2453_R80143	0	0	0.136938	1		0
Tcr Signaling Pathway	Http://Www.Wikipathways.Org/Instance/Wp69_R79955	1	1	0.884827	1	IL15RA	1
Tfs Regulate Mirnas Related To Cardiac Hypertrophy	Http://Www.Wikipathways.Org/Instance/Wp1559_R68890	1	1	0.136938	1	RASGRF1	1
Tor Signaling	Http://Www.Wikipathways.Org/Instance/Wp1471_R82750	2	2	0.358144	1	DDIT4L,PRR5L	1
Tsh Signaling Pathway	Http://Www.Wikipathways.Org/Instance/Wp2032_R79960	1	1	0.642553	1	PAX8	1
Tslp Signaling Pathway	Http://Www.Wikipathways.Org/Instance/Wp2203_R78549	1	1	0.484548	1	TNFSF4	1
Tweak Signaling Pathway	Http://Www.Wikipathways.Org/Instance/Wp2036_R79948	0	0	0.43188	1		0
Tamoxifen Metabolism	Http://Www.Wikipathways.Org/Instance/Wp691_R79986	1	1	0.221207	1	SULT1A1	1
Thyroxine (Thyroid Hormone) Production	Http://Www.Wikipathways.Org/Instance/Wp1981_R70955	0	0	0.0421346	1		0
Toll-Like Receptor Signaling Pathway	Http://Www.Wikipathways.Org/Instance/Wp75_R83867	1	1	1.01123	1	TLR4	0
Trans-Sulfuration And One Carbon Metabolism	Http://Www.Wikipathways.Org/Instance/Wp2525_R80205	0	0	0.31601	1		0
Trans-Sulfuration Pathway	Http://Www.Wikipathways.Org/Instance/Wp2333_R72015	0	0	0.0948029	1		0
Transcriptional Activation By Nrf2	Http://Www.Wikipathways.Org/Instance/Wp3_R79527	1	1	0.158005	1	MAF	1
Translation Factors	Http://Www.Wikipathways.Org/Instance/Wp107_R78489	1	1	0.516149	1	EEF1A2	1
Triacylglyceride Synthesis	Http://Www.Wikipathways.Org/Instance/Wp325_R71223	0	0	0.221207	1		0
Tryptophan Metabolism	Http://Www.Wikipathways.Org/Instance/Wp465_R79226	0	0	0.452947	1		0
Type Ii Interferon Signaling (Ifng)	Http://Www.Wikipathways.Org/Instance/Wp619_R71168	1	1	0.368678	1	HLA-B	1
Type Iii Interferon Signaling	Http://Www.Wikipathways.Org/Instance/Wp2113_R70107	0	0	0.105337	1		0
Vitamin A And Carotenoid Metabolism	Http://Www.Wikipathways.Org/Instance/Wp716_R83589	2	2	0.400279	1	CD36,SULT1A1	1
Vitamin D Metabolism	Http://Www.Wikipathways.Org/Instance/Wp1531_R82221	0	0	0.0842693	1		0
Zinc Homeostasis	Http://Www.Wikipathways.Org/Instance/Wp3529_R84285	1	1	0.379212	1	MT1X	1
Mrna Processing	Http://Www.Wikipathways.Org/Instance/Wp411_R79980	0	0	1.28511	1		0
Mir-148A/Mir-31/Fih1/Hif1Α-Notch Signaling In Glioblastoma	Http://Www.Wikipathways.Org/Instance/Wp3593_R84088	0	0	0.0737356	1		0
Mir-517 Relationship With Arcn1 And Usp1	Http://Www.Wikipathways.Org/Instance/Wp3596_R83893	1	1	0.0526683	1	ID2	1
Mirna Biogenesis	Http://Www.Wikipathways.Org/Instance/Wp2338_R78504	0	0	0.063202	1		0
Mirna Targets In Ecm And Membrane Receptors	Http://Www.Wikipathways.Org/Instance/Wp2911_R83020	1	1	0.421346	1	ITGA11	1
Mirnas Involved In Dna Damage Response	Http://Www.Wikipathways.Org/Instance/Wp1545_R78559	1	1	0.442414	1	CCND1	1
Mirs In Muscle Cell Differentiation	Http://Www.Wikipathways.Org/Instance/Wp2012_R82900	1	1	0.379212	1	ID2	1
Mir-124 Predicted Interactions With Cell Cycle And Differentiation	Http://Www.Wikipathways.Org/Instance/Wp3595_R83894	0	0	0.063202	1		0
Mir34A And Tgif2 In Osteoclastogenesis	Http://Www.Wikipathways.Org/Instance/Wp2866_R78507	0	0	0.0210673	1		0
