# Supplementary material for: The mRNA Binding Proteome of Proliferating and Differentiated Muscle Cells
Source: Genomics Proteomics Bioinformatics. 2020 Dec 16;18(4):384–96. doi: 10.1016/j.gpb.2020.06.004 (PMC8242265; doi:10.1016/j.gpb.2020.06.004)
Supplement: Supplementary Table S5 — Gene expression results of MB and MT. [file mmc11.xlsx]

## Sheet: Table S5
Table S5 Gene expression results of MB and MT
Note: Table showing the genes detected by RNA-seq , expression base mean, log2 FC, P value, and adjusted P value. FC, fold change; MB, myoblast; MT, myotube."Gene" reports the stable Ensembl gene ID. "Base mean" shows the mean of normalized counts normalized by sequencing depth. "Log2 FC" shows the log of the fold change. "Lfcse" is the standard error of the log2 FC estimate. "Stat" reports the W…
Gene	Base mean	Log2 FC	Lfcse	Stat	P value	Adjusted P value
ENSG00000101470	15974.5	8.62343	0.332516	25.9339	2.76481e-148	5.15415e-144
ENSG00000183091	32968.5	9.93494	0.396082	25.0831	7.61423e-139	7.09722e-135
ENSG00000130528	12629.3	8.06902	0.324819	24.8416	3.18871e-136	1.98147e-132
ENSG00000092054	17378.4	9.64844	0.399201	24.1694	4.6723e-129	2.17753e-125
ENSG00000122367	13893.9	7.58118	0.317849	23.8515	9.76425e-126	3.6405e-122
ENSG00000143632	51231.2	9.95467	0.418432	23.7904	4.19602e-125	1.3037e-121
ENSG00000130595	59260.7	7.53839	0.32336	23.3127	3.29462e-120	8.77405e-117
ENSG00000101605	6087.7	9.38154	0.40921	22.926	2.55828e-116	5.96144e-113
ENSG00000104879	40011.6	10.6667	0.470988	22.6474	1.47918e-113	3.06388e-110
ENSG00000101210	6832.5	7.77	0.344278	22.5689	8.75009e-113	1.63119e-109
ENSG00000168530	50525.3	7.12068	0.321836	22.1252	1.81007e-108	3.06757e-105
ENSG00000125968	5229.77	-8.56722	0.40078	-21.3764	2.21572e-101	3.44212e-98
ENSG00000180209	39446	7.837	0.377465	20.7622	9.5097e-96	1.36369e-92
ENSG00000125148	50718.3	-6.58598	0.317657	-20.733	1.746e-95	2.32492e-92
ENSG00000089685	8352.72	-7.17596	0.35079	-20.4566	5.25049e-93	6.52531e-90
ENSG00000081248	5945.28	6.83927	0.335682	20.3742	2.83096e-92	3.29842e-89
ENSG00000130598	6163.55	8.35494	0.4129	20.2348	4.83582e-91	5.30291e-88
ENSG00000154358	7545.71	6.94103	0.352636	19.6833	3.00041e-86	3.10743e-83
ENSG00000117115	3331.11	7.4891	0.384224	19.4915	1.29653e-84	1.2721e-81
ENSG00000136842	3300.4	9.66562	0.499099	19.3661	1.49062e-83	1.3894e-80
ENSG00000117399	3909.49	-7.04152	0.367279	-19.1721	6.32662e-82	5.61623e-79
ENSG00000086967	2255.18	8.20819	0.428212	19.1685	6.77847e-82	5.74383e-79
ENSG00000170807	3957.83	10.0856	0.52841	19.0868	3.25274e-81	2.63642e-78
ENSG00000142945	2770.36	-6.49365	0.343033	-18.9301	6.44727e-80	5.00792e-77
ENSG00000178999	1802.44	-7.09573	0.386338	-18.3666	2.43163e-75	1.81322e-72
ENSG00000108878	3063.27	6.97921	0.383189	18.2135	4.03346e-74	2.78488e-71
ENSG00000124701	2048.09	8.30187	0.455798	18.2139	4.00361e-74	2.78488e-71
ENSG00000078814	7678.32	7.62948	0.420494	18.1441	1.43042e-73	9.52355e-71
ENSG00000118729	29952.2	10.5096	0.581548	18.0717	5.32701e-73	3.42435e-70
ENSG00000170290	2200.44	8.66491	0.481639	17.9905	2.31338e-72	1.43753e-69
ENSG00000198336	16067.7	6.40819	0.361433	17.7299	2.46277e-70	1.481e-67
ENSG00000068615	2869.56	8.19039	0.462969	17.691	4.91698e-70	2.86445e-67
ENSG00000126787	1892.64	-6.25743	0.353804	-17.6862	5.36157e-70	3.0288e-67
ENSG00000168078	1802.44	-6.37179	0.361496	-17.6262	1.55093e-69	8.50365e-67
ENSG00000169715	4497.82	-6.08011	0.346842	-17.5299	8.47169e-69	4.51227e-66
ENSG00000164611	4795.25	-5.59923	0.321459	-17.4182	6.00646e-68	3.11034e-65
ENSG00000157456	3257.1	-6.18037	0.357784	-17.274	7.37808e-67	3.71736e-64
ENSG00000163380	8170.7	5.30066	0.308136	17.2024	2.54947e-66	1.25072e-63
ENSG00000134690	1796.18	-5.97422	0.35218	-16.9636	1.52767e-64	7.30227e-62
ENSG00000138759	3691.61	7.63762	0.450318	16.9605	1.61033e-64	7.50493e-62
ENSG00000065361	3199.19	5.94069	0.354481	16.7588	4.88006e-63	2.21888e-60
ENSG00000165795	1783.44	6.58793	0.397914	16.5562	1.4452e-61	6.41461e-59
ENSG00000117724	4322.38	-5.20612	0.314864	-16.5345	2.06939e-61	8.97152e-59
ENSG00000148773	4332.64	-5.66992	0.343319	-16.515	2.86173e-61	1.21246e-58
ENSG00000237649	2307.45	-5.72782	0.347604	-16.478	5.27959e-61	2.18716e-58
ENSG00000013810	7464.79	-5.45971	0.333853	-16.3536	4.09804e-60	1.66078e-57
ENSG00000134775	4062.87	5.17676	0.317909	16.2838	1.28675e-59	5.10375e-57
ENSG00000170417	2091.5	5.83648	0.358717	16.2705	1.5996e-59	6.21246e-57
ENSG00000157119	2020.67	6.9419	0.4278	16.227	3.25046e-59	1.23663e-56
ENSG00000123485	1712.74	-5.61209	0.34724	-16.162	9.35059e-59	3.48627e-56
ENSG00000175063	1982.79	-6.21527	0.386248	-16.0914	2.93191e-58	1.0717e-55
ENSG00000141161	5627.78	9.17998	0.573319	16.012	1.05383e-57	3.77799e-55
ENSG00000064787	1456.74	8.147	0.509687	15.9843	1.64375e-57	5.78166e-55
ENSG00000080986	1705.38	-5.54076	0.348141	-15.9153	4.96584e-57	1.71432e-54
ENSG00000138100	3255.35	6.63266	0.417301	15.8942	6.95426e-57	2.35711e-54
ENSG00000024526	1251.15	-5.81774	0.366709	-15.8647	1.11193e-56	3.70154e-54
ENSG00000112984	1802.24	-5.52364	0.349275	-15.8146	2.46859e-56	8.07359e-54
ENSG00000183111	1469.48	7.46624	0.472876	15.789	3.70295e-56	1.19018e-53
ENSG00000197321	2155.71	7.34556	0.465306	15.7865	3.85247e-56	1.21725e-53
ENSG00000115461	6438.22	8.15881	0.51686	15.7853	3.92627e-56	1.21989e-53
ENSG00000260549	1409.14	-8.06538	0.51168	-15.7626	5.6311e-56	1.7209e-53
ENSG00000116132	1674.21	6.40343	0.407804	15.7022	1.46007e-55	4.39012e-53
ENSG00000143228	1505.68	-6.15544	0.393408	-15.6464	3.51312e-55	1.03955e-52
ENSG00000105011	913.684	-6.42282	0.412137	-15.5842	9.32581e-55	2.71643e-52
ENSG00000179057	1011.02	6.43757	0.414848	15.5179	2.62572e-54	7.53057e-52
ENSG00000102683	1721.76	9.475	0.61141	15.497	3.63721e-54	1.02735e-51
ENSG00000101057	1654.79	-5.4678	0.352903	-15.4938	3.82271e-54	1.06363e-51
ENSG00000100526	1278.9	-5.61391	0.365692	-15.3515	3.46223e-53	9.4916e-51
ENSG00000172995	6464.08	4.97271	0.327403	15.1884	4.22345e-52	1.14107e-49
ENSG00000122574	1094.46	8.52489	0.562121	15.1656	5.97859e-52	1.59218e-49
ENSG00000171848	2701.83	-5.55041	0.366042	-15.1633	6.18587e-52	1.62418e-49
ENSG00000166851	2049.77	-5.01022	0.330785	-15.1464	7.99894e-52	2.07106e-49
ENSG00000185739	1839.23	9.58515	0.634995	15.0948	1.75106e-51	4.47169e-49
ENSG00000169679	1488.78	-5.25418	0.348174	-15.0907	1.86572e-51	4.7001e-49
ENSG00000142661	8837.98	9.87725	0.655347	15.0718	2.48308e-51	6.17194e-49
ENSG00000196811	6663	6.13808	0.407294	15.0704	2.53581e-51	6.22007e-49
ENSG00000135451	1222.36	-6.74006	0.447998	-15.0448	3.73188e-51	9.03502e-49
ENSG00000168743	3563.71	6.86296	0.457768	14.9922	8.25326e-51	1.97253e-48
ENSG00000134057	5480.7	-5.4118	0.361861	-14.9555	1.43495e-50	3.38612e-48
ENSG00000115593	6016.55	4.77807	0.319617	14.9494	1.57237e-50	3.664e-48
ENSG00000186185	957.898	-5.83694	0.393512	-14.8329	8.97339e-50	2.06521e-47
ENSG00000114854	53556.2	5.3226	0.360355	14.7704	2.2725e-49	5.16633e-47
ENSG00000138180	1537.39	-5.0764	0.34417	-14.7497	3.09054e-49	6.94144e-47
ENSG00000123975	2376.82	-4.92569	0.337947	-14.5753	4.0332e-48	8.95082e-46
ENSG00000184661	888.794	-5.56217	0.382066	-14.5581	5.18556e-48	1.13728e-45
ENSG00000196218	22770.7	4.42926	0.304952	14.5245	8.48082e-48	1.83837e-45
ENSG00000124743	1148.7	7.92282	0.549186	14.4265	3.52605e-47	7.55547e-45
ENSG00000090889	1042.96	-5.25962	0.365158	-14.4037	4.90581e-47	1.03925e-44
ENSG00000109805	1164.18	-5.12898	0.357414	-14.3502	1.06191e-46	2.22428e-44
ENSG00000161888	5399.39	-6.35042	0.446384	-14.2264	6.28755e-46	1.30236e-43
ENSG00000171241	2173.41	-5.11769	0.360081	-14.2126	7.65072e-46	1.56731e-43
ENSG00000088325	4160.4	-4.46289	0.314725	-14.1803	1.21384e-45	2.45962e-43
ENSG00000137804	1667.4	-4.94975	0.349184	-14.1752	1.3049e-45	2.61569e-43
ENSG00000134222	2016.91	-5.05949	0.357927	-14.1355	2.29358e-45	4.54861e-43
ENSG00000164440	1298.55	5.21205	0.372448	13.994	1.69519e-44	3.3265e-42
ENSG00000167900	3817.32	-5.19828	0.372264	-13.9639	2.58734e-44	5.02428e-42
ENSG00000121440	1927.64	5.23554	0.376387	13.91	5.50722e-44	1.05841e-41
ENSG00000122477	1015.3	5.31238	0.38276	13.8792	8.47263e-44	1.6117e-41
ENSG00000172508	2551.32	4.7054	0.340701	13.8109	2.19068e-43	4.12511e-41
ENSG00000049540	9844.29	5.03304	0.366452	13.7345	6.30579e-43	1.17553e-40
ENSG00000133083	13272.9	5.8801	0.430543	13.6574	1.82407e-42	3.36677e-40
ENSG00000066279	1310.12	-5.41567	0.398138	-13.6025	3.86915e-42	7.07144e-40
ENSG00000157510	11883.3	4.14423	0.304894	13.5924	4.44436e-42	8.04385e-40
ENSG00000069431	624.173	6.09017	0.448153	13.5895	4.6219e-42	8.28476e-40
ENSG00000154839	676.73	-5.89573	0.43497	-13.5544	7.46657e-42	1.32564e-39
ENSG00000131747	3549.2	-4.55928	0.336963	-13.5305	1.03323e-41	1.81712e-39
ENSG00000025039	1529.86	6.36237	0.470801	13.5139	1.29413e-41	2.25469e-39
ENSG00000117650	655.155	-6.85664	0.507735	-13.5044	1.47378e-41	2.5439e-39
ENSG00000145386	2171.96	-4.61193	0.341729	-13.4959	1.65394e-41	2.82869e-39
ENSG00000111665	1950.36	-4.93739	0.366439	-13.4739	2.22638e-41	3.7731e-39
ENSG00000077009	1444.13	10.0732	0.747643	13.4732	2.24819e-41	3.77575e-39
ENSG00000076382	2611.56	-4.60494	0.342249	-13.455	2.87904e-41	4.79206e-39
ENSG00000152253	545.405	-6.21473	0.462044	-13.4505	3.05767e-41	5.04434e-39
ENSG00000113368	2424.11	-4.31908	0.321188	-13.4472	3.19763e-41	5.1835e-39
ENSG00000117318	5166.87	-4.25361	0.316309	-13.4476	3.17898e-41	5.1835e-39
ENSG00000186642	962.106	6.69185	0.497746	13.4443	3.32592e-41	5.34498e-39
ENSG00000111206	1272.45	-4.82029	0.358903	-13.4306	4.00073e-41	6.3745e-39
ENSG00000165480	609.282	-5.70993	0.425446	-13.4211	4.55125e-41	7.1902e-39
ENSG00000171680	3931.25	5.06236	0.377339	13.4159	4.87758e-41	7.641e-39
ENSG00000099204	2963.87	4.34491	0.326816	13.2947	2.48611e-40	3.86218e-38
ENSG00000187616	4813.02	7.35609	0.55368	13.2858	2.79788e-40	4.31059e-38
ENSG00000115163	584.219	-5.60417	0.422809	-13.2546	4.24257e-40	6.48279e-38
ENSG00000175899	4803.04	7.62006	0.576232	13.2239	6.38225e-40	9.673e-38
ENSG00000138160	1305.78	-4.527	0.343631	-13.174	1.23854e-39	1.862e-37
ENSG00000183856	804.236	-4.94651	0.37612	-13.1514	1.67009e-39	2.49071e-37
ENSG00000106078	1183.06	7.00203	0.535704	13.0707	4.84127e-39	7.16277e-37
ENSG00000125414	8403.58	6.61445	0.506247	13.0657	5.17296e-39	7.59326e-37
ENSG00000181408	591.098	6.5918	0.504567	13.0643	5.2688e-39	7.67352e-37
ENSG00000129170	1101.24	6.25719	0.480461	13.0233	9.01696e-39	1.30306e-36
ENSG00000165617	2013.5	4.94617	0.380514	12.9987	1.24502e-38	1.78535e-36
ENSG00000175643	496.099	-6.22859	0.479243	-12.9967	1.27707e-38	1.81733e-36
ENSG00000084764	3281.74	6.45177	0.496801	12.9866	1.45697e-38	2.05764e-36
ENSG00000168874	6375.85	-4.18157	0.325184	-12.8591	7.64724e-38	1.07188e-35
ENSG00000175175	558.342	7.54127	0.587816	12.8293	1.12369e-37	1.56327e-35
ENSG00000072954	4952.07	5.09414	0.397135	12.8272	1.15426e-37	1.59391e-35
ENSG00000105472	5839.31	-4.14868	0.323726	-12.8154	1.34472e-37	1.84325e-35
ENSG00000163638	869.442	4.7167	0.370753	12.722	4.46518e-37	6.07591e-35
ENSG00000107954	667.495	5.51646	0.433905	12.7135	4.97518e-37	6.72082e-35
ENSG00000101892	7404.97	13.6941	1.07826	12.7002	5.89985e-37	7.91259e-35
ENSG00000134769	709.793	4.9318	0.388541	12.6931	6.45657e-37	8.59738e-35
ENSG00000145391	14870.8	3.8274	0.301652	12.6881	6.88296e-37	9.10015e-35
ENSG00000164109	1678.04	-4.51965	0.356326	-12.684	7.25017e-37	9.51814e-35
ENSG00000168077	668.409	-4.88286	0.386831	-12.6227	1.58271e-36	2.06328e-34
ENSG00000158258	1811.9	7.71794	0.612453	12.6017	2.06652e-36	2.67529e-34
ENSG00000184678	838.063	4.66073	0.36991	12.5996	2.12176e-36	2.72785e-34
ENSG00000166106	916.514	5.50172	0.438088	12.5585	3.57074e-36	4.5593e-34
ENSG00000100162	1027.57	-6.28407	0.5056	-12.4289	1.82073e-35	2.29338e-33
ENSG00000162840	404.227	-6.7437	0.542573	-12.4291	1.81631e-35	2.29338e-33
ENSG00000075218	961.427	-5.11187	0.411919	-12.4099	2.31017e-35	2.89035e-33
ENSG00000074181	3411.56	5.22634	0.421631	12.3955	2.76283e-35	3.43364e-33
ENSG00000234281	481.886	7.09591	0.572546	12.3936	2.82977e-35	3.49355e-33
ENSG00000101447	573.294	-4.92897	0.397849	-12.3891	2.99558e-35	3.67392e-33
ENSG00000087586	1981.42	-4.02055	0.325799	-12.3406	5.47461e-35	6.62712e-33
ENSG00000143028	1649.03	6.40492	0.519012	12.3406	5.47455e-35	6.62712e-33
ENSG00000141068	884.497	4.64977	0.378378	12.2887	1.04186e-34	1.25305e-32
ENSG00000108515	14764	4.0822	0.332582	12.2743	1.24529e-34	1.48812e-32
ENSG00000154556	2740.29	3.90048	0.318495	12.2466	1.7522e-34	2.08054e-32
ENSG00000155657	15119.1	6.45617	0.528626	12.2131	2.64546e-34	3.12131e-32
ENSG00000146670	2149.62	-5.43704	0.445242	-12.2114	2.70137e-34	3.16723e-32
ENSG00000158402	517.65	-7.49542	0.617613	-12.1361	6.79771e-34	7.92018e-32
ENSG00000197616	2018.19	10.9726	0.904407	12.1324	7.11295e-34	8.236e-32
ENSG00000112742	634.092	-5.00912	0.414128	-12.0956	1.11443e-33	1.28242e-31
ENSG00000130433	678.586	5.12148	0.423441	12.0949	1.12376e-33	1.28522e-31
ENSG00000122952	2553.5	-4.70048	0.389753	-12.0601	1.71485e-33	1.94928e-31
ENSG00000169607	605.104	-5.0063	0.41735	-11.9954	3.75396e-33	4.2413e-31
ENSG00000068976	1051.2	6.10413	0.509009	11.9922	3.9044e-33	4.38469e-31
ENSG00000170927	430.593	5.69684	0.476762	11.949	6.56942e-33	7.33336e-31
ENSG00000168509	2424.51	5.23253	0.4381	11.9437	7.00491e-33	7.77295e-31
ENSG00000163808	577.137	-4.76808	0.399553	-11.9335	7.91331e-33	8.72899e-31
ENSG00000163395	2921.98	8.50051	0.713112	11.9203	9.27767e-33	1.01738e-30
ENSG00000166803	482.862	-6.18545	0.522026	-11.8489	2.17942e-32	2.37595e-30
ENSG00000170312	1602.88	-4.54162	0.38358	-11.8401	2.42226e-32	2.62533e-30
ENSG00000170162	1464.65	4.04337	0.342353	11.8105	3.44309e-32	3.71018e-30
ENSG00000187486	508.271	5.74713	0.487806	11.7816	4.85567e-32	5.20227e-30
ENSG00000137812	565.807	-4.63331	0.393509	-11.7743	5.29343e-32	5.63886e-30
ENSG00000126878	2108.2	8.26283	0.702458	11.7627	6.07403e-32	6.43364e-30
ENSG00000095637	4433.77	4.49069	0.382463	11.7415	7.80905e-32	8.22465e-30
ENSG00000215861	2305.58	3.92787	0.33508	11.7222	9.8126e-32	1.02768e-29
ENSG00000121152	569.972	-4.64186	0.396297	-11.7131	1.09234e-31	1.13762e-29
ENSG00000196091	16254.9	15.7438	1.34507	11.7048	1.20471e-31	1.24768e-29
ENSG00000164776	558.354	4.69059	0.401555	11.6811	1.5928e-31	1.64049e-29
ENSG00000115592	2897.41	3.83501	0.328621	11.67	1.81349e-31	1.85754e-29
ENSG00000069812	434.433	6.20005	0.532703	11.6388	2.61552e-31	2.6644e-29
ENSG00000182759	388.339	5.9538	0.511614	11.6373	2.66352e-31	2.69855e-29
ENSG00000260260	858.95	-4.36576	0.375891	-11.6144	3.48119e-31	3.50791e-29
ENSG00000183287	5496.16	-3.79302	0.326626	-11.6127	3.55082e-31	3.55884e-29
ENSG00000103742	1628.83	4.0721	0.351127	11.5972	4.25753e-31	4.24432e-29
ENSG00000163827	818.582	4.32255	0.373078	11.5862	4.84341e-31	4.80271e-29
ENSG00000186193	510.657	-4.79659	0.41628	-11.5225	1.0162e-30	1.00233e-28
ENSG00000174403	1386.25	3.84453	0.335051	11.4745	1.77233e-30	1.73893e-28
ENSG00000129195	1252.48	-5.9054	0.514732	-11.4728	1.80766e-30	1.76432e-28
ENSG00000165304	1191.12	-3.93504	0.343405	-11.4589	2.12232e-30	2.06064e-28
ENSG00000174407	422.365	6.18837	0.543752	11.3809	5.20736e-30	5.02983e-28
ENSG00000205336	1766.47	4.03847	0.355675	11.3544	7.05425e-30	6.77863e-28
ENSG00000166387	974.265	4.93105	0.43651	11.2965	1.36504e-29	1.30497e-27
ENSG00000159173	128715	3.98011	0.352644	11.2865	1.5306e-29	1.45579e-27
ENSG00000046653	982.844	4.07988	0.361543	11.2846	1.56303e-29	1.47908e-27
ENSG00000214595	519.618	4.56322	0.404856	11.2712	1.82064e-29	1.71416e-27
ENSG00000117266	6924.18	4.13379	0.366926	11.266	1.93115e-29	1.80907e-27
ENSG00000134802	1346.41	-4.05804	0.360253	-11.2644	1.96644e-29	1.83291e-27
ENSG00000154721	3708.71	4.34634	0.385867	11.2638	1.97995e-29	1.83633e-27
ENSG00000203867	523.749	4.92191	0.437083	11.2608	2.04847e-29	1.89048e-27
ENSG00000105855	509.814	5.28949	0.470387	11.245	2.45187e-29	2.25161e-27
ENSG00000182568	542.859	4.92587	0.439359	11.2115	3.58103e-29	3.27243e-27
ENSG00000196557	1191.88	8.48701	0.758025	11.1962	4.25504e-29	3.86939e-27
ENSG00000250899	2408.38	3.62841	0.324227	11.1909	4.51575e-29	4.08653e-27
ENSG00000138778	1070.97	-4.05227	0.362298	-11.1849	4.83317e-29	4.35266e-27
ENSG00000119699	675.138	4.34435	0.388481	11.1829	4.94272e-29	4.42991e-27
ENSG00000137310	1468.2	-3.89071	0.348377	-11.1681	5.84199e-29	5.21083e-27
ENSG00000166016	1099.91	4.10425	0.367792	11.1591	6.46084e-29	5.73538e-27
ENSG00000110422	5086.35	3.50273	0.314177	11.1489	7.24738e-29	6.40311e-27
ENSG00000205746	1096.47	3.9362	0.355055	11.0862	1.46413e-28	1.28746e-26
ENSG00000127564	757.104	-5.19407	0.468809	-11.0793	1.58121e-28	1.38389e-26
ENSG00000138798	583	4.99439	0.451885	11.0523	2.13576e-28	1.86051e-26
ENSG00000145794	1956.23	3.62561	0.328376	11.041	2.42247e-28	2.10045e-26
ENSG00000163050	4110.87	3.58644	0.325244	11.0269	2.8345e-28	2.44633e-26
ENSG00000108639	2011.88	3.57599	0.325396	10.9896	4.28663e-28	3.68255e-26
ENSG00000008517	12022.2	3.31506	0.30239	10.9629	5.76449e-28	4.92943e-26
ENSG00000117013	992.104	4.51981	0.413127	10.9405	7.38011e-28	6.28219e-26
ENSG00000091482	2049.84	4.74044	0.43411	10.9199	9.25911e-28	7.84274e-26
ENSG00000135902	2351.29	4.89892	0.448639	10.9195	9.29752e-28	7.84274e-26
ENSG00000122180	13432.6	5.79047	0.530406	10.9171	9.55354e-28	8.0224e-26
ENSG00000130940	560.922	9.01652	0.826378	10.9109	1.02248e-27	8.54758e-26
ENSG00000175592	2475.42	-3.45748	0.317182	-10.9006	1.14472e-27	9.52672e-26
ENSG00000068489	778.063	-4.56555	0.419005	-10.8962	1.20214e-27	9.96016e-26
ENSG00000261553	536.536	6.05117	0.556128	10.8809	1.42167e-27	1.17269e-25
ENSG00000178882	1124.48	-3.90084	0.35907	-10.8637	1.71592e-27	1.40917e-25
ENSG00000093009	1117.76	-5.50287	0.506604	-10.8623	1.74355e-27	1.42558e-25
ENSG00000166033	131482	-3.77706	0.349148	-10.8179	2.83099e-27	2.3046e-25
ENSG00000173166	962.153	3.80266	0.351555	10.8167	2.87014e-27	2.32631e-25
ENSG00000103994	29369.4	4.01906	0.372091	10.8013	3.39438e-27	2.73931e-25
ENSG00000163923	789.228	-4.53125	0.421777	-10.7432	6.37671e-27	5.1239e-25
ENSG00000067191	5762.04	3.38898	0.315738	10.7335	7.08426e-27	5.66802e-25
ENSG00000133056	633.408	5.06657	0.472499	10.7229	7.94539e-27	6.32983e-25
ENSG00000162458	1286.41	3.92901	0.367109	10.7026	9.89895e-27	7.85261e-25
ENSG00000133069	1302.25	3.58385	0.335714	10.6753	1.32841e-26	1.04933e-24
ENSG00000134569	1586.61	4.67299	0.439183	10.6402	1.93714e-26	1.52372e-24
ENSG00000198947	2782.62	3.73229	0.351416	10.6207	2.38772e-26	1.87025e-24
ENSG00000162520	1896.89	3.79237	0.357264	10.615	2.53722e-26	1.97903e-24
ENSG00000144339	3749.72	-3.5186	0.331891	-10.6017	2.92763e-26	2.27403e-24
ENSG00000062524	1573.03	4.43699	0.418849	10.5933	3.20112e-26	2.47616e-24
ENSG00000104889	2082.7	-4.65935	0.440564	-10.5759	3.85575e-26	2.95798e-24
ENSG00000171388	475.619	-4.22322	0.399315	-10.5762	3.84409e-26	2.95798e-24
ENSG00000147166	1482.18	4.49786	0.425531	10.57	4.10564e-26	3.13678e-24
ENSG00000177791	381.471	5.77167	0.546215	10.5667	4.25333e-26	3.23635e-24
ENSG00000279118	1097.35	3.68147	0.348997	10.5487	5.14946e-26	3.90229e-24
ENSG00000168685	284.377	-5.50396	0.522115	-10.5417	5.55064e-26	4.18927e-24
ENSG00000089327	3033.48	-4.26958	0.405103	-10.5395	5.68062e-26	4.27008e-24
ENSG00000005448	1812.52	-3.99836	0.380296	-10.5138	7.46051e-26	5.5855e-24
ENSG00000140451	1304.47	-3.70511	0.352701	-10.505	8.19445e-26	6.11044e-24
ENSG00000176890	1133.83	-4.60652	0.439442	-10.4827	1.03766e-25	7.70678e-24
ENSG00000143476	450.452	-4.24439	0.40658	-10.4393	1.6408e-25	1.2138e-23
ENSG00000095209	1514.54	3.8065	0.364713	10.437	1.6805e-25	1.23825e-23
ENSG00000101825	534.783	4.80005	0.46006	10.4335	1.74314e-25	1.27935e-23
ENSG00000115232	2817.28	4.16425	0.40081	10.3896	2.76537e-25	2.02165e-23
ENSG00000160224	297.658	5.97379	0.575386	10.3822	2.98697e-25	2.17512e-23
ENSG00000068305	3213.52	3.79614	0.365911	10.3745	3.24006e-25	2.35024e-23
ENSG00000110811	3942.12	-3.31365	0.32029	-10.3458	4.37267e-25	3.15951e-23
ENSG00000188486	5760.11	-4.10468	0.397125	-10.336	4.84395e-25	3.48652e-23
ENSG00000161800	2536.58	-3.27601	0.31725	-10.3263	5.35956e-25	3.8428e-23
ENSG00000180573	880.06	4.59954	0.445701	10.3198	5.73558e-25	4.09665e-23
ENSG00000064999	2972.92	3.27645	0.318211	10.2965	7.31029e-25	5.20147e-23
ENSG00000077157	4241.16	3.81818	0.371582	10.2755	9.08895e-25	6.44244e-23
ENSG00000163492	1390.66	8.07258	0.786083	10.2694	9.683e-25	6.83752e-23
ENSG00000100097	66579.8	-3.26833	0.318487	-10.262	1.04478e-24	7.34975e-23
ENSG00000110195	1247.83	4.02612	0.392872	10.2479	1.20928e-24	8.4432e-23
ENSG00000167779	2768.46	-3.70727	0.361754	-10.248	1.20769e-24	8.4432e-23
ENSG00000197956	98676.1	-3.37578	0.329631	-10.2411	1.29765e-24	9.02641e-23
ENSG00000180999	1007.02	7.49381	0.732868	10.2253	1.52721e-24	1.05837e-22
ENSG00000156885	294.728	7.29393	0.714289	10.2115	1.76197e-24	1.21654e-22
ENSG00000173991	824.86	3.67784	0.360235	10.2095	1.79698e-24	1.23613e-22
ENSG00000136943	1109.48	-3.63162	0.355773	-10.2077	1.83154e-24	1.25528e-22
ENSG00000160932	2049.88	-3.42496	0.335574	-10.2063	1.85907e-24	1.26948e-22
ENSG00000170681	11246.6	5.05097	0.495476	10.1942	2.10543e-24	1.43246e-22
ENSG00000111245	647.974	8.03619	0.788468	10.1922	2.14922e-24	1.45694e-22
ENSG00000166317	6728.03	3.56443	0.349928	10.1862	2.28572e-24	1.54385e-22
ENSG00000167513	1241.86	-5.55448	0.546173	-10.1698	2.70426e-24	1.81996e-22
ENSG00000006459	616.156	4.01797	0.395411	10.1615	2.94496e-24	1.97482e-22
ENSG00000113742	1125.07	4.23519	0.417511	10.1439	3.5275e-24	2.35698e-22
ENSG00000198743	1452.07	3.35332	0.330843	10.1357	3.83642e-24	2.55424e-22
ENSG00000196754	815.699	-4.24114	0.419176	-10.1178	4.60544e-24	3.05532e-22
ENSG00000107984	1308.32	-4.67674	0.462308	-10.1161	4.68923e-24	3.08893e-22
ENSG00000158164	259.75	-5.0533	0.499527	-10.1162	4.68399e-24	3.08893e-22
ENSG00000173207	1136.94	-4.1638	0.412728	-10.0885	6.21223e-24	4.06767e-22
ENSG00000181418	1331.16	6.3557	0.630002	10.0884	6.21867e-24	4.06767e-22
ENSG00000198901	1649.92	-3.5645	0.35374	-10.0766	7.01189e-24	4.57048e-22
ENSG00000071539	1075.33	-4.24074	0.420989	-10.0733	7.25184e-24	4.71041e-22
ENSG00000179750	214.808	-5.96188	0.592445	-10.0632	8.0369e-24	5.20222e-22
ENSG00000153956	1895.46	3.26063	0.32403	10.0627	8.07198e-24	5.20685e-22
ENSG00000156970	459.284	-4.04562	0.402764	-10.0446	9.69975e-24	6.23526e-22
ENSG00000072571	793.142	-4.23951	0.422197	-10.0415	1.00099e-23	6.41255e-22
ENSG00000138193	2804.18	3.22208	0.320898	10.0408	1.00845e-23	6.43817e-22
ENSG00000281969	1063.93	-4.61095	0.460275	-10.0178	1.27303e-23	8.09963e-22
ENSG00000042493	1401.46	-3.96558	0.396162	-10.01	1.37755e-23	8.7348e-22
ENSG00000100292	3880.42	-3.5769	0.357384	-10.0086	1.39768e-23	8.83238e-22
ENSG00000147883	1962.87	3.40645	0.340396	10.0073	1.41536e-23	8.9139e-22
ENSG00000105655	760.487	3.9553	0.395891	9.99086	1.67118e-23	1.04896e-21
ENSG00000170540	5171.19	-3.59941	0.360375	-9.98796	1.72082e-23	1.07649e-21
ENSG00000185482	21707.2	3.00124	0.30058	9.98481	1.77642e-23	1.10756e-21
ENSG00000145949	530.367	6.02542	0.60373	9.98032	1.85871e-23	1.155e-21
ENSG00000149294	31040	2.98564	0.299836	9.95757	2.33697e-23	1.44737e-21
ENSG00000026025	65968	-3.97057	0.398833	-9.95547	2.38681e-23	1.47334e-21
ENSG00000051180	728.079	-4.55819	0.458227	-9.94744	2.58767e-23	1.59206e-21
ENSG00000248713	279.67	4.85107	0.487718	9.94648	2.61264e-23	1.60214e-21
ENSG00000153044	1323.8	-3.74099	0.376162	-9.94516	2.6475e-23	1.61818e-21
ENSG00000079616	2297.79	-4.20733	0.42343	-9.93632	2.89319e-23	1.76258e-21
ENSG00000198146	710.228	4.18789	0.421875	9.92685	3.18137e-23	1.93183e-21
ENSG00000154330	334.564	6.9344	0.700467	9.89968	4.17628e-23	2.52774e-21
ENSG00000140807	316.585	4.68578	0.473822	9.88932	4.6314e-23	2.79413e-21
ENSG00000221971	268.882	6.71031	0.680721	9.85766	6.35095e-23	3.81918e-21
ENSG00000233276	11714.6	-3.16525	0.321236	-9.85333	6.63089e-23	3.97469e-21
ENSG00000091651	745.7	-3.56529	0.362219	-9.8429	7.35562e-23	4.39499e-21
ENSG00000186871	219.151	-5.46884	0.555999	-9.83606	7.8737e-23	4.68951e-21
ENSG00000115884	1070.72	-5.36129	0.546446	-9.81119	1.0077e-22	5.98267e-21
ENSG00000196296	6429.27	5.13732	0.524497	9.79476	1.18582e-22	7.01778e-21
ENSG00000112246	672.284	3.62928	0.370955	9.7836	1.32417e-22	7.81176e-21
ENSG00000138061	551.467	9.31575	0.953223	9.7729	1.47175e-22	8.65502e-21
ENSG00000108405	262.537	7.07003	0.724743	9.75523	1.75207e-22	1.02711e-20
ENSG00000185028	270.727	6.73377	0.690672	9.74959	1.85221e-22	1.08241e-20
ENSG00000197747	11805.6	-4.0659	0.418289	-9.72033	2.46978e-22	1.4388e-20
ENSG00000187210	996.108	-3.63375	0.374124	-9.71271	2.66174e-22	1.5458e-20
ENSG00000124491	18320	5.59127	0.575708	9.712	2.68021e-22	1.55169e-20
ENSG00000198894	1159.92	3.70265	0.381409	9.70782	2.7925e-22	1.6117e-20
ENSG00000118193	301.918	-4.36706	0.450615	-9.69134	3.28204e-22	1.88839e-20
ENSG00000142798	24697	3.09288	0.319525	9.67961	3.68123e-22	2.11155e-20
ENSG00000274750	268.929	5.50452	0.568977	9.67441	3.87317e-22	2.21484e-20
ENSG00000131153	1501.97	-5.19841	0.537533	-9.67086	4.01013e-22	2.28614e-20
ENSG00000178773	2761.47	-3.28808	0.340012	-9.67046	4.0255e-22	2.28791e-20
ENSG00000164087	1407.15	-3.9529	0.408926	-9.66654	4.18278e-22	2.37007e-20
ENSG00000058404	480.662	3.969	0.410786	9.66198	4.37346e-22	2.47061e-20
ENSG00000199080	819.91	3.76838	0.390364	9.6535	4.75043e-22	2.67545e-20
ENSG00000167397	610.611	-4.09743	0.424561	-9.65098	4.8688e-22	2.73386e-20
ENSG00000172927	509.797	-5.76217	0.597146	-9.64953	4.93823e-22	2.76126e-20
ENSG00000205213	229.684	5.23307	0.542324	9.64934	4.94722e-22	2.76126e-20
ENSG00000148541	688.864	4.14191	0.429718	9.63866	5.48998e-22	3.05505e-20
ENSG00000196460	476.738	-4.0718	0.422668	-9.63356	5.76943e-22	3.201e-20
ENSG00000087085	945.777	6.11843	0.635577	9.62657	6.17554e-22	3.40605e-20
ENSG00000139269	286.883	5.38026	0.558894	9.6266	6.17365e-22	3.40605e-20
ENSG00000169554	6817.99	3.07542	0.319537	9.62463	6.29321e-22	3.46071e-20
ENSG00000131725	805.01	3.42305	0.355766	9.62163	6.47955e-22	3.5527e-20
ENSG00000070182	233.058	6.27662	0.652946	9.61277	7.0621e-22	3.86075e-20
ENSG00000004848	252.18	6.61601	0.68841	9.61057	7.21471e-22	3.93265e-20
ENSG00000140450	995.003	3.32394	0.346148	9.60268	7.78936e-22	4.23351e-20
ENSG00000198826	1496.01	-3.31842	0.346509	-9.57674	1.00157e-21	5.42771e-20
ENSG00000203499	241.324	7.06959	0.7402	9.55093	1.28537e-21	6.94547e-20
ENSG00000145362	2829.47	3.32563	0.348258	9.54934	1.30524e-21	7.03243e-20
ENSG00000185532	388.697	5.28396	0.55338	9.54851	1.3157e-21	7.06839e-20
ENSG00000151150	612.605	3.97897	0.416778	9.54697	1.33544e-21	7.15383e-20
ENSG00000167670	1728.33	-3.52341	0.369309	-9.54055	1.42077e-21	7.58913e-20
ENSG00000074800	85129.4	-3.23528	0.339623	-9.52609	1.63324e-21	8.69912e-20
ENSG00000161381	400.721	4.58301	0.481906	9.51016	1.90374e-21	1.00939e-19
ENSG00000251144	349.385	-5.49542	0.577855	-9.51004	1.90593e-21	1.00939e-19
ENSG00000006747	454.706	5.67529	0.596873	9.50838	1.93663e-21	1.02274e-19
ENSG00000101384	884.035	3.85004	0.405243	9.50057	2.08735e-21	1.09922e-19
ENSG00000261115	536.953	4.84068	0.509956	9.49235	2.2589e-21	1.18621e-19
ENSG00000120669	376.279	4.14975	0.437704	9.48072	2.52529e-21	1.32237e-19
ENSG00000151320	3128.14	6.34947	0.670375	9.47152	2.7579e-21	1.44014e-19
ENSG00000079931	580.252	-3.53325	0.373285	-9.4653	2.92733e-21	1.52434e-19
ENSG00000065328	345.507	-4.41461	0.46659	-9.46143	3.03765e-21	1.57738e-19
ENSG00000183458	328.719	4.25017	0.449486	9.45563	3.21095e-21	1.66274e-19
ENSG00000135476	503.534	-3.67029	0.388435	-9.44893	3.42301e-21	1.76764e-19
ENSG00000100297	2701.4	-3.6921	0.390829	-9.44684	3.49212e-21	1.79834e-19
ENSG00000188338	232.298	5.80167	0.614873	9.43556	3.889e-21	1.99721e-19
ENSG00000164032	11839.9	-3.4113	0.362962	-9.39851	5.53433e-21	2.83437e-19
ENSG00000104369	518.397	9.40232	1.00511	9.35453	8.39761e-21	4.28899e-19
ENSG00000181856	302.108	7.10979	0.760723	9.3461	9.09374e-21	4.63184e-19
ENSG00000154928	227.077	5.33905	0.573078	9.31646	1.20292e-20	6.1103e-19
ENSG00000139329	925.671	4.20323	0.45118	9.31607	1.20727e-20	6.11576e-19
ENSG00000240184	1681.32	4.32187	0.46426	9.30916	1.28842e-20	6.50914e-19
ENSG00000101412	2114.82	-3.59511	0.386313	-9.3062	1.32489e-20	6.67529e-19
ENSG00000168386	921.891	3.28659	0.353239	9.30415	1.35062e-20	6.7866e-19
ENSG00000213347	1379.69	-3.57275	0.384042	-9.30301	1.36527e-20	6.84175e-19
ENSG00000101000	190.271	-5.20419	0.559832	-9.29599	1.45839e-20	7.28883e-19
ENSG00000136732	1333.89	-3.12256	0.33599	-9.2936	1.49153e-20	7.4345e-19
ENSG00000168393	3832.19	-3.54341	0.381326	-9.29233	1.50945e-20	7.50379e-19
ENSG00000121211	205.283	-7.33258	0.789918	-9.28272	1.65209e-20	8.19104e-19
ENSG00000174371	381.447	-4.82488	0.519982	-9.27894	1.71172e-20	8.46414e-19
ENSG00000144554	686.057	-3.70607	0.399828	-9.26916	1.87613e-20	9.25258e-19
ENSG00000005189	813.293	-3.45342	0.372589	-9.26873	1.88373e-20	9.26558e-19
ENSG00000122862	4328.44	-2.84711	0.308217	-9.23736	2.52647e-20	1.23943e-18
ENSG00000035499	263.903	-4.36952	0.473478	-9.22857	2.74281e-20	1.34203e-18
ENSG00000131018	4381	3.01252	0.327062	9.21086	3.2353e-20	1.57886e-18
ENSG00000173442	25757.1	2.77029	0.300964	9.20472	3.42549e-20	1.6668e-18
ENSG00000196792	1848.92	3.07491	0.334067	9.20448	3.43338e-20	1.6668e-18
ENSG00000149948	564.261	-3.47526	0.378179	-9.18946	3.94812e-20	1.91171e-18
ENSG00000119865	1105.72	-3.09943	0.337406	-9.18606	4.07475e-20	1.96791e-18
ENSG00000273143	294.809	-5.11815	0.557314	-9.18361	4.16886e-20	2.00816e-18
ENSG00000178038	745.672	3.85986	0.420893	9.17065	4.70156e-20	2.25893e-18
ENSG00000106992	1907.32	2.99631	0.328538	9.12011	7.50506e-20	3.59664e-18
ENSG00000184489	828.092	3.24816	0.35696	9.0995	9.07453e-20	4.33762e-18
ENSG00000054793	1227.81	4.32248	0.475171	9.09667	9.31443e-20	4.44091e-18
ENSG00000121769	5040.09	3.82733	0.420776	9.09587	9.38309e-20	4.46223e-18
ENSG00000109107	608.238	-3.59018	0.395097	-9.08683	1.01965e-19	4.83674e-18
ENSG00000150594	314.729	4.90122	0.539433	9.08588	1.02867e-19	4.86712e-18
ENSG00000138190	1117.04	3.10762	0.34206	9.08502	1.03684e-19	4.89335e-18
ENSG00000135744	425.975	4.54827	0.500687	9.08407	1.04593e-19	4.92378e-18
ENSG00000020577	2781.71	3.1294	0.344536	9.08295	1.05675e-19	4.96219e-18
ENSG00000171502	268.338	4.59796	0.506496	9.07798	1.10605e-19	5.18064e-18
ENSG00000142731	346.706	-3.82787	0.422153	-9.06749	1.21792e-19	5.69036e-18
ENSG00000123096	2265.04	4.04467	0.446386	9.06091	1.2937e-19	6.02928e-18
ENSG00000211455	1600.99	3.16316	0.349752	9.04401	1.51029e-19	7.02114e-18
ENSG00000130203	11025.2	3.89874	0.432002	9.02482	1.7999e-19	8.3467e-18
ENSG00000143545	7271.2	-2.90639	0.322223	-9.01981	1.88422e-19	8.71602e-18
ENSG00000167601	7183.2	-2.73685	0.304145	-8.99851	2.28808e-19	1.0558e-17
ENSG00000187955	1030.95	4.93221	0.548768	8.98778	2.52265e-19	1.16116e-17
ENSG00000131791	4084.83	3.46325	0.385346	8.98736	2.53233e-19	1.16275e-17
ENSG00000107147	312.874	7.41769	0.825777	8.98267	2.64263e-19	1.21042e-17
ENSG00000136925	439.975	4.08376	0.455838	8.9588	3.28241e-19	1.49977e-17
ENSG00000172399	7937.67	5.66778	0.632771	8.95708	3.3339e-19	1.51957e-17
ENSG00000051341	343.492	-3.81078	0.425485	-8.9563	3.35748e-19	1.52659e-17
ENSG00000198483	393.12	-3.85363	0.43036	-8.95444	3.41461e-19	1.54879e-17
ENSG00000280206	436.999	-3.74872	0.418756	-8.95204	3.48975e-19	1.57903e-17
ENSG00000129810	184.029	-5.02329	0.562114	-8.93643	4.01957e-19	1.81435e-17
ENSG00000136383	13592	2.94376	0.329594	8.93149	4.20328e-19	1.89269e-17
ENSG00000170624	7781.01	3.57468	0.400361	8.92863	4.31302e-19	1.93277e-17
ENSG00000198830	10662.4	-3.1332	0.350908	-8.92884	4.30499e-19	1.93277e-17
ENSG00000084628	188.603	5.42114	0.607767	8.91975	4.67326e-19	2.08918e-17
ENSG00000181826	652.134	4.73829	0.531262	8.91893	4.70804e-19	2.0997e-17
ENSG00000140403	586.009	6.16284	0.691636	8.91052	5.07947e-19	2.25994e-17
ENSG00000138166	1320.84	-3.191	0.358838	-8.89259	5.96999e-19	2.64982e-17
ENSG00000119280	12999	3.14812	0.354153	8.88917	6.1569e-19	2.72629e-17
ENSG00000168004	416.752	4.05119	0.456443	8.87557	6.95777e-19	3.07362e-17
ENSG00000115155	226.547	4.97486	0.560717	8.87232	7.16365e-19	3.15371e-17
ENSG00000135318	9845.08	-3.70592	0.417701	-8.87218	7.1729e-19	3.15371e-17
ENSG00000168453	405.596	4.4473	0.501706	8.86435	7.69493e-19	3.37527e-17
ENSG00000142583	5917.31	5.13801	0.581742	8.83211	1.02716e-18	4.4949e-17
ENSG00000112118	4111.18	-2.91455	0.330091	-8.82954	1.05104e-18	4.58864e-17
ENSG00000255129	166.536	-5.22441	0.59271	-8.81445	1.20275e-18	5.23871e-17
ENSG00000109061	2315.51	4.95972	0.562925	8.81063	1.24444e-18	5.40764e-17
ENSG00000111913	1145.02	3.68909	0.41913	8.80179	1.34652e-18	5.82923e-17
ENSG00000138395	859.481	-3.59979	0.408988	-8.80169	1.34771e-18	5.82923e-17
ENSG00000109321	254.632	-4.66553	0.530905	-8.78788	1.52414e-18	6.57709e-17
ENSG00000127914	2302.87	3.04935	0.347167	8.78352	1.58432e-18	6.82099e-17
ENSG00000033327	3068.76	2.94833	0.335833	8.77916	1.64702e-18	7.07461e-17
ENSG00000115295	1345.8	2.98423	0.340082	8.77503	1.7086e-18	7.32225e-17
ENSG00000078328	2486.4	2.77055	0.315876	8.77101	1.77077e-18	7.57125e-17
ENSG00000101945	707.759	-3.85817	0.43999	-8.76877	1.80636e-18	7.70578e-17
ENSG00000112769	229.714	7.70613	0.879005	8.76687	1.83701e-18	7.8186e-17
ENSG00000173868	239.609	5.49305	0.626592	8.76655	1.84217e-18	7.82273e-17
ENSG00000160298	988.902	-3.10165	0.353853	-8.76536	1.86176e-18	7.88792e-17
ENSG00000178573	518.708	4.2722	0.487447	8.76444	1.87713e-18	7.93504e-17
ENSG00000185585	6833.31	3.42203	0.390562	8.7618	1.92164e-18	8.10481e-17
ENSG00000254681	545.232	3.92607	0.448178	8.76007	1.95128e-18	8.21121e-17
ENSG00000169174	813.688	3.96428	0.453123	8.74879	2.15651e-18	9.05443e-17
ENSG00000154920	292.707	-3.87138	0.44272	-8.74453	2.23941e-18	9.38137e-17
ENSG00000139734	1200.09	-3.51265	0.40182	-8.74185	2.29329e-18	9.58555e-17
ENSG00000144712	1081.43	4.49842	0.514663	8.74052	2.32047e-18	9.67744e-17
ENSG00000214063	5077.46	-2.68093	0.307098	-8.7299	2.54902e-18	1.06069e-16
ENSG00000189057	298.053	-4.33855	0.497042	-8.72875	2.57504e-18	1.06913e-16
ENSG00000188763	282.845	3.98832	0.456973	8.72771	2.59886e-18	1.07662e-16
ENSG00000079308	20827.8	2.66638	0.306171	8.70878	3.07159e-18	1.26964e-16
ENSG00000268621	747.036	4.3063	0.495323	8.69391	3.50164e-18	1.44419e-16
ENSG00000051523	615.144	-3.45159	0.397174	-8.69037	3.61268e-18	1.4867e-16
ENSG00000073282	285.849	5.55747	0.639712	8.68745	3.70654e-18	1.51862e-16
ENSG00000108021	1987.3	2.80013	0.322316	8.68755	3.70351e-18	1.51862e-16
ENSG00000108106	9239.92	-3.52214	0.405457	-8.68684	3.7265e-18	1.52345e-16
ENSG00000082126	1049.41	-3.53966	0.407532	-8.68559	3.76779e-18	1.53696e-16
ENSG00000122778	1656.1	2.89117	0.333043	8.68105	3.92117e-18	1.59604e-16
ENSG00000108342	328.004	-4.79374	0.552262	-8.6802	3.95091e-18	1.60464e-16
ENSG00000144596	984.501	11.7551	1.3544	8.6792	3.98568e-18	1.61524e-16
ENSG00000131188	694.193	-3.13924	0.362395	-8.66246	4.61696e-18	1.86702e-16
ENSG00000103490	210.144	-4.31488	0.498898	-8.64881	5.20387e-18	2.0998e-16
ENSG00000158555	2894.89	2.76463	0.32011	8.63653	5.79472e-18	2.33316e-16
ENSG00000215788	1032.29	3.45171	0.400346	8.62181	6.59022e-18	2.64774e-16
ENSG00000174437	44295	4.26566	0.495797	8.60364	7.72279e-18	3.09609e-16
ENSG00000123219	362.396	-3.5947	0.418016	-8.59942	8.01175e-18	3.20504e-16
ENSG00000145075	837.306	3.22251	0.374773	8.59856	8.07213e-18	3.22228e-16
ENSG00000119632	1139.95	-3.36194	0.39139	-8.58974	8.71681e-18	3.4722e-16
ENSG00000175567	2173	2.74273	0.319428	8.58638	8.97493e-18	3.56739e-16
ENSG00000085999	253.644	-4.43473	0.516901	-8.57945	9.53304e-18	3.78117e-16
ENSG00000143494	3432.67	4.47735	0.521926	8.57852	9.60982e-18	3.80353e-16
ENSG00000106268	1820.36	-3.53487	0.412493	-8.56952	1.03919e-17	4.10436e-16
ENSG00000178104	15571.3	3.25159	0.379737	8.56274	1.10213e-17	4.34373e-16
ENSG00000037749	604.627	3.19597	0.373717	8.55186	1.21125e-17	4.76372e-16
ENSG00000187837	1212.39	2.85836	0.33425	8.55157	1.21424e-17	4.76544e-16
ENSG00000106772	19845.9	3.16072	0.370065	8.54097	1.33096e-17	5.21257e-16
ENSG00000224594	178.895	-4.62438	0.541558	-8.53902	1.35362e-17	5.29018e-16
ENSG00000260877	181.114	-5.8284	0.682798	-8.53604	1.389e-17	5.41711e-16
ENSG00000159259	598.919	-3.97544	0.466778	-8.51677	1.6406e-17	6.38499e-16
ENSG00000132646	4990.02	-2.83317	0.332785	-8.51349	1.68771e-17	6.55464e-16
ENSG00000137309	6618.66	-3.06382	0.359982	-8.51102	1.72416e-17	6.68227e-16
ENSG00000114796	1488.27	3.3563	0.394395	8.51	1.73932e-17	6.72704e-16
ENSG00000137563	1688.88	-3.24132	0.381171	-8.50359	1.83812e-17	7.09444e-16
ENSG00000137807	1678.62	-2.74372	0.323445	-8.4828	2.1983e-17	8.46709e-16
ENSG00000138078	2935.52	3.38381	0.399048	8.4797	2.25768e-17	8.67788e-16
ENSG00000275131	2556.05	4.27814	0.505192	8.46835	2.4889e-17	9.54693e-16
ENSG00000168916	1099.48	2.85807	0.337534	8.46751	2.50686e-17	9.59607e-16
ENSG00000136810	5012.29	-3.07314	0.363744	-8.44863	2.94739e-17	1.12593e-15
ENSG00000173272	2024.4	-2.91199	0.345214	-8.43532	3.30301e-17	1.2592e-15
ENSG00000196465	22542.7	2.75534	0.326655	8.435	3.31214e-17	1.2601e-15
ENSG00000182718	86931.5	-2.62753	0.311837	-8.42598	3.57738e-17	1.35824e-15
ENSG00000221829	1263.35	-3.28959	0.39082	-8.41715	3.8577e-17	1.46169e-15
ENSG00000142227	6912.44	-2.92954	0.348067	-8.41661	3.87542e-17	1.46543e-15
ENSG00000064042	4888.82	4.59078	0.545801	8.4111	4.06193e-17	1.53285e-15
ENSG00000247095	1795.85	-2.79149	0.332694	-8.39056	4.83843e-17	1.82218e-15
ENSG00000019144	5232.04	2.69124	0.320875	8.38719	4.9791e-17	1.87138e-15
ENSG00000151240	4131.87	2.68885	0.320625	8.38628	5.01759e-17	1.88205e-15
ENSG00000176619	9239.87	-2.69531	0.32165	-8.37963	5.30959e-17	1.98758e-15
ENSG00000011422	1383.21	-3.15001	0.37613	-8.37481	5.5312e-17	2.06638e-15
ENSG00000103145	2515.95	-2.6519	0.316673	-8.37423	5.55855e-17	2.07245e-15
ENSG00000148926	1705.63	-2.7083	0.323438	-8.37348	5.59414e-17	2.08156e-15
ENSG00000146072	1006.5	4.44661	0.531161	8.37149	5.68935e-17	2.11277e-15
ENSG00000107186	2482.98	2.78663	0.333204	8.36313	6.10749e-17	2.26353e-15
ENSG00000163644	1055.96	3.17894	0.380304	8.35893	6.32873e-17	2.34088e-15
ENSG00000144354	258.31	-3.99349	0.478109	-8.35267	6.67391e-17	2.46367e-15
ENSG00000178764	911.365	3.15179	0.377456	8.35008	6.82177e-17	2.51327e-15
ENSG00000151914	24109.8	2.54447	0.305066	8.34072	7.38372e-17	2.71494e-15
ENSG00000127507	355.102	3.46927	0.416037	8.33885	7.50156e-17	2.75283e-15
ENSG00000265142	261.143	8.20337	0.985135	8.32716	8.28068e-17	3.03278e-15
ENSG00000149554	859.083	-3.38385	0.40667	-8.32089	8.73083e-17	3.19138e-15
ENSG00000166046	278.317	4.82602	0.580432	8.31452	9.21211e-17	3.36071e-15
ENSG00000138449	1270.04	3.63662	0.437502	8.31223	9.39214e-17	3.41969e-15
ENSG00000186628	241.619	6.94266	0.835474	8.30985	9.58216e-17	3.48208e-15
ENSG00000123700	429.013	4.78559	0.575936	8.30925	9.63084e-17	3.49296e-15
ENSG00000164164	2905.87	2.63658	0.317854	8.29492	1.08662e-16	3.93334e-15
ENSG00000162063	1171.81	-2.93549	0.354027	-8.29172	1.11622e-16	4.03266e-15
ENSG00000115738	1152.17	-2.99017	0.36086	-8.28624	1.16885e-16	4.20812e-15
ENSG00000144366	438.852	3.6502	0.440516	8.28619	1.1693e-16	4.20812e-15
ENSG00000096070	932.5	2.92428	0.353025	8.28348	1.19626e-16	4.29686e-15
ENSG00000077152	1205.15	-2.81417	0.339819	-8.28138	1.21754e-16	4.36488e-15
ENSG00000121057	2560.92	2.97548	0.359333	8.28055	1.22611e-16	4.38715e-15
ENSG00000162688	1310.51	3.17733	0.383946	8.27546	1.27959e-16	4.56976e-15
ENSG00000179044	584.53	-3.21622	0.388782	-8.27257	1.311e-16	4.67298e-15
ENSG00000036448	8472.78	5.32539	0.644211	8.26653	1.37915e-16	4.90652e-15
ENSG00000154553	29488.7	2.55522	0.309344	8.26012	1.45522e-16	5.16673e-15
ENSG00000198718	945.521	2.95441	0.35768	8.25991	1.45784e-16	5.16673e-15
ENSG00000075275	483.252	4.61821	0.559246	8.25792	1.48231e-16	5.24349e-15
ENSG00000189184	832.077	3.52002	0.426485	8.25355	1.53752e-16	5.42849e-15
ENSG00000107679	1252.71	2.84825	0.345221	8.25051	1.57717e-16	5.55794e-15
ENSG00000168497	7910.87	-2.51594	0.305142	-8.24513	1.6498e-16	5.80295e-15
ENSG00000109452	4001.41	2.87794	0.349059	8.24487	1.6534e-16	5.80463e-15
ENSG00000227051	2307.56	2.68145	0.32534	8.24199	1.69367e-16	5.93484e-15
ENSG00000172986	934.829	2.99775	0.363948	8.23675	1.76953e-16	6.18905e-15
ENSG00000067798	2708.32	2.59042	0.315307	8.21557	2.11156e-16	7.37148e-15
ENSG00000134107	5777.31	2.59067	0.315847	8.2023	2.35831e-16	8.20217e-15
ENSG00000169908	3039.53	-3.66747	0.44712	-8.20243	2.35574e-16	8.20217e-15
ENSG00000154175	7625.01	2.65509	0.32382	8.19928	2.41833e-16	8.39525e-15
ENSG00000171320	201.192	-4.16901	0.508854	-8.19294	2.54926e-16	8.83333e-15
ENSG00000064300	5826.46	-2.57943	0.314916	-8.19088	2.59333e-16	8.96936e-15
ENSG00000143933	23498.9	-2.85785	0.348929	-8.19035	2.60459e-16	8.99163e-15
ENSG00000106367	2113.6	-2.60689	0.318537	-8.18393	2.74723e-16	9.46651e-15
ENSG00000171766	535.82	3.50188	0.428163	8.17884	2.86584e-16	9.85702e-15
ENSG00000042753	6283.24	-2.58532	0.316177	-8.1768	2.91486e-16	1.00071e-14
ENSG00000115648	2424.83	-3.32957	0.408536	-8.15	3.63936e-16	1.24715e-14
ENSG00000076555	655.16	3.30391	0.405763	8.14247	3.87306e-16	1.3248e-14
ENSG00000106823	197.229	4.48134	0.551038	8.13256	4.20328e-16	1.43512e-14
ENSG00000125898	286.108	-4.05739	0.499209	-8.12764	4.37733e-16	1.49181e-14
ENSG00000131831	340.214	6.18482	0.761418	8.12277	4.55665e-16	1.55009e-14
ENSG00000107263	13979.3	2.59966	0.320117	8.12099	4.62391e-16	1.57011e-14
ENSG00000122705	9738.78	-2.85245	0.351474	-8.11568	4.83082e-16	1.63738e-14
ENSG00000077942	3721.72	-3.74282	0.461332	-8.11307	4.93563e-16	1.66987e-14
ENSG00000140986	503.929	5.67769	0.70096	8.09988	5.50127e-16	1.85788e-14
ENSG00000206538	5578.36	2.61574	0.323074	8.09641	5.66039e-16	1.90815e-14
ENSG00000127824	3384.21	-2.55876	0.316144	-8.09367	5.78915e-16	1.94804e-14
ENSG00000171476	199.646	5.3689	0.663563	8.09102	5.91691e-16	1.98744e-14
ENSG00000137449	642.864	2.93916	0.36343	8.08729	6.10091e-16	2.04556e-14
ENSG00000153561	2307.03	2.75629	0.341025	8.08238	6.35155e-16	2.12578e-14
ENSG00000174669	436.569	3.44391	0.426263	8.07932	6.51287e-16	2.17586e-14
ENSG00000163110	4701.8	2.72389	0.337218	8.07751	6.61001e-16	2.20436e-14
ENSG00000189060	5817.69	2.52568	0.312728	8.07629	6.67669e-16	2.22262e-14
ENSG00000183763	471.045	-3.91584	0.484873	-8.076	6.69255e-16	2.22393e-14
ENSG00000156466	1102.27	3.86071	0.478061	8.07576	6.70595e-16	2.22442e-14
ENSG00000101003	593.321	-3.53924	0.438713	-8.06732	7.18576e-16	2.37934e-14
ENSG00000172296	403.959	-3.26291	0.404543	-8.06568	7.28321e-16	2.40733e-14
ENSG00000149636	1126.82	-2.86708	0.355591	-8.06286	7.45319e-16	2.45916e-14
ENSG00000034510	134598	-3.68105	0.456722	-8.05973	7.64663e-16	2.51852e-14
ENSG00000127586	2043.71	-3.52794	0.438489	-8.04566	8.57816e-16	2.82036e-14
ENSG00000154133	386.355	-3.58002	0.445023	-8.04457	8.65487e-16	2.84056e-14
ENSG00000163995	500.334	3.08899	0.384369	8.03651	9.243e-16	3.02826e-14
ENSG00000087088	4625.29	-2.50045	0.311215	-8.03448	9.39795e-16	3.07362e-14
ENSG00000161835	2526.12	2.7983	0.348733	8.02418	1.02205e-15	3.33678e-14
ENSG00000138316	2095.7	2.62872	0.328387	8.00495	1.1952e-15	3.89527e-14
ENSG00000137198	1719.58	2.9545	0.369565	7.99452	1.30081e-15	4.23205e-14
ENSG00000136717	54016.3	2.50169	0.313035	7.99173	1.33055e-15	4.32126e-14
ENSG00000161513	1310.18	-2.63895	0.330369	-7.98788	1.37283e-15	4.45084e-14
ENSG00000153714	261.704	3.79516	0.47555	7.98057	1.45663e-15	4.71432e-14
ENSG00000187550	584.591	3.03126	0.380505	7.96642	1.63332e-15	5.27701e-14
ENSG00000102554	5960.42	2.77625	0.348585	7.96432	1.66139e-15	5.3584e-14
ENSG00000120549	1321.16	3.6835	0.463231	7.95175	1.83896e-15	5.92088e-14
ENSG00000197582	679.719	-3.04174	0.382724	-7.9476	1.90162e-15	6.11207e-14
ENSG00000147536	402.945	-3.47469	0.437276	-7.94621	1.92302e-15	6.17022e-14
ENSG00000105974	32894.1	-2.48932	0.313328	-7.94478	1.94533e-15	6.23107e-14
ENSG00000103363	6855.03	-2.42293	0.305297	-7.93632	2.08265e-15	6.64808e-14
ENSG00000162062	763.255	-3.60126	0.453763	-7.93644	2.08067e-15	6.64808e-14
ENSG00000167747	3543.63	-3.31823	0.418621	-7.92657	2.25288e-15	7.17917e-14
ENSG00000133055	85894.6	3.17382	0.400843	7.91786	2.41636e-15	7.68698e-14
ENSG00000104738	4140.46	-2.555	0.323098	-7.90783	2.61914e-15	8.3179e-14
ENSG00000150556	1601.62	-3.38528	0.42897	-7.89165	2.98225e-15	9.45496e-14
ENSG00000125520	4425.85	-2.44385	0.309743	-7.88994	3.02329e-15	9.56879e-14
ENSG00000004776	605.392	4.3846	0.555809	7.88867	3.0543e-15	9.65056e-14
ENSG00000169436	779.471	4.54823	0.576603	7.88797	3.07147e-15	9.68838e-14
ENSG00000212907	7489.45	2.41371	0.306599	7.87254	3.47518e-15	1.09433e-13
ENSG00000139618	485.356	-3.86542	0.491021	-7.8722	3.48453e-15	1.09542e-13
ENSG00000068079	401.491	-3.16824	0.403165	-7.85842	3.89002e-15	1.22084e-13
ENSG00000253414	220.352	-4.66237	0.593437	-7.85655	3.94868e-15	1.23716e-13
ENSG00000054523	8930.89	2.62502	0.334226	7.85403	4.02863e-15	1.25799e-13
ENSG00000184343	3603.86	3.06462	0.390191	7.85416	4.02466e-15	1.25799e-13
ENSG00000085840	272.385	-3.52513	0.44897	-7.8516	4.1077e-15	1.28053e-13
ENSG00000180530	1310.48	3.04857	0.388649	7.84402	4.36341e-15	1.35798e-13
ENSG00000183762	2420.96	2.66107	0.339488	7.83848	4.56027e-15	1.41688e-13
ENSG00000125319	289.011	-3.43042	0.43853	-7.82255	5.17659e-15	1.60569e-13
ENSG00000077312	3003.84	-2.43996	0.312166	-7.81623	5.44295e-15	1.68271e-13
ENSG00000187244	7580.31	3.38461	0.433011	7.81644	5.43395e-15	1.68271e-13
ENSG00000161681	582.451	3.18081	0.407019	7.81489	5.50095e-15	1.69783e-13
ENSG00000128805	2878.04	-2.96167	0.379041	-7.81358	5.55841e-15	1.71272e-13
ENSG00000161981	1568.35	-2.54015	0.325262	-7.80956	5.73871e-15	1.76536e-13
ENSG00000175294	341.78	-3.29532	0.422565	-7.79839	6.27025e-15	1.9257e-13
ENSG00000184481	1051.51	2.81926	0.361623	7.79612	6.38385e-15	1.95736e-13
ENSG00000158022	738.676	5.28239	0.67811	7.78987	6.70781e-15	2.05332e-13
ENSG00000140365	3850.7	-3.03586	0.389822	-7.7878	6.81865e-15	2.08382e-13
ENSG00000197614	3408.52	2.48548	0.319162	7.78752	6.83367e-15	2.085e-13
ENSG00000136010	1254.07	3.03501	0.389998	7.78211	7.1327e-15	2.17268e-13
ENSG00000127920	2131.11	-2.65732	0.341558	-7.77998	7.25344e-15	2.20585e-13
ENSG00000198467	184584	2.41345	0.310319	7.7773	7.40874e-15	2.24941e-13
ENSG00000163629	203.215	5.33206	0.685678	7.77633	7.46595e-15	2.26309e-13
ENSG00000153406	871.624	-2.74625	0.353363	-7.77175	7.74062e-15	2.34254e-13
ENSG00000184185	674.9	2.80326	0.36081	7.76936	7.88867e-15	2.38348e-13
ENSG00000170759	16966.5	2.42363	0.311989	7.76833	7.953e-15	2.39903e-13
ENSG00000173641	9390.04	4.19169	0.539603	7.7681	7.96746e-15	2.39951e-13
ENSG00000250251	441.005	3.08661	0.3975	7.76506	8.16077e-15	2.45376e-13
ENSG00000099377	1084.07	-2.61935	0.337406	-7.76321	8.28088e-15	2.48288e-13
ENSG00000234664	3572.8	-2.42578	0.312474	-7.76315	8.28426e-15	2.48288e-13
ENSG00000163382	2566.52	-2.44046	0.314645	-7.75624	8.74846e-15	2.6178e-13
ENSG00000175155	447.564	3.7138	0.478933	7.75432	8.88179e-15	2.65343e-13
ENSG00000184828	311.733	5.94046	0.766832	7.74676	9.42688e-15	2.81177e-13
ENSG00000135916	8657.26	2.34748	0.30321	7.7421	9.77846e-15	2.91198e-13
ENSG00000160957	1345.35	-3.83221	0.495463	-7.73461	1.03724e-14	3.08392e-13
ENSG00000184009	182013	-3.00563	0.388658	-7.73335	1.04749e-14	3.10945e-13
ENSG00000103202	4010.01	-2.44675	0.316398	-7.73314	1.04928e-14	3.10982e-13
ENSG00000214814	161.219	7.17189	0.928082	7.72765	1.09547e-14	3.24154e-13
ENSG00000112186	7291.93	2.80209	0.362973	7.71983	1.16482e-14	3.44131e-13
ENSG00000169851	762.617	2.80169	0.363042	7.71727	1.18847e-14	3.50561e-13
ENSG00000165633	1843.37	3.45583	0.448034	7.71332	1.22587e-14	3.61022e-13
ENSG00000161179	348.111	-3.17253	0.411404	-7.71146	1.24384e-14	3.65735e-13
ENSG00000100075	2316.94	-2.47572	0.321546	-7.69944	1.36666e-14	4.01218e-13
ENSG00000178996	4218.66	2.67308	0.347424	7.69402	1.42588e-14	4.17945e-13
ENSG00000243449	754.916	-2.70418	0.351999	-7.68235	1.56192e-14	4.57101e-13
ENSG00000123179	544.885	-2.919	0.380045	-7.68069	1.58239e-14	4.62366e-13
ENSG00000167775	1695.13	-2.52497	0.328829	-7.67866	1.60757e-14	4.68989e-13
ENSG00000074590	5424.27	2.681	0.349271	7.67599	1.64143e-14	4.77837e-13
ENSG00000171951	859.353	2.76046	0.359629	7.67587	1.64303e-14	4.77837e-13
ENSG00000166091	219.853	8.64737	1.12693	7.67339	1.67512e-14	4.86412e-13
ENSG00000186567	968.959	2.6623	0.347544	7.66031	1.85479e-14	5.37744e-13
ENSG00000165895	325.799	3.35261	0.438196	7.65094	1.99512e-14	5.77531e-13
ENSG00000236069	123.202	-6.34633	0.830074	-7.64549	2.0815e-14	6.01601e-13
ENSG00000171819	221.219	9.1712	1.19998	7.6428	2.12547e-14	6.1336e-13
ENSG00000163820	3359.09	3.08587	0.403931	7.6396	2.17897e-14	6.27826e-13
ENSG00000234975	2541.17	-2.40309	0.314697	-7.6362	2.23732e-14	6.43644e-13
ENSG00000155366	5537.11	-3.20125	0.419252	-7.63562	2.24742e-14	6.45554e-13
ENSG00000152082	735.685	-2.9321	0.384723	-7.62134	2.5105e-14	7.18905e-13
ENSG00000230330	1197.06	-2.60191	0.341392	-7.62147	2.50803e-14	7.18905e-13
ENSG00000228253	5666.47	2.69278	0.353812	7.61076	2.72487e-14	7.79095e-13
ENSG00000169155	1358.52	2.54878	0.334928	7.60993	2.74238e-14	7.829e-13
ENSG00000137404	1074.9	-2.7295	0.358873	-7.60576	2.8323e-14	8.07335e-13
ENSG00000130731	2313.56	-2.42029	0.318489	-7.59928	2.97775e-14	8.47499e-13
ENSG00000237264	1826.47	-2.56658	0.337843	-7.59695	3.032e-14	8.61625e-13
ENSG00000170430	1579.48	-2.56943	0.338579	-7.58887	3.22718e-14	9.15694e-13
ENSG00000168621	187.339	4.27333	0.563332	7.5858	3.30447e-14	9.36201e-13
ENSG00000180730	1849.53	2.49606	0.32909	7.58472	3.33204e-14	9.42579e-13
ENSG00000080493	722.202	2.76242	0.364261	7.58361	3.36065e-14	9.4923e-13
ENSG00000110344	612.939	3.24806	0.428611	7.5781	3.50644e-14	9.88911e-13
ENSG00000137965	400.189	-3.08456	0.407321	-7.5728	3.65251e-14	1.02855e-12
ENSG00000124762	38327.8	2.4361	0.32177	7.57095	3.70498e-14	1.04175e-12
ENSG00000120708	57191.4	-2.70825	0.357875	-7.56758	3.80233e-14	1.06752e-12
ENSG00000103811	3778.62	2.83569	0.375204	7.55772	4.10184e-14	1.14987e-12
ENSG00000009413	3464.32	3.2106	0.426269	7.53186	5.00213e-14	1.39858e-12
ENSG00000146540	5198.59	-2.44762	0.32497	-7.53181	5.00404e-14	1.39858e-12
ENSG00000261434	120.29	5.49381	0.729498	7.53095	5.03724e-14	1.40575e-12
ENSG00000122966	1191.75	-2.59742	0.344985	-7.52907	5.11041e-14	1.42404e-12
ENSG00000018408	7880.18	2.6346	0.350166	7.52387	5.3177e-14	1.47959e-12
ENSG00000223749	5143.44	-3.12424	0.41533	-7.52231	5.38158e-14	1.49513e-12
ENSG00000114853	3260.09	2.36244	0.314108	7.5211	5.43157e-14	1.50677e-12
ENSG00000073910	1775.15	3.05459	0.406384	7.5165	5.62627e-14	1.55847e-12
ENSG00000123066	2107.28	2.42488	0.322974	7.50798	6.00479e-14	1.66085e-12
ENSG00000166634	154.51	6.20479	0.826555	7.5068	6.05898e-14	1.67109e-12
ENSG00000203760	1773.12	-2.96561	0.395058	-7.50678	6.05976e-14	1.67109e-12
ENSG00000231156	187.812	-3.77197	0.502576	-7.50527	6.1304e-14	1.68808e-12
ENSG00000087303	721.485	2.90438	0.387315	7.49875	6.44289e-14	1.77151e-12
ENSG00000116991	369.845	3.7199	0.496395	7.49383	6.68935e-14	1.83657e-12
ENSG00000183087	13557.7	-2.4658	0.32906	-7.49345	6.70855e-14	1.83913e-12
ENSG00000080200	292.781	3.42844	0.457557	7.49293	6.73512e-14	1.8437e-12
ENSG00000105202	5574.49	-2.65197	0.353951	-7.49249	6.7578e-14	1.8472e-12
ENSG00000170089	596.76	-2.88546	0.385346	-7.48797	6.99465e-14	1.90914e-12
ENSG00000175602	7592.54	-2.86589	0.382771	-7.48721	7.03537e-14	1.91745e-12
ENSG00000257859	211.052	4.56972	0.610512	7.48506	7.15156e-14	1.94627e-12
ENSG00000128165	193.058	5.53387	0.740278	7.4754	7.69705e-14	2.09167e-12
ENSG00000128606	9497.29	-2.81595	0.376924	-7.47087	7.96646e-14	2.16173e-12
ENSG00000214357	570.065	-2.75213	0.368771	-7.46297	8.45923e-14	2.29211e-12
ENSG00000263001	981.299	2.67321	0.358816	7.45009	9.32755e-14	2.52372e-12
ENSG00000123473	337.089	-3.09084	0.415062	-7.44668	9.57213e-14	2.58368e-12
ENSG00000163535	949.202	-3.03261	0.407247	-7.44661	9.57689e-14	2.58368e-12
ENSG00000131730	254.403	5.72921	0.770267	7.43796	1.02255e-13	2.75469e-12
ENSG00000186577	781.018	-2.60519	0.350627	-7.4301	1.08517e-13	2.91916e-12
ENSG00000126882	1091.49	2.93732	0.395355	7.42958	1.08941e-13	2.92635e-12
ENSG00000116774	8982.05	-2.53922	0.34181	-7.42874	1.0964e-13	2.94087e-12
ENSG00000234132	114.033	5.5345	0.746767	7.41128	1.25089e-13	3.35045e-12
ENSG00000118496	1522.98	2.48046	0.334957	7.40531	1.30848e-13	3.49968e-12
ENSG00000226525	520.3	-2.87791	0.388643	-7.40503	1.31121e-13	3.50194e-12
ENSG00000101439	7225.35	-2.24932	0.30395	-7.40031	1.3587e-13	3.6236e-12
ENSG00000080573	2743.15	5.05671	0.683658	7.39656	1.39759e-13	3.72197e-12
ENSG00000204186	508.456	2.83976	0.384385	7.38779	1.49287e-13	3.97005e-12
ENSG00000147324	1204.61	2.47274	0.334869	7.38418	1.53392e-13	4.06763e-12
ENSG00000165495	2315.35	2.49834	0.338329	7.38434	1.53214e-13	4.06763e-12
ENSG00000143702	2980.79	2.42133	0.32815	7.37872	1.59814e-13	4.2319e-12
ENSG00000225756	815.506	-2.61511	0.354886	-7.36887	1.72078e-13	4.55018e-12
ENSG00000164045	419.083	-2.90494	0.394302	-7.36729	1.74136e-13	4.59807e-12
ENSG00000198961	4272.52	2.35978	0.320333	7.36664	1.7498e-13	4.61384e-12
ENSG00000084207	10303.5	-2.76872	0.375952	-7.36456	1.77727e-13	4.67964e-12
ENSG00000143801	1261.26	2.55361	0.346815	7.36305	1.79756e-13	4.7264e-12
ENSG00000116396	381.857	3.78045	0.513497	7.36216	1.80959e-13	4.75132e-12
ENSG00000152413	797.137	2.71872	0.369822	7.35142	1.96113e-13	5.14196e-12
ENSG00000148834	3605.21	-2.56344	0.348934	-7.34647	2.03509e-13	5.32839e-12
ENSG00000115306	18892.4	2.4875	0.338678	7.34472	2.06188e-13	5.39097e-12
ENSG00000064651	1359.6	2.49659	0.340068	7.34146	2.11282e-13	5.51642e-12
ENSG00000187951	325.52	-3.06598	0.418057	-7.33388	2.23579e-13	5.82932e-12
ENSG00000266903	113.003	5.07823	0.693278	7.32496	2.38974e-13	6.222e-12
ENSG00000152137	4997.75	3.706	0.506234	7.32074	2.46616e-13	6.41201e-12
ENSG00000127325	1005.21	5.20346	0.711224	7.3162	2.55082e-13	6.6229e-12
ENSG00000129682	161.191	5.37038	0.734312	7.31349	2.60288e-13	6.74865e-12
ENSG00000275342	449.339	3.10162	0.424113	7.31318	2.60893e-13	6.75495e-12
ENSG00000165813	661.638	2.62948	0.359849	7.30718	2.72815e-13	7.05385e-12
ENSG00000132475	12122.3	-2.28093	0.312342	-7.30268	2.82095e-13	7.28368e-12
ENSG00000187653	4114.75	-3.00388	0.411456	-7.30061	2.8646e-13	7.38615e-12
ENSG00000099860	4065.74	-2.94524	0.403466	-7.29983	2.88122e-13	7.41876e-12
ENSG00000164823	2356.83	2.76937	0.379453	7.29833	2.91367e-13	7.49195e-12
ENSG00000106399	943.945	-2.88937	0.396524	-7.28673	3.17564e-13	8.1543e-12
ENSG00000165072	2687.03	2.66935	0.366408	7.28517	3.21263e-13	8.23795e-12
ENSG00000166825	3786	-2.86648	0.393503	-7.2845	3.22861e-13	8.25873e-12
ENSG00000180921	763.972	4.99166	0.685248	7.28446	3.2296e-13	8.25873e-12
ENSG00000143537	3188.52	-2.35769	0.323768	-7.28204	3.28812e-13	8.39686e-12
ENSG00000136492	190.832	-3.91113	0.537426	-7.27752	3.40001e-13	8.67072e-12
ENSG00000029993	4063.8	-2.6282	0.361466	-7.27094	3.5699e-13	9.09155e-12
ENSG00000075618	7966.75	-2.48455	0.341971	-7.26539	3.71951e-13	9.45964e-12
ENSG00000111669	41537.1	-2.17171	0.299015	-7.26288	3.78948e-13	9.61135e-12
ENSG00000205056	418.513	4.55375	0.626975	7.26304	3.78493e-13	9.61135e-12
ENSG00000151835	4020.08	2.2568	0.310857	7.25993	3.8729e-13	9.80958e-12
ENSG00000228519	784.603	-2.84384	0.391851	-7.25745	3.94454e-13	9.9775e-12
ENSG00000123131	3365.12	-2.49756	0.344374	-7.25246	4.09262e-13	1.0338e-11
ENSG00000109674	121.823	-4.652	0.641479	-7.25199	4.10696e-13	1.03602e-11
ENSG00000158528	284.65	3.14951	0.434586	7.24716	4.25598e-13	1.07216e-11
ENSG00000164484	280.246	4.35267	0.60096	7.24285	4.39352e-13	1.10532e-11
ENSG00000112312	921.029	-2.49579	0.34469	-7.24068	4.46425e-13	1.1216e-11
ENSG00000169989	111.26	5.20548	0.720349	7.22634	4.96177e-13	1.24492e-11
ENSG00000061656	315.357	-3.08439	0.427115	-7.22144	5.14385e-13	1.28887e-11
ENSG00000135404	68235.3	-2.15694	0.298694	-7.22124	5.15174e-13	1.28911e-11
ENSG00000083444	22465.7	-2.49232	0.345543	-7.21277	5.48269e-13	1.37008e-11
ENSG00000154027	4520.69	-2.6307	0.364936	-7.20866	5.65053e-13	1.41014e-11
ENSG00000172164	4758.62	2.78592	0.386485	7.20836	5.66317e-13	1.4114e-11
ENSG00000115165	183.121	4.17106	0.57868	7.20788	5.68283e-13	1.41441e-11
ENSG00000197312	2088.74	2.32128	0.322145	7.20569	5.7751e-13	1.43546e-11
ENSG00000010319	109.225	6.38024	0.885864	7.20227	5.92161e-13	1.46992e-11
ENSG00000178662	221.227	3.77989	0.525131	7.19799	6.11074e-13	1.51484e-11
ENSG00000087077	4453.91	-2.35926	0.328065	-7.19146	6.41014e-13	1.58696e-11
ENSG00000184785	369.813	-2.90145	0.403569	-7.18948	6.50364e-13	1.60797e-11
ENSG00000112425	745.197	2.61121	0.363208	7.1893	6.51262e-13	1.60806e-11
ENSG00000158246	428.921	-3.66409	0.510152	-7.18235	6.85255e-13	1.68975e-11
ENSG00000089248	5886.48	-2.26849	0.315888	-7.18129	6.90557e-13	1.70058e-11
ENSG00000138434	4390.43	2.30413	0.321012	7.1777	7.08917e-13	1.74349e-11
ENSG00000139209	945.492	-2.45425	0.342015	-7.17587	7.18478e-13	1.76467e-11
ENSG00000127603	47159	2.25374	0.314189	7.17321	7.32614e-13	1.79703e-11
ENSG00000183048	191.2	-3.682	0.513521	-7.1701	7.49444e-13	1.83589e-11
ENSG00000160446	913.354	-2.71566	0.378761	-7.16984	7.50849e-13	1.83692e-11
ENSG00000026508	5442.99	-2.19733	0.306592	-7.16696	7.66801e-13	1.87349e-11
ENSG00000168496	3076.06	-3.13398	0.437493	-7.16349	7.86467e-13	1.91902e-11
ENSG00000226094	216.414	3.45403	0.482752	7.15487	8.37534e-13	2.04096e-11
ENSG00000003249	658.6	2.63646	0.368721	7.15029	8.65968e-13	2.10749e-11
ENSG00000258741	369.882	-2.91059	0.407134	-7.14898	8.7428e-13	2.12495e-11
ENSG00000100439	2050.8	2.28484	0.319669	7.14754	8.83495e-13	2.14455e-11
ENSG00000138678	275.415	9.92015	1.38827	7.1457	8.95354e-13	2.17051e-11
ENSG00000171858	10521.9	-2.45928	0.344203	-7.14485	9.00975e-13	2.1813e-11
ENSG00000100300	7447.09	-2.42057	0.338803	-7.14447	9.03453e-13	2.18446e-11
ENSG00000078804	4555.02	3.22092	0.451005	7.14165	9.22145e-13	2.22676e-11
ENSG00000187630	890.453	-2.70469	0.379159	-7.1334	9.79218e-13	2.36152e-11
ENSG00000198265	1364.93	2.42587	0.340134	7.1321	9.88457e-13	2.38073e-11
ENSG00000125995	1743.38	-2.30969	0.323976	-7.12921	1.00944e-12	2.42813e-11
ENSG00000234036	326.849	-3.25375	0.456563	-7.12663	1.02856e-12	2.47093e-11
ENSG00000147162	4749.38	2.28578	0.320835	7.12445	1.04495e-12	2.50708e-11
ENSG00000110042	1799.73	2.34208	0.328846	7.12211	1.06289e-12	2.54683e-11
ENSG00000174804	774.954	2.59741	0.365056	7.11511	1.11824e-12	2.67603e-11
ENSG00000153815	2142.54	2.3824	0.334994	7.11176	1.14574e-12	2.73832e-11
ENSG00000081870	1132.1	-2.68725	0.378015	-7.10885	1.17016e-12	2.79311e-11
ENSG00000101255	508.24	2.90478	0.408678	7.10774	1.17956e-12	2.81193e-11
ENSG00000146414	260.051	3.1779	0.447149	7.10703	1.18568e-12	2.82292e-11
ENSG00000116539	1716.14	2.29733	0.323287	7.10616	1.19316e-12	2.83711e-11
ENSG00000101955	2625.84	-2.22995	0.313878	-7.10452	1.20744e-12	2.86741e-11
ENSG00000111110	391.291	3.40396	0.479206	7.10334	1.21777e-12	2.88825e-11
ENSG00000151892	1553.38	2.33941	0.32955	7.09882	1.25827e-12	2.98051e-11
ENSG00000139514	3169.85	2.29306	0.323311	7.09242	1.31786e-12	3.11771e-11
ENSG00000123570	132.273	5.07036	0.715232	7.08911	1.3498e-12	3.18923e-11
ENSG00000083097	588.762	2.63678	0.372077	7.08666	1.37392e-12	3.2421e-11
ENSG00000152782	492.085	2.90524	0.410073	7.08469	1.39359e-12	3.28436e-11
ENSG00000198668	36964.9	2.31244	0.326555	7.08132	1.42785e-12	3.36086e-11
ENSG00000240476	90.3567	-5.76855	0.814773	-7.07995	1.44208e-12	3.39007e-11
ENSG00000188001	171.784	4.29523	0.607028	7.07584	1.48551e-12	3.48776e-11
ENSG00000179388	139.337	7.21736	1.02112	7.06811	1.57059e-12	3.68288e-11
ENSG00000137809	6907.93	2.91514	0.41245	7.06785	1.57358e-12	3.68525e-11
ENSG00000099194	22497.5	2.14424	0.303603	7.06264	1.63373e-12	3.82134e-11
ENSG00000117984	11238.6	-2.14961	0.304471	-7.06015	1.66329e-12	3.88559e-11
ENSG00000067057	3358.86	-2.22267	0.314958	-7.05704	1.70089e-12	3.96717e-11
ENSG00000100749	988.516	-2.88299	0.408544	-7.05674	1.70459e-12	3.96717e-11
ENSG00000183160	478.35	3.11652	0.441631	7.05684	1.70327e-12	3.96717e-11
ENSG00000229119	1474.03	-2.59741	0.368154	-7.05524	1.72299e-12	4.00498e-11
ENSG00000105255	484.026	-3.09825	0.439285	-7.05294	1.75175e-12	4.06676e-11
ENSG00000107864	124.846	4.32104	0.612826	7.051	1.77636e-12	4.11877e-11
ENSG00000011426	2197.35	-2.35321	0.334046	-7.04457	1.86041e-12	4.30829e-11
ENSG00000146707	877.266	-2.48559	0.352897	-7.0434	1.87604e-12	4.33909e-11
ENSG00000163918	1156.44	-2.52269	0.35841	-7.03855	1.94253e-12	4.48732e-11
ENSG00000205542	60019.2	-3.05804	0.434606	-7.03634	1.97357e-12	4.55338e-11
ENSG00000185962	152.73	-6.49507	0.923689	-7.03166	2.04088e-12	4.70285e-11
ENSG00000164104	11866.8	-3.26042	0.463862	-7.02885	2.0824e-12	4.79262e-11
ENSG00000151725	1263.45	-2.89314	0.411636	-7.02839	2.08928e-12	4.80252e-11
ENSG00000151694	1676.53	2.91588	0.414957	7.02695	2.11095e-12	4.84634e-11
ENSG00000163507	642.998	-2.84572	0.404985	-7.02673	2.11434e-12	4.84816e-11
ENSG00000131351	875.623	-2.93138	0.417294	-7.02474	2.14463e-12	4.91157e-11
ENSG00000158373	174.365	4.46852	0.636206	7.02369	2.16083e-12	4.9426e-11
ENSG00000151458	1296.2	2.33555	0.332694	7.02012	2.21682e-12	5.06446e-11
ENSG00000149596	12904.6	2.25647	0.321621	7.01595	2.28397e-12	5.21147e-11
ENSG00000050767	153.303	7.98313	1.13808	7.01457	2.30655e-12	5.25656e-11
ENSG00000131389	2676.94	2.82958	0.403449	7.01348	2.32464e-12	5.29133e-11
ENSG00000135720	3343.74	2.20065	0.313917	7.01031	2.37785e-12	5.40584e-11
ENSG00000218052	184.718	-3.86781	0.551971	-7.00726	2.43031e-12	5.51838e-11
ENSG00000108219	3672.29	2.31625	0.330667	7.00481	2.4733e-12	5.60915e-11
ENSG00000116260	6983.29	-2.19588	0.313515	-7.00406	2.48658e-12	5.63242e-11
ENSG00000126005	2798.13	-2.19202	0.313045	-7.00224	2.51904e-12	5.69903e-11
ENSG00000159167	250.615	-3.27778	0.468118	-7.00205	2.52253e-12	5.7e-11
ENSG00000268942	117.976	-4.34386	0.620771	-6.99752	2.60531e-12	5.87993e-11
ENSG00000153094	1168.43	3.21523	0.460094	6.9882	2.78433e-12	6.27637e-11
ENSG00000140416	60261.7	2.38051	0.340656	6.98803	2.78774e-12	6.27645e-11
ENSG00000177700	6516.56	-2.15882	0.309166	-6.98274	2.89476e-12	6.5036e-11
ENSG00000198056	269.463	-3.04236	0.4357	-6.9827	2.89561e-12	6.5036e-11
ENSG00000122861	6165.59	-2.86514	0.41063	-6.97743	3.00627e-12	6.74402e-11
ENSG00000231991	29196.9	-2.09804	0.30078	-6.97534	3.05142e-12	6.8371e-11
ENSG00000167695	1032.8	-2.58093	0.370062	-6.97432	3.07349e-12	6.87827e-11
ENSG00000122877	272.143	3.95243	0.567089	6.96968	3.17673e-12	7.10079e-11
ENSG00000215252	4477.09	2.2071	0.316788	6.96712	3.23491e-12	7.22218e-11
ENSG00000067369	2300.38	2.21206	0.317529	6.96648	3.24979e-12	7.24671e-11
ENSG00000168899	8116.96	-2.18606	0.313859	-6.96511	3.28156e-12	7.30882e-11
ENSG00000068903	13812.3	2.09623	0.301143	6.96091	3.38087e-12	7.52047e-11
ENSG00000277117	114.937	6.59607	0.947609	6.96075	3.38465e-12	7.52047e-11
ENSG00000156804	3985.78	2.19078	0.3151	6.95265	3.58496e-12	7.95605e-11
ENSG00000156298	1223.19	2.94826	0.424197	6.9502	3.64756e-12	8.08535e-11
ENSG00000170871	3007.38	2.20174	0.316878	6.94824	3.69877e-12	8.18912e-11
ENSG00000226608	2232.96	-2.6355	0.3794	-6.94649	3.74485e-12	8.28132e-11
ENSG00000139832	267.913	-3.99244	0.574978	-6.94364	3.82121e-12	8.44017e-11
ENSG00000243156	504.847	2.62148	0.378127	6.9328	4.12589e-12	9.10236e-11
ENSG00000236565	1495.13	-2.29748	0.331718	-6.92601	4.32862e-12	9.53831e-11
ENSG00000135925	161.192	6.87689	0.993579	6.92134	4.47405e-12	9.84715e-11
ENSG00000182752	130.456	6.83535	0.987903	6.91905	4.54674e-12	9.99531e-11
ENSG00000077044	4081.31	2.21786	0.320782	6.91392	4.71441e-12	1.03517e-10
ENSG00000031003	1055.68	2.33132	0.337203	6.91369	4.72193e-12	1.0356e-10
ENSG00000225178	18194.4	-2.52451	0.365405	-6.90879	4.88812e-12	1.07079e-10
ENSG00000239697	342.253	-2.81719	0.407915	-6.90632	4.97387e-12	1.0883e-10
ENSG00000081189	11063.7	3.10554	0.450093	6.89978	5.20836e-12	1.13827e-10
ENSG00000183765	573.227	-2.54427	0.368801	-6.89876	5.24594e-12	1.14514e-10
ENSG00000175550	9970.4	-2.71066	0.392995	-6.89745	5.2945e-12	1.15439e-10
ENSG00000073464	780.109	3.46754	0.502917	6.89486	5.39195e-12	1.17426e-10
ENSG00000104848	95.9089	5.12536	0.744833	6.88122	5.93412e-12	1.28932e-10
ENSG00000230409	764.252	3.02032	0.438915	6.88133	5.92962e-12	1.28932e-10
ENSG00000143382	3017.14	3.0726	0.446544	6.88085	5.9498e-12	1.29122e-10
ENSG00000112183	5719.6	2.58268	0.375503	6.87793	6.07294e-12	1.31642e-10
ENSG00000163431	335.748	2.84438	0.413653	6.87626	6.14461e-12	1.3304e-10
ENSG00000178031	1748.93	-2.22719	0.324008	-6.87387	6.24813e-12	1.35125e-10
ENSG00000142669	9373.69	-3.36202	0.489167	-6.87296	6.28843e-12	1.35839e-10
ENSG00000166508	6392.59	-2.82468	0.411014	-6.87247	6.31006e-12	1.36148e-10
ENSG00000111674	6043.67	-2.11364	0.307602	-6.87136	6.35922e-12	1.3705e-10
ENSG00000171943	765.428	2.42933	0.353899	6.86449	6.67315e-12	1.4365e-10
ENSG00000002834	11384.9	-2.07466	0.302342	-6.86199	6.79075e-12	1.46013e-10
ENSG00000179242	849.633	-2.37468	0.346111	-6.86105	6.83549e-12	1.46806e-10
ENSG00000132613	5619.88	2.21662	0.32333	6.85559	7.10188e-12	1.52351e-10
ENSG00000172270	20261.9	-2.05626	0.300192	-6.84982	7.39448e-12	1.58446e-10
ENSG00000130429	1693.4	-3.21587	0.469769	-6.84564	7.61348e-12	1.62951e-10
ENSG00000112276	2472.18	2.4196	0.353474	6.84519	7.63759e-12	1.6328e-10
ENSG00000187514	15339.8	-2.16109	0.315792	-6.8434	7.7333e-12	1.65137e-10
ENSG00000065526	1692.84	2.23978	0.327524	6.83853	8.00122e-12	1.70662e-10
ENSG00000128510	288.734	-3.4165	0.499868	-6.83481	8.21121e-12	1.74941e-10
ENSG00000047648	508.82	2.56926	0.376073	6.83183	8.38397e-12	1.78418e-10
ENSG00000089639	890.522	2.36624	0.346478	6.82942	8.52574e-12	1.81021e-10
ENSG00000160014	8318.97	-2.22153	0.32528	-6.82957	8.51695e-12	1.81021e-10
ENSG00000163399	14025.1	2.27223	0.332973	6.82409	8.8485e-12	1.87661e-10
ENSG00000172005	118.206	7.12783	1.04471	6.82281	8.92763e-12	1.89124e-10
ENSG00000109670	1174.87	2.40377	0.35236	6.8219	8.98435e-12	1.90109e-10
ENSG00000105499	601.627	2.93356	0.430099	6.82066	9.06206e-12	1.91536e-10
ENSG00000143603	703.797	2.46255	0.361111	6.81938	9.14349e-12	1.93039e-10
ENSG00000165097	1506.97	2.37883	0.348946	6.81718	9.28461e-12	1.95796e-10
ENSG00000198752	3216.92	2.19261	0.322056	6.80818	9.88437e-12	2.08208e-10
ENSG00000090539	788.505	4.7448	0.697047	6.80701	9.96491e-12	2.09668e-10
ENSG00000137478	1266.25	2.30464	0.338696	6.80446	1.0143e-11	2.13174e-10
ENSG00000227097	12697.5	-2.29358	0.337247	-6.80089	1.03976e-11	2.18279e-10
ENSG00000119969	358.968	-2.87092	0.422196	-6.79998	1.04635e-11	2.19416e-10
ENSG00000197077	383.765	2.71865	0.400069	6.79546	1.07965e-11	2.26144e-10
ENSG00000075461	180.863	7.71742	1.1366	6.78992	1.12199e-11	2.34749e-10
ENSG00000213626	4940.67	2.14687	0.316663	6.77967	1.20449e-11	2.51728e-10
ENSG00000166257	113.274	6.15975	0.90902	6.77626	1.23329e-11	2.57458e-10
ENSG00000146410	175.094	-3.53996	0.522482	-6.77528	1.24167e-11	2.58917e-10
ENSG00000111424	1004.14	3.53502	0.521957	6.77262	1.26474e-11	2.63433e-10
ENSG00000154096	10055	-3.10776	0.45896	-6.77132	1.27614e-11	2.65511e-10
ENSG00000156802	652.506	-2.42972	0.35905	-6.76709	1.31397e-11	2.73077e-10
ENSG00000186417	126.561	7.8663	1.16279	6.76503	1.3328e-11	2.76682e-10
ENSG00000140988	83127.3	-2.29567	0.339453	-6.76285	1.35307e-11	2.80577e-10
ENSG00000142694	384.173	-2.68603	0.39732	-6.76038	1.37629e-11	2.85076e-10
ENSG00000018625	5464.99	3.9377	0.582638	6.75839	1.39533e-11	2.88698e-10
ENSG00000103187	3234.03	-2.56219	0.379137	-6.75795	1.39955e-11	2.8925e-10
ENSG00000100908	731.627	-2.43865	0.360952	-6.75615	1.41704e-11	2.9254e-10
ENSG00000087086	29215.2	-2.61227	0.386745	-6.7545	1.43327e-11	2.95565e-10
ENSG00000108107	25718.4	-2.51179	0.372402	-6.74483	1.53206e-11	3.15587e-10
ENSG00000171033	2495.7	2.12337	0.314883	6.74336	1.54769e-11	3.18456e-10
ENSG00000112667	905.836	-2.37112	0.351642	-6.74299	1.55155e-11	3.18897e-10
ENSG00000105372	48946.5	-2.42245	0.359265	-6.74279	1.55374e-11	3.18997e-10
ENSG00000196507	3408.64	-2.13875	0.317223	-6.74209	1.56127e-11	3.20189e-10
ENSG00000123453	1320.84	-2.21337	0.328659	-6.73457	1.64419e-11	3.36454e-10
ENSG00000177556	1907.04	-2.55834	0.379877	-6.73465	1.64329e-11	3.36454e-10
ENSG00000185697	699.243	-2.49653	0.370744	-6.73384	1.65246e-11	3.37581e-10
ENSG00000224578	8849.86	-2.43529	0.361654	-6.73376	1.65332e-11	3.37581e-10
ENSG00000179454	432.789	2.89755	0.430754	6.72669	1.73565e-11	3.54005e-10
ENSG00000175832	1118.34	-3.62636	0.539566	-6.72088	1.80627e-11	3.68006e-10
ENSG00000076716	1533.83	3.17654	0.472791	6.7187	1.83354e-11	3.73153e-10
ENSG00000167325	3795.41	-2.26068	0.336493	-6.71836	1.83778e-11	3.73609e-10
ENSG00000094804	895.096	-2.67042	0.397799	-6.71298	1.90695e-11	3.87248e-10
ENSG00000138771	407.486	3.43216	0.511427	6.71095	1.93361e-11	3.92234e-10
ENSG00000164054	4046.39	-2.06859	0.308263	-6.71046	1.94008e-11	3.93119e-10
ENSG00000231007	135.395	-3.76031	0.560794	-6.70532	2.00961e-11	4.06766e-10
ENSG00000130779	2865.74	2.51206	0.374935	6.7	2.08426e-11	4.20507e-10
ENSG00000165501	605.402	-2.48984	0.371612	-6.70011	2.08268e-11	4.20507e-10
ENSG00000169689	1544.09	-2.54239	0.379444	-6.70031	2.07982e-11	4.20507e-10
ENSG00000115464	2094.77	2.57879	0.385144	6.69566	2.14704e-11	4.32704e-10
ENSG00000129521	4427.5	4.40577	0.658511	6.69051	2.22396e-11	4.47723e-10
ENSG00000139613	3228.38	2.34327	0.350533	6.68489	2.31104e-11	4.6475e-10
ENSG00000111247	226.672	-3.37801	0.505833	-6.67812	2.42033e-11	4.86204e-10
ENSG00000168476	1396.02	-2.35639	0.352885	-6.67752	2.43022e-11	4.87666e-10
ENSG00000136158	2634.15	2.40104	0.35963	6.6764	2.44879e-11	4.90865e-10
ENSG00000138593	1591.85	2.16996	0.325114	6.67446	2.48152e-11	4.96678e-10
ENSG00000172638	10588	-2.04749	0.306769	-6.67436	2.48312e-11	4.96678e-10
ENSG00000143774	10559.2	-2.23164	0.334629	-6.66898	2.57588e-11	5.1468e-10
ENSG00000232573	32636.6	-2.64513	0.396753	-6.66695	2.61172e-11	5.21281e-10
ENSG00000196547	1359.68	2.41062	0.361598	6.66659	2.61821e-11	5.22019e-10
ENSG00000152292	519.069	-3.12605	0.469295	-6.66117	2.71658e-11	5.41052e-10
ENSG00000151414	2060.53	2.12037	0.318413	6.6592	2.75323e-11	5.47766e-10
ENSG00000112531	8236.06	2.38775	0.358742	6.65591	2.8156e-11	5.59429e-10
ENSG00000172346	1592.88	2.20207	0.33085	6.65579	2.81785e-11	5.59429e-10
ENSG00000127334	3086.02	2.21745	0.333224	6.65452	2.84228e-11	5.63679e-10
ENSG00000135678	522.654	-3.43374	0.516183	-6.65218	2.88783e-11	5.72104e-10
ENSG00000274211	2449.8	2.97933	0.448116	6.64857	2.95959e-11	5.85696e-10
ENSG00000131094	97.7661	-5.00768	0.753224	-6.64833	2.96437e-11	5.86021e-10
ENSG00000141526	9616.27	-2.02366	0.304504	-6.64575	3.01669e-11	5.95731e-10
ENSG00000143363	1273.53	2.39372	0.360219	6.64517	3.02869e-11	5.9747e-10
ENSG00000122483	465.107	-2.65777	0.400062	-6.64339	3.06539e-11	6.04071e-10
ENSG00000144847	89.1615	5.19623	0.782233	6.64281	3.07751e-11	6.05817e-10
ENSG00000159256	830.775	2.32265	0.349692	6.642	3.09463e-11	6.08545e-10
ENSG00000100336	501.587	5.06682	0.76344	6.63683	3.20506e-11	6.29596e-10
ENSG00000125458	906.055	-2.33044	0.351158	-6.63645	3.21337e-11	6.30565e-10
ENSG00000219507	1704.78	-2.25728	0.340285	-6.6335	3.27827e-11	6.42624e-10
ENSG00000187741	607.538	-3.13959	0.473416	-6.63177	3.31674e-11	6.49483e-10
ENSG00000184445	811.577	-2.45083	0.369587	-6.63125	3.32853e-11	6.51106e-10
ENSG00000099901	5891.9	-2.41486	0.364205	-6.6305	3.34545e-11	6.53731e-10
ENSG00000114268	731.875	-2.44605	0.368999	-6.62888	3.38241e-11	6.60262e-10
ENSG00000160097	8690.73	2.59741	0.392229	6.62218	3.53944e-11	6.9019e-10
ENSG00000233270	1169.8	-2.35098	0.355169	-6.61933	3.6083e-11	7.02884e-10
ENSG00000158008	259.477	3.88358	0.586826	6.61795	3.64214e-11	7.08734e-10
ENSG00000151468	5431.66	3.12565	0.47241	6.61638	3.68099e-11	7.15547e-10
ENSG00000143977	1399.84	-2.35157	0.355697	-6.61118	3.81265e-11	7.4037e-10
ENSG00000102189	1116.57	2.25816	0.341813	6.60642	3.93719e-11	7.63758e-10
ENSG00000115896	138.153	8.06916	1.2215	6.60597	3.94925e-11	7.65301e-10
ENSG00000106236	18712.8	-3.01867	0.457231	-6.60206	4.05476e-11	7.84932e-10
ENSG00000170776	4298.76	2.29097	0.347103	6.60025	4.10473e-11	7.9378e-10
ENSG00000134278	1399.54	2.32621	0.352627	6.5968	4.20133e-11	8.11619e-10
ENSG00000006634	705.758	-2.7722	0.420287	-6.59596	4.22509e-11	8.15363e-10
ENSG00000128951	2555.7	-2.30807	0.350005	-6.5944	4.26966e-11	8.23113e-10
ENSG00000102172	4776.75	-2.05883	0.312537	-6.58749	4.47325e-11	8.6147e-10
ENSG00000055609	1674.18	2.27693	0.345706	6.58631	4.50903e-11	8.67465e-10
ENSG00000076003	2019.22	-2.13252	0.323893	-6.58404	4.57829e-11	8.79882e-10
ENSG00000162104	3485.39	3.05689	0.464643	6.57901	4.73591e-11	9.09235e-10
ENSG00000164694	329.354	5.9873	0.910275	6.57746	4.78556e-11	9.17824e-10
ENSG00000231298	199.312	-3.93589	0.598495	-6.57631	4.82276e-11	9.24007e-10
ENSG00000167393	8250.38	2.27028	0.345413	6.57264	4.94299e-11	9.4607e-10
ENSG00000170485	783.397	2.42465	0.369302	6.56549	5.18635e-11	9.91629e-10
ENSG00000108479	1318.47	-2.50332	0.381412	-6.56331	5.26272e-11	1.0052e-09
ENSG00000196535	5836.27	2.20361	0.33581	6.56208	5.30639e-11	1.0125e-09
ENSG00000101265	258.305	3.31833	0.505767	6.56099	5.34527e-11	1.01784e-09
ENSG00000233966	213.456	-3.55623	0.54202	-6.56107	5.34243e-11	1.01784e-09
ENSG00000073111	2141.47	-2.58923	0.39466	-6.56065	5.35743e-11	1.01911e-09
ENSG00000213080	2920.41	-2.13937	0.326107	-6.56031	5.36954e-11	1.02038e-09
ENSG00000140264	4458.12	-2.02664	0.309029	-6.55809	5.44999e-11	1.03356e-09
ENSG00000144674	9183.71	2.51543	0.383553	6.55823	5.44493e-11	1.03356e-09
ENSG00000130520	8915.07	-2.13162	0.325176	-6.55529	5.55355e-11	1.05213e-09
ENSG00000176986	1350.79	2.81458	0.429454	6.55385	5.60722e-11	1.06122e-09
ENSG00000115687	316.989	-2.7152	0.414396	-6.5522	5.66956e-11	1.07193e-09
ENSG00000255310	259.42	3.00434	0.458685	6.5499	5.75751e-11	1.08745e-09
ENSG00000136938	18330.9	-2.40285	0.367056	-6.54626	5.89962e-11	1.11317e-09
ENSG00000122042	1089.27	2.47938	0.378765	6.54596	5.91138e-11	1.11426e-09
ENSG00000158186	25451.6	1.97907	0.302399	6.54457	5.96664e-11	1.12354e-09
ENSG00000169919	2371.5	-2.1346	0.326297	-6.5419	6.07422e-11	1.14149e-09
ENSG00000175591	118.806	4.87681	0.745468	6.54195	6.07209e-11	1.14149e-09
ENSG00000169826	1763.57	2.1025	0.321498	6.5397	6.16416e-11	1.15722e-09
ENSG00000119778	530.447	2.42823	0.372069	6.52631	6.74111e-11	1.26426e-09
ENSG00000147155	1985.63	-2.11418	0.323985	-6.52555	6.77504e-11	1.26935e-09
ENSG00000074657	2068.42	2.24259	0.343787	6.52322	6.88161e-11	1.28802e-09
ENSG00000108518	16753.3	-2.34025	0.358809	-6.52228	6.92487e-11	1.29482e-09
ENSG00000102908	953.244	2.3556	0.361274	6.52028	7.01771e-11	1.31086e-09
ENSG00000136848	1083.63	2.48861	0.381791	6.51825	7.11322e-11	1.32737e-09
ENSG00000092607	2023.25	2.17363	0.333502	6.51758	7.1451e-11	1.33199e-09
ENSG00000185847	127.879	7.95174	1.22015	6.51699	7.17309e-11	1.33587e-09
ENSG00000124733	1758.95	-2.47885	0.380773	-6.51006	7.51223e-11	1.39763e-09
ENSG00000169750	369.422	-2.86678	0.440514	-6.50781	7.62537e-11	1.41727e-09
ENSG00000013297	486.52	-3.64008	0.55948	-6.50618	7.70869e-11	1.43048e-09
ENSG00000120885	901.136	-2.31898	0.35643	-6.50612	7.71177e-11	1.43048e-09
ENSG00000109063	302641	10.817	1.66575	6.49376	8.3719e-11	1.55138e-09
ENSG00000022267	19345	3.7266	0.573962	6.49276	8.42773e-11	1.56018e-09
ENSG00000205352	1730.65	-2.30165	0.354579	-6.49123	8.5141e-11	1.5746e-09
ENSG00000048052	1076.32	3.22321	0.496723	6.48894	8.64403e-11	1.59705e-09
ENSG00000125743	7343.15	-2.21806	0.341915	-6.48716	8.74707e-11	1.61448e-09
ENSG00000153902	139.692	4.41847	0.681223	6.48608	8.80977e-11	1.62445e-09
ENSG00000226084	3639.34	-2.39147	0.368857	-6.48348	8.96332e-11	1.65113e-09
ENSG00000107105	1152.28	2.21925	0.342341	6.48257	9.01754e-11	1.65948e-09
ENSG00000106483	648.814	3.41252	0.526853	6.47718	9.34536e-11	1.71811e-09
ENSG00000100628	107.526	6.49003	1.0025	6.47382	9.55567e-11	1.75504e-09
ENSG00000185201	2500.33	-2.24748	0.347243	-6.47234	9.6498e-11	1.77059e-09
ENSG00000115325	1327.95	-2.66635	0.412124	-6.46977	9.81506e-11	1.79914e-09
ENSG00000267279	427.979	-2.54855	0.394002	-6.46839	9.90541e-11	1.81392e-09
ENSG00000140525	733.777	-2.66783	0.412622	-6.46555	1.00934e-10	1.84653e-09
ENSG00000065060	1128.27	2.19776	0.340175	6.46067	1.0424e-10	1.90514e-09
ENSG00000075624	170499	-2.03998	0.315777	-6.46019	1.04575e-10	1.90939e-09
ENSG00000064989	273.037	2.99605	0.463827	6.45941	1.05112e-10	1.91732e-09
ENSG00000137133	766.863	-2.36876	0.366736	-6.45905	1.05362e-10	1.92e-09
ENSG00000204228	411.676	-2.56131	0.396598	-6.45821	1.05949e-10	1.92882e-09
ENSG00000182606	5223.6	2.59278	0.401492	6.45787	1.06187e-10	1.93125e-09
ENSG00000248187	119.113	-6.4486	0.998862	-6.45595	1.07545e-10	1.95404e-09
ENSG00000123374	900.735	-2.24725	0.348178	-6.45432	1.08708e-10	1.97325e-09
ENSG00000067900	3296.27	2.01654	0.312509	6.45275	1.09842e-10	1.9919e-09
ENSG00000261534	254.5	3.12793	0.485361	6.44455	1.15941e-10	2.10046e-09
ENSG00000205544	192.799	-3.11476	0.483455	-6.4427	1.17364e-10	2.12418e-09
ENSG00000106333	662.926	-2.57961	0.400471	-6.44143	1.18349e-10	2.13993e-09
ENSG00000134716	181.612	9.35319	1.45231	6.44022	1.193e-10	2.15503e-09
ENSG00000141682	369.807	2.9583	0.459672	6.43569	1.22914e-10	2.21817e-09
ENSG00000068796	1496.33	2.1017	0.326729	6.43254	1.2549e-10	2.26246e-09
ENSG00000196262	26321.7	-2.22866	0.34659	-6.43024	1.27403e-10	2.29473e-09
ENSG00000052795	1110.59	2.20045	0.34224	6.42955	1.27982e-10	2.30294e-09
ENSG00000125534	10357.9	-1.94086	0.302132	-6.42387	1.3285e-10	2.38822e-09
ENSG00000206417	201.962	-3.03533	0.473087	-6.416	1.39899e-10	2.51252e-09
ENSG00000099954	168.965	9.25417	1.44248	6.41546	1.40396e-10	2.51903e-09
ENSG00000113282	2429.91	2.05166	0.319848	6.4145	1.41288e-10	2.53259e-09
ENSG00000108604	2788.11	-2.06256	0.32176	-6.41025	1.4528e-10	2.60165e-09
ENSG00000237493	730.808	-2.25602	0.352079	-6.40772	1.47716e-10	2.64272e-09
ENSG00000129993	105.518	5.86406	0.915562	6.40488	1.50492e-10	2.68982e-09
ENSG00000100154	488.952	2.41419	0.377281	6.39892	1.56479e-10	2.79413e-09
ENSG00000228594	272.319	-2.81205	0.439513	-6.39811	1.57308e-10	2.80626e-09
ENSG00000115183	1209.99	2.22006	0.347037	6.39717	1.58278e-10	2.82087e-09
ENSG00000119403	1843.62	-2.04966	0.320579	-6.39362	1.61999e-10	2.88442e-09
ENSG00000074842	7309.47	-2.37126	0.370909	-6.3931	1.62561e-10	2.89167e-09
ENSG00000162409	592.014	3.4048	0.533236	6.38516	1.71213e-10	3.04267e-09
ENSG00000145014	1409.15	-2.48028	0.388728	-6.3805	1.76511e-10	3.13383e-09
ENSG00000125835	3507.11	-2.36825	0.371686	-6.37164	1.87023e-10	3.31731e-09
ENSG00000112972	1707.61	2.51138	0.394169	6.37133	1.87401e-10	3.32085e-09
ENSG00000036257	2889.2	2.19824	0.345244	6.36722	1.92488e-10	3.40774e-09
ENSG00000100678	528.86	2.65254	0.416611	6.36695	1.92826e-10	3.41049e-09
ENSG00000214026	911.996	-2.73931	0.430388	-6.36474	1.95626e-10	3.45675e-09
ENSG00000163661	3957.9	-2.37539	0.373466	-6.36039	2.0124e-10	3.55257e-09
ENSG00000261061	382.613	-3.36584	0.529569	-6.35581	2.07335e-10	3.6567e-09
ENSG00000187908	2060.16	-2.07885	0.327087	-6.35565	2.07541e-10	3.65689e-09
ENSG00000205730	1063.73	2.13809	0.336584	6.35233	2.12084e-10	3.73341e-09
ENSG00000171314	7970.86	-2.26514	0.356615	-6.35176	2.12858e-10	3.7435e-09
ENSG00000088340	499.19	-3.15701	0.49716	-6.3501	2.1518e-10	3.78075e-09
ENSG00000064393	3784.3	2.47296	0.389509	6.34891	2.1684e-10	3.80634e-09
ENSG00000100479	230.29	-3.15529	0.497051	-6.34802	2.18104e-10	3.82346e-09
ENSG00000118007	786.907	2.225	0.350508	6.34793	2.18226e-10	3.82346e-09
ENSG00000170456	1322.72	2.42252	0.381948	6.34255	2.25999e-10	3.95594e-09
ENSG00000161714	4850.25	2.33391	0.368371	6.33575	2.36184e-10	4.13034e-09
ENSG00000125967	2268.1	2.00263	0.316342	6.33057	2.44255e-10	4.26749e-09
ENSG00000213892	198.41	3.59652	0.568436	6.32704	2.49904e-10	4.36209e-09
ENSG00000188372	465.955	-2.86119	0.452456	-6.32368	2.55413e-10	4.45408e-09
ENSG00000189343	7436.93	-2.08638	0.329952	-6.32327	2.56084e-10	4.4616e-09
ENSG00000161016	58311.6	-2.2173	0.35071	-6.32233	2.57654e-10	4.48477e-09
ENSG00000133020	62574.4	12.4077	1.96345	6.31936	2.62651e-10	4.56749e-09
ENSG00000204060	990.824	2.55221	0.403918	6.31862	2.63907e-10	4.58504e-09
ENSG00000143434	2951.25	2.65738	0.420633	6.31757	2.657e-10	4.6119e-09
ENSG00000047346	1018.65	2.50243	0.396271	6.31495	2.70255e-10	4.6866e-09
ENSG00000253173	141.091	-3.45899	0.548211	-6.30959	2.7978e-10	4.84727e-09
ENSG00000097021	3509.83	-2.66923	0.423108	-6.30863	2.81523e-10	4.87294e-09
ENSG00000118640	670.211	-2.57122	0.407772	-6.30553	2.87211e-10	4.96677e-09
ENSG00000163479	9612.76	-2.12987	0.338056	-6.30035	2.96973e-10	5.13083e-09
ENSG00000231698	97.6858	6.27685	0.996662	6.29788	3.0175e-10	5.20854e-09
ENSG00000185745	703.479	-2.96177	0.470529	-6.29455	3.08285e-10	5.31641e-09
ENSG00000146918	1919.46	-2.01836	0.320706	-6.29349	3.10415e-10	5.34821e-09
ENSG00000162944	122.173	3.78263	0.6011	6.29286	3.11672e-10	5.3649e-09
ENSG00000168405	400.767	2.70908	0.43069	6.2901	3.17269e-10	5.45621e-09
ENSG00000213719	17458.6	-2.38699	0.380103	-6.27986	3.3888e-10	5.82248e-09
ENSG00000155313	2109.74	2.70091	0.430264	6.27732	3.4445e-10	5.91274e-09
ENSG00000198842	2322.72	2.00908	0.320061	6.27716	3.44821e-10	5.91366e-09
ENSG00000171988	2701.76	1.9674	0.313513	6.27533	3.48901e-10	5.97813e-09
ENSG00000188322	135.257	4.3287	0.690061	6.27292	3.54331e-10	6.0656e-09
ENSG00000070601	369.588	3.71969	0.593106	6.27154	3.57497e-10	6.11419e-09
ENSG00000157540	3320.6	1.94745	0.310605	6.26985	3.61393e-10	6.17515e-09
ENSG00000138134	526.488	-2.43571	0.38853	-6.26904	3.63292e-10	6.20192e-09
ENSG00000165516	1913.83	2.22119	0.354346	6.26842	3.64736e-10	6.22087e-09
ENSG00000154736	2417.83	2.04739	0.3267	6.2669	3.683e-10	6.27591e-09
ENSG00000270069	229.709	-2.96672	0.473526	-6.26517	3.72409e-10	6.34014e-09
ENSG00000229563	122.291	-3.91283	0.624593	-6.26461	3.73753e-10	6.35721e-09
ENSG00000174547	1761.86	-2.12163	0.338738	-6.26334	3.76829e-10	6.40369e-09
ENSG00000168610	4379.17	1.95161	0.311728	6.26063	3.83418e-10	6.50957e-09
ENSG00000188015	183.303	-3.20176	0.511422	-6.26049	3.83758e-10	6.50957e-09
ENSG00000244313	18431	-2.40406	0.384036	-6.25998	3.8502e-10	6.52503e-09
ENSG00000172757	33879.2	-2.13038	0.34037	-6.25902	3.87415e-10	6.55966e-09
ENSG00000188186	3484.82	-2.09954	0.335491	-6.25812	3.89647e-10	6.59146e-09
ENSG00000176171	8013.14	-1.9551	0.312423	-6.25787	3.90261e-10	6.59587e-09
ENSG00000170498	105.487	7.33727	1.17313	6.25445	3.98924e-10	6.73618e-09
ENSG00000165458	25950.3	2.59511	0.415257	6.2494	4.12045e-10	6.95145e-09
ENSG00000106355	1467.64	-2.23617	0.35794	-6.24732	4.17567e-10	7.03824e-09
ENSG00000275832	5215.66	2.46934	0.395609	6.24189	4.32328e-10	7.28046e-09
ENSG00000166963	17323.5	2.46347	0.39474	6.24074	4.355e-10	7.31809e-09
ENSG00000177463	1432.55	2.3329	0.373815	6.24079	4.35376e-10	7.31809e-09
ENSG00000216588	75.9611	6.16175	0.987357	6.24066	4.35741e-10	7.31809e-09
ENSG00000184160	1034.64	-2.80659	0.449809	-6.23952	4.38918e-10	7.36481e-09
ENSG00000214182	1886.03	-1.99389	0.319816	-6.23448	4.53283e-10	7.59901e-09
ENSG00000164309	210.798	4.57167	0.733499	6.23269	4.58502e-10	7.6796e-09
ENSG00000224126	164.323	-3.15041	0.505631	-6.23065	4.64493e-10	7.77296e-09
ENSG00000100393	1552.14	2.05428	0.329739	6.23003	4.66346e-10	7.79697e-09
ENSG00000078269	1168.98	2.59773	0.41701	6.22943	4.68128e-10	7.81975e-09
ENSG00000137573	1545.51	2.12808	0.341659	6.22868	4.70381e-10	7.85035e-09
ENSG00000152642	978.877	2.1729	0.348885	6.22811	4.72085e-10	7.87175e-09
ENSG00000239559	657.468	-2.48055	0.398369	-6.22675	4.76215e-10	7.93351e-09
ENSG00000138767	1369.25	2.15347	0.345884	6.22598	4.78556e-10	7.9654e-09
ENSG00000169683	1041.23	-2.45883	0.394959	-6.22553	4.7992e-10	7.98098e-09
ENSG00000170889	39281.3	-2.36171	0.379793	-6.21842	5.02199e-10	8.34402e-09
ENSG00000124782	1468.07	2.04766	0.329595	6.21264	5.21022e-10	8.64905e-09
ENSG00000198618	14258.9	-1.98641	0.319945	-6.20859	5.3461e-10	8.86376e-09
ENSG00000232187	1566.47	-2.15241	0.346688	-6.20851	5.34906e-10	8.86376e-09
ENSG00000154945	1673.59	2.13592	0.344116	6.20699	5.40087e-10	8.94166e-09
ENSG00000167525	278.223	-2.91946	0.47036	-6.20685	5.40577e-10	8.94183e-09
ENSG00000143127	3688.34	-2.36216	0.380609	-6.20626	5.42608e-10	8.96746e-09
ENSG00000107562	187.946	3.88008	0.625602	6.20215	5.5697e-10	9.19667e-09
ENSG00000179029	376.689	-2.46135	0.396866	-6.20196	5.57656e-10	9.19985e-09
ENSG00000038219	1690.57	2.09518	0.33788	6.20096	5.61184e-10	9.24986e-09
ENSG00000105856	1194.27	2.32356	0.374956	6.19688	5.75943e-10	9.47638e-09
ENSG00000123136	4799.63	-2.56354	0.413675	-6.19699	5.75523e-10	9.47638e-09
ENSG00000119640	519.618	-2.35351	0.380126	-6.19138	5.964e-10	9.80431e-09
ENSG00000038358	2113.42	2.19536	0.35473	6.18881	6.06213e-10	9.95684e-09
ENSG00000109113	6707.4	-2.36983	0.38296	-6.18819	6.08594e-10	9.98716e-09
ENSG00000151718	1331.87	2.07923	0.336299	6.18268	6.30235e-10	1.03332e-08
ENSG00000140548	500.62	2.63175	0.425962	6.17836	6.47701e-10	1.06102e-08
ENSG00000175600	581.966	-2.33171	0.37753	-6.17622	6.56561e-10	1.07459e-08
ENSG00000128965	390.343	3.04627	0.493308	6.17519	6.6083e-10	1.08063e-08
ENSG00000065923	1018.42	2.28113	0.369434	6.17466	6.63069e-10	1.08334e-08
ENSG00000164684	269.378	5.48774	0.888914	6.17353	6.67806e-10	1.09013e-08
ENSG00000180211	661.09	-2.38716	0.386741	-6.17251	6.72154e-10	1.09626e-08
ENSG00000151208	1147.69	2.10962	0.341789	6.17229	6.73077e-10	1.09681e-08
ENSG00000158887	227.854	-3.834	0.62122	-6.17172	6.75505e-10	1.09981e-08
ENSG00000091073	861.15	-2.22058	0.360299	-6.16316	7.13093e-10	1.15999e-08
ENSG00000223865	84.3038	-6.1685	1.00091	-6.16288	7.14336e-10	1.161e-08
ENSG00000197744	4227.71	-1.89382	0.307731	-6.15413	7.54921e-10	1.22589e-08
ENSG00000234964	185.324	-3.68752	0.599426	-6.15176	7.66273e-10	1.24324e-08
ENSG00000236801	3463.02	-2.26014	0.367674	-6.14714	7.88901e-10	1.27884e-08
ENSG00000100206	229.68	2.90609	0.472985	6.14415	8.03912e-10	1.30204e-08
ENSG00000111886	74.7868	5.06081	0.823724	6.14383	8.0557e-10	1.3036e-08
ENSG00000182827	2559.87	2.17715	0.354663	6.13865	8.32237e-10	1.34558e-08
ENSG00000139173	636.416	2.21152	0.360464	6.1352	8.50544e-10	1.37399e-08
ENSG00000197147	560.981	2.50522	0.408398	6.13426	8.5556e-10	1.3809e-08
ENSG00000227827	234.097	3.47389	0.566411	6.13316	8.61495e-10	1.38927e-08
ENSG00000111907	342.271	4.78199	0.779795	6.13237	8.65805e-10	1.39502e-08
ENSG00000124788	1490.81	2.01258	0.328202	6.13214	8.67046e-10	1.39581e-08
ENSG00000116106	475.971	2.47716	0.404037	6.13101	8.73228e-10	1.40455e-08
ENSG00000144395	316.175	-2.5977	0.424353	-6.12156	9.26643e-10	1.48918e-08
ENSG00000283498	74.3604	-5.02408	0.821218	-6.11784	9.4851e-10	1.52301e-08
ENSG00000147889	5655.67	-2.01119	0.32888	-6.11527	9.6394e-10	1.54645e-08
ENSG00000107902	789.778	-2.13472	0.349235	-6.11258	9.80332e-10	1.57115e-08
ENSG00000249014	219.686	-2.93259	0.479771	-6.11247	9.8102e-10	1.57115e-08
ENSG00000092148	5025.2	2.1332	0.349025	6.11189	9.84601e-10	1.57418e-08
ENSG00000280128	525.249	2.28104	0.373211	6.11194	9.84246e-10	1.57418e-08
ENSG00000092470	413.355	-2.61307	0.427671	-6.10999	9.96348e-10	1.5916e-08
ENSG00000008988	31040.2	-2.15385	0.352591	-6.10863	1.00492e-09	1.60392e-08
ENSG00000172403	34276.2	3.33364	0.5458	6.10781	1.0101e-09	1.61081e-08
ENSG00000138081	1061.78	2.37301	0.388769	6.10392	1.03499e-09	1.64909e-08
ENSG00000250471	227.251	-2.88535	0.472764	-6.10316	1.03994e-09	1.65556e-08
ENSG00000139343	1925.78	-2.16535	0.354812	-6.1028	1.04227e-09	1.65784e-08
ENSG00000075223	3676.63	2.67885	0.439087	6.10096	1.05433e-09	1.67561e-08
ENSG00000136573	82.9141	-4.9332	0.808736	-6.09989	1.0614e-09	1.6854e-08
ENSG00000165244	377.404	-2.5554	0.419023	-6.09848	1.07083e-09	1.69893e-08
ENSG00000119630	5158.51	-2.27582	0.373192	-6.09825	1.07236e-09	1.6999e-08
ENSG00000129038	5980.11	-2.20837	0.362278	-6.09578	1.08902e-09	1.72485e-08
ENSG00000007968	182.651	-3.28815	0.539457	-6.0953	1.0923e-09	1.72858e-08
ENSG00000135127	74.1716	6.50954	1.06814	6.09429	1.09922e-09	1.73658e-08
ENSG00000173198	100.273	7.03396	1.15416	6.09442	1.09833e-09	1.73658e-08
ENSG00000161677	1865.12	-2.09745	0.344183	-6.094	1.10126e-09	1.73834e-08
ENSG00000233952	121.636	3.59803	0.590952	6.08853	1.13951e-09	1.79719e-08
ENSG00000099812	204.978	2.89375	0.47539	6.0871	1.14971e-09	1.81068e-08
ENSG00000187608	609.636	-2.23807	0.367677	-6.08706	1.15001e-09	1.81068e-08
ENSG00000065057	608.891	-2.26857	0.372755	-6.08594	1.15809e-09	1.82186e-08
ENSG00000240342	16134.4	-1.86624	0.306766	-6.08359	1.17518e-09	1.84719e-08
ENSG00000056097	3498.89	1.88672	0.310184	6.08258	1.18266e-09	1.85321e-08
ENSG00000091129	664.403	2.74	0.450481	6.0824	1.18398e-09	1.85321e-08
ENSG00000105193	26734.2	-1.95587	0.321536	-6.08289	1.18032e-09	1.85321e-08
ENSG00000165490	238.452	-2.97274	0.488724	-6.08266	1.18204e-09	1.85321e-08
ENSG00000166396	122.554	-3.54231	0.582374	-6.08253	1.18303e-09	1.85321e-08
ENSG00000023287	2583.7	2.06971	0.340484	6.07873	1.21142e-09	1.89457e-08
ENSG00000173064	2524.01	2.11435	0.347938	6.07682	1.2259e-09	1.91561e-08
ENSG00000205269	360.257	2.45574	0.40413	6.0766	1.2276e-09	1.91665e-08
ENSG00000163584	3641.67	-2.98871	0.491986	-6.0748	1.24145e-09	1.93665e-08
ENSG00000136149	493.478	-2.43053	0.400307	-6.07167	1.26587e-09	1.97311e-08
ENSG00000117707	189.567	4.04117	0.665627	6.07122	1.26942e-09	1.97698e-08
ENSG00000007314	3914.5	10.4441	1.72073	6.06958	1.28248e-09	1.99565e-08
ENSG00000139116	418.519	2.52348	0.415984	6.06629	1.30902e-09	2.03526e-08
ENSG00000070018	1111.32	2.29719	0.378699	6.06601	1.31125e-09	2.03703e-08
ENSG00000165948	640.001	-2.17811	0.359249	-6.06294	1.33653e-09	2.07458e-08
ENSG00000183207	6620.62	-2.02967	0.334805	-6.06226	1.34226e-09	2.08173e-08
ENSG00000132510	1347.36	2.19049	0.36144	6.06046	1.35731e-09	2.10332e-08
ENSG00000180914	2500.85	-2.28038	0.376326	-6.0596	1.36457e-09	2.11281e-08
ENSG00000277972	1563.62	-2.26172	0.373335	-6.05815	1.37696e-09	2.13024e-08
ENSG00000239474	23504.2	2.82216	0.465907	6.05736	1.38377e-09	2.13899e-08
ENSG00000167191	4477.81	1.8648	0.307993	6.05469	1.40688e-09	2.17292e-08
ENSG00000178035	12512.2	-1.85028	0.305624	-6.0541	1.41208e-09	2.17914e-08
ENSG00000173889	876.192	2.13368	0.352481	6.05333	1.41883e-09	2.18775e-08
ENSG00000158710	13479.3	-2.65948	0.439418	-6.05228	1.42813e-09	2.20026e-08
ENSG00000059758	935.641	2.10672	0.348287	6.04883	1.45905e-09	2.24605e-08
ENSG00000143643	1666.7	2.23569	0.369696	6.04739	1.47214e-09	2.26433e-08
ENSG00000205581	8013.46	-2.02797	0.335597	-6.04288	1.51391e-09	2.32665e-08
ENSG00000162614	20212.7	2.00972	0.332627	6.04195	1.5226e-09	2.33808e-08
ENSG00000142552	8934.83	-2.53315	0.419359	-6.04052	1.53616e-09	2.35697e-08
ENSG00000012822	4832.47	2.19944	0.364443	6.03507	1.58889e-09	2.43586e-08
ENSG00000168268	3810.12	-2.0278	0.336039	-6.03441	1.59543e-09	2.44388e-08
ENSG00000105701	16305.4	-1.88084	0.31178	-6.03258	1.61358e-09	2.46965e-08
ENSG00000084093	1355.11	1.97994	0.32822	6.03235	1.61594e-09	2.47123e-08
ENSG00000161970	2322.44	-2.24379	0.37197	-6.03217	1.61775e-09	2.47198e-08
ENSG00000144331	379.579	3.40448	0.564474	6.03125	1.62698e-09	2.48404e-08
ENSG00000163202	92.6532	-8.34783	1.38446	-6.02964	1.64322e-09	2.50679e-08
ENSG00000158859	757.948	2.25928	0.374764	6.02854	1.65452e-09	2.52196e-08
ENSG00000178502	88.6253	4.35129	0.721941	6.0272	1.6682e-09	2.54074e-08
ENSG00000118515	459.298	2.31076	0.383655	6.02302	1.71187e-09	2.60512e-08
ENSG00000169223	7076.52	-1.9927	0.330855	-6.02287	1.71347e-09	2.60542e-08
ENSG00000140396	552.271	2.35449	0.391109	6.02005	1.74365e-09	2.64915e-08
ENSG00000128590	970.419	2.49797	0.414955	6.01985	1.74575e-09	2.65019e-08
ENSG00000125355	249.386	3.00287	0.499144	6.01604	1.78735e-09	2.71113e-08
ENSG00000104147	105.83	-3.78275	0.628797	-6.01585	1.78942e-09	2.71207e-08
ENSG00000130313	2159.49	-2.42201	0.402679	-6.01475	1.80163e-09	2.72835e-08
ENSG00000182774	11947.4	-2.2096	0.367402	-6.01412	1.80871e-09	2.73684e-08
ENSG00000145358	154.328	4.6271	0.769572	6.01256	1.82615e-09	2.761e-08
ENSG00000157778	1683.2	-2.10045	0.349356	-6.01236	1.82847e-09	2.76226e-08
ENSG00000149260	939.689	-2.16871	0.360754	-6.0116	1.83699e-09	2.77288e-08
ENSG00000026297	177.188	-2.96312	0.492934	-6.01119	1.84165e-09	2.77767e-08
ENSG00000142207	3318.39	2.02173	0.336421	6.00953	1.86061e-09	2.80401e-08
ENSG00000040341	1219.2	2.11884	0.352755	6.00654	1.89523e-09	2.85386e-08
ENSG00000213741	10263.4	-2.08252	0.346734	-6.00612	1.90016e-09	2.85899e-08
ENSG00000164889	7415.78	1.82598	0.30404	6.00571	1.90492e-09	2.86384e-08
ENSG00000163659	2780.65	1.89626	0.315818	6.00427	1.92192e-09	2.88706e-08
ENSG00000049541	1573.56	-2.29672	0.382619	-6.00263	1.94148e-09	2.91175e-08
ENSG00000172500	4253.88	-2.19982	0.366469	-6.00274	1.94012e-09	2.91175e-08
ENSG00000083857	7679.56	1.83549	0.305855	6.00117	1.95902e-09	2.9357e-08
ENSG00000073008	6069.51	1.85043	0.308505	5.99803	1.99721e-09	2.99052e-08
ENSG00000183307	73.683	4.8655	0.811435	5.99616	2.02041e-09	3.02283e-08
ENSG00000167476	11191.5	-1.81469	0.302658	-5.99586	2.02406e-09	3.02587e-08
ENSG00000114023	3608.36	-1.86498	0.311385	-5.9893	2.10749e-09	3.14807e-08
ENSG00000185834	4530.91	-2.09628	0.350098	-5.98769	2.12846e-09	3.17684e-08
ENSG00000242299	6227.55	-2.24038	0.374313	-5.98532	2.15969e-09	3.22087e-08
ENSG00000163701	261.219	-2.73292	0.456679	-5.98434	2.17264e-09	3.23759e-08
ENSG00000240065	178.331	-3.01972	0.505007	-5.97956	2.23744e-09	3.33149e-08
ENSG00000134698	1331.77	1.9874	0.332552	5.97623	2.28365e-09	3.3976e-08
ENSG00000204392	1954.4	-2.18863	0.366315	-5.97471	2.30498e-09	3.4266e-08
ENSG00000180354	4909.22	2.51097	0.420692	5.96867	2.3919e-09	3.55298e-08
ENSG00000135519	78.9543	5.09062	0.852984	5.96801	2.40159e-09	3.56452e-08
ENSG00000150672	148.274	3.78901	0.635448	5.96273	2.4806e-09	3.67886e-08
ENSG00000197958	24271.8	-2.12025	0.355611	-5.96226	2.48778e-09	3.68658e-08
ENSG00000110092	10738.1	-2.22754	0.373621	-5.96203	2.49117e-09	3.68868e-08
ENSG00000121621	296.66	-2.71883	0.456072	-5.96141	2.5007e-09	3.69984e-08
ENSG00000061676	6489.94	1.82199	0.305783	5.95845	2.54637e-09	3.76443e-08
ENSG00000104783	228.356	-3.32536	0.558393	-5.95523	2.59708e-09	3.83332e-08
ENSG00000151746	710.246	2.14576	0.36031	5.9553	2.59589e-09	3.83332e-08
ENSG00000226087	211.588	-3.30928	0.555754	-5.95457	2.6075e-09	3.84565e-08
ENSG00000135338	352.784	2.41208	0.405117	5.95403	2.61617e-09	3.85539e-08
ENSG00000134333	49879.9	-1.81205	0.304423	-5.95239	2.6426e-09	3.89126e-08
ENSG00000066933	898.898	2.18755	0.367673	5.94972	2.68595e-09	3.95197e-08
ENSG00000163625	2129.08	2.00493	0.337015	5.94909	2.69644e-09	3.96428e-08
ENSG00000143367	2012.4	1.89391	0.318465	5.947	2.73098e-09	4.01189e-08
ENSG00000231776	145.164	4.36634	0.734248	5.94667	2.73645e-09	4.01676e-08
ENSG00000265415	89.0975	-4.06697	0.683952	-5.94629	2.74296e-09	4.02315e-08
ENSG00000228716	1302.07	-2.32859	0.391691	-5.94495	2.76533e-09	4.05278e-08
ENSG00000185262	1947.92	-1.96674	0.330897	-5.94367	2.78717e-09	4.08157e-08
ENSG00000102678	142.875	9.03914	1.52085	5.94347	2.79056e-09	4.08333e-08
ENSG00000276550	2143	1.89333	0.318574	5.94313	2.79623e-09	4.08842e-08
ENSG00000113070	384.72	3.78719	0.637593	5.93983	2.85326e-09	4.16854e-08
ENSG00000057019	4460.72	-1.88364	0.317189	-5.93855	2.87546e-09	4.19768e-08
ENSG00000277778	168.993	3.02742	0.509874	5.9376	2.89229e-09	4.21894e-08
ENSG00000176490	1738.44	1.94193	0.327084	5.9371	2.90116e-09	4.22857e-08
ENSG00000023516	1153.62	1.9977	0.336607	5.9348	2.94202e-09	4.28143e-08
ENSG00000214517	7515.92	1.85533	0.312615	5.93487	2.94075e-09	4.28143e-08
ENSG00000232346	1234.77	-2.46092	0.414727	-5.93382	2.9597e-09	4.3038e-08
ENSG00000229419	98.4821	3.98616	0.672072	5.93115	3.00823e-09	4.37096e-08
ENSG00000148303	46096.3	-1.94393	0.327813	-5.93001	3.02918e-09	4.39797e-08
ENSG00000177600	35315.5	-2.16971	0.366063	-5.92716	3.08222e-09	4.46926e-08
ENSG00000187079	9258.38	2.00568	0.338391	5.92711	3.08308e-09	4.46926e-08
ENSG00000226564	520.954	-2.19899	0.371147	-5.92484	3.12595e-09	4.5279e-08
ENSG00000218175	5282.12	-2.10157	0.354739	-5.92428	3.13677e-09	4.54004e-08
ENSG00000204264	774.581	-2.08186	0.351443	-5.92374	3.14702e-09	4.55134e-08
ENSG00000224940	440.214	3.72812	0.629673	5.92071	3.20545e-09	4.63225e-08
ENSG00000217094	282.646	-2.88539	0.487352	-5.92054	3.20881e-09	4.63351e-08
ENSG00000188636	1942.54	1.88854	0.319094	5.91847	3.24957e-09	4.68874e-08
ENSG00000198911	8297.49	1.90339	0.321619	5.91813	3.2562e-09	4.69468e-08
ENSG00000100852	1174.65	2.04087	0.344862	5.91793	3.26022e-09	4.69683e-08
ENSG00000264384	80.226	7.18801	1.21472	5.91741	3.27052e-09	4.70803e-08
ENSG00000139793	1192.03	2.35794	0.398565	5.91607	3.29718e-09	4.74275e-08
ENSG00000065833	1262.21	2.04699	0.346014	5.9159	3.30063e-09	4.74406e-08
ENSG00000072736	259.721	2.69476	0.455591	5.91486	3.32148e-09	4.77035e-08
ENSG00000161980	448.33	-2.26595	0.383108	-5.91465	3.32589e-09	4.77299e-08
ENSG00000220842	2357.36	-2.35206	0.397715	-5.91394	3.34021e-09	4.78987e-08
ENSG00000118508	2829.65	-2.26164	0.382561	-5.91184	3.38306e-09	4.84758e-08
ENSG00000253161	127.409	-3.51583	0.594731	-5.91163	3.38729e-09	4.84991e-08
ENSG00000142089	4737.77	-1.87029	0.316543	-5.9085	3.4524e-09	4.93934e-08
ENSG00000165609	1825.9	-1.90191	0.322091	-5.90489	3.52874e-09	5.04469e-08
ENSG00000053371	2566.72	-1.87033	0.316823	-5.90338	3.5613e-09	5.08734e-08
ENSG00000244187	506.005	-2.3866	0.404336	-5.90251	3.58019e-09	5.11041e-08
ENSG00000223459	114.464	3.95336	0.670103	5.89963	3.64317e-09	5.19633e-08
ENSG00000115641	5108.86	-1.80594	0.306186	-5.89818	3.67523e-09	5.23404e-08
ENSG00000116406	1499.87	1.94446	0.329669	5.89822	3.67449e-09	5.23404e-08
ENSG00000175274	4043.56	1.88512	0.319626	5.89789	3.68176e-09	5.23935e-08
ENSG00000213261	943.711	-2.45303	0.415999	-5.89671	3.70812e-09	5.27283e-08
ENSG00000115902	1383.34	2.41174	0.409244	5.89317	3.78865e-09	5.38323e-08
ENSG00000085224	1846.67	1.88625	0.320096	5.89279	3.79737e-09	5.39151e-08
ENSG00000105486	886.961	-2.57216	0.436513	-5.89252	3.80352e-09	5.39613e-08
ENSG00000198561	4894.09	1.91081	0.324319	5.89176	3.82103e-09	5.41685e-08
ENSG00000148908	432.359	-2.74072	0.4652	-5.8915	3.82714e-09	5.42139e-08
ENSG00000010292	3696.88	-1.82412	0.309695	-5.89006	3.86058e-09	5.46461e-08
ENSG00000185818	457.357	2.79667	0.475013	5.88756	3.91941e-09	5.54367e-08
ENSG00000228236	116.274	-3.43987	0.58449	-5.88525	3.97452e-09	5.61737e-08
ENSG00000152240	1123.56	-1.98178	0.336971	-5.88115	4.07427e-09	5.75398e-08
ENSG00000169100	22495.4	-1.87215	0.318339	-5.88101	4.07763e-09	5.75437e-08
ENSG00000137161	2470.66	-2.03338	0.34578	-5.88055	4.08909e-09	5.76553e-08
ENSG00000168028	32754.1	-2.11672	0.359959	-5.88044	4.09173e-09	5.76553e-08
ENSG00000115268	19502.4	-2.18067	0.37089	-5.87955	4.11391e-09	5.79241e-08
ENSG00000182004	2061.02	-2.24084	0.381279	-5.87717	4.17328e-09	5.87157e-08
ENSG00000169926	4122.92	2.05196	0.349152	5.87699	4.17802e-09	5.8738e-08
ENSG00000204291	991.572	4.15123	0.706686	5.87422	4.24844e-09	5.9683e-08
ENSG00000165704	1493.48	-1.96467	0.334558	-5.87244	4.29438e-09	6.0283e-08
ENSG00000238018	77.385	6.45472	1.09948	5.87068	4.34021e-09	6.08805e-08
ENSG00000185437	910.896	3.11437	0.530579	5.86977	4.36403e-09	6.11687e-08
ENSG00000113615	812.595	2.0444	0.348341	5.86896	4.38549e-09	6.14233e-08
ENSG00000188229	22474.7	-2.01754	0.343831	-5.86783	4.41541e-09	6.17958e-08
ENSG00000038382	6826.62	1.78515	0.304336	5.86572	4.47175e-09	6.25374e-08
ENSG00000163590	120.49	4.08412	0.696336	5.86515	4.48722e-09	6.27067e-08
ENSG00000131149	2491.5	1.84484	0.31455	5.86502	4.49087e-09	6.27107e-08
ENSG00000165525	1137.44	2.04052	0.347954	5.86433	4.50937e-09	6.2922e-08
ENSG00000256745	1512.51	-2.16166	0.368668	-5.86342	4.53426e-09	6.32218e-08
ENSG00000107731	892.444	3.52909	0.602033	5.86196	4.57449e-09	6.37351e-08
ENSG00000133169	66.0088	-6.0619	1.03485	-5.85778	4.69101e-09	6.53098e-08
ENSG00000158406	129.265	3.6544	0.624175	5.85477	4.77679e-09	6.64544e-08
ENSG00000179593	141.478	-3.55912	0.607971	-5.8541	4.79611e-09	6.66238e-08
ENSG00000182481	9167.19	-2.38671	0.407698	-5.85411	4.79559e-09	6.66238e-08
ENSG00000233328	1814.34	-2.15779	0.368779	-5.85119	4.8808e-09	6.77497e-08
ENSG00000096696	2223.03	3.40549	0.582394	5.8474	4.99328e-09	6.92594e-08
ENSG00000164976	416.791	2.3438	0.400882	5.8466	5.0171e-09	6.95381e-08
ENSG00000136021	1777.18	1.90939	0.326642	5.84551	5.05031e-09	6.99465e-08
ENSG00000144455	1379.16	-2.02314	0.346167	-5.8444	5.08389e-09	7.03592e-08
ENSG00000132466	2664.89	1.90861	0.327074	5.83541	5.36585e-09	7.42064e-08
ENSG00000164187	805.839	2.03429	0.34877	5.83274	5.45258e-09	7.53498e-08
ENSG00000197299	284.572	-3.21723	0.551633	-5.83218	5.47078e-09	7.55454e-08
ENSG00000164916	1907.99	2.14112	0.367136	5.83195	5.4784e-09	7.55947e-08
ENSG00000165732	4012.59	1.82818	0.313639	5.82894	5.57816e-09	7.68574e-08
ENSG00000181852	3014.21	1.89257	0.324685	5.82895	5.57785e-09	7.68574e-08
ENSG00000149428	4545.17	1.99119	0.341669	5.82783	5.61511e-09	7.73093e-08
ENSG00000155254	4133.09	-2.13106	0.365884	-5.82441	5.73139e-09	7.88521e-08
ENSG00000095951	470.009	2.28664	0.392634	5.82385	5.75078e-09	7.90605e-08
ENSG00000274070	127.577	3.27957	0.563199	5.8231	5.77652e-09	7.93559e-08
ENSG00000152256	1417.43	-1.89974	0.326294	-5.82217	5.8088e-09	7.97405e-08
ENSG00000237298	139.251	3.30848	0.568321	5.8215	5.83219e-09	8.00027e-08
ENSG00000271334	72.5577	-4.34431	0.746364	-5.82063	5.86273e-09	8.03625e-08
ENSG00000124766	352.883	2.5618	0.44029	5.81845	5.93949e-09	8.13548e-08
ENSG00000198554	674.033	-2.15432	0.370268	-5.81827	5.946e-09	8.13843e-08
ENSG00000095564	1322.11	1.96497	0.337876	5.81565	6.03994e-09	8.25488e-08
ENSG00000171444	303.45	2.44596	0.420579	5.8157	6.03813e-09	8.25488e-08
ENSG00000161692	617.499	-2.10522	0.362068	-5.81445	6.08353e-09	8.30837e-08
ENSG00000179314	1988.66	1.89276	0.325679	5.81172	6.18333e-09	8.43848e-08
ENSG00000105088	76.4473	6.0335	1.03884	5.80792	6.32553e-09	8.62623e-08
ENSG00000224078	2962.85	1.87585	0.32307	5.80631	6.38628e-09	8.70271e-08
ENSG00000204536	2011.79	-1.9871	0.342291	-5.80529	6.4256e-09	8.74989e-08
ENSG00000124406	82.0583	7.09709	1.2227	5.80442	6.459e-09	8.78896e-08
ENSG00000001561	340.923	2.43905	0.420303	5.80307	6.51118e-09	8.8535e-08
ENSG00000228300	1337.83	-2.27493	0.392162	-5.80099	6.59237e-09	8.95735e-08
ENSG00000112419	1150.86	2.10171	0.362541	5.79717	6.74447e-09	9.15734e-08
ENSG00000165424	1231.75	1.91682	0.330678	5.79664	6.76554e-09	9.17928e-08
ENSG00000136908	1416.94	-1.99851	0.344867	-5.795	6.83197e-09	9.26266e-08
ENSG00000130748	990.908	-2.28581	0.394562	-5.7933	6.90169e-09	9.35039e-08
ENSG00000167548	2735.43	1.87202	0.323319	5.79001	7.03828e-09	9.52851e-08
ENSG00000107771	2378.45	1.84984	0.319762	5.78506	7.24861e-09	9.80613e-08
ENSG00000079462	299.182	-3.03471	0.524829	-5.78229	7.36923e-09	9.96209e-08
ENSG00000130175	13231.1	-1.82106	0.315022	-5.78074	7.43714e-09	1.00466e-07
ENSG00000145555	8894.63	2.01603	0.34884	5.77925	7.50342e-09	1.01288e-07
ENSG00000142541	32481.8	-2.07588	0.359315	-5.77733	7.58959e-09	1.02377e-07
ENSG00000123636	642.669	2.11931	0.36693	5.77578	7.65962e-09	1.03247e-07
ENSG00000197860	846.207	2.06262	0.357191	5.77457	7.71513e-09	1.0392e-07
ENSG00000149932	3654.56	-1.86833	0.323598	-5.77361	7.75902e-09	1.04436e-07
ENSG00000265972	6861.29	2.23623	0.387345	5.77321	7.77737e-09	1.04607e-07
ENSG00000162337	2968.23	1.80029	0.311855	5.77283	7.79519e-09	1.04771e-07
ENSG00000011258	792.389	2.06729	0.358132	5.77243	7.81345e-09	1.04941e-07
ENSG00000111912	369.395	2.31234	0.400748	5.77006	7.92449e-09	1.06356e-07
ENSG00000100342	312.734	-3.0424	0.527465	-5.76797	8.02329e-09	1.07604e-07
ENSG00000163950	2626.97	-1.81085	0.313973	-5.76753	8.04395e-09	1.07804e-07
ENSG00000139354	514.788	-2.15568	0.373884	-5.76565	8.1345e-09	1.08939e-07
ENSG00000166681	6523.83	-1.80687	0.313438	-5.76467	8.18161e-09	1.09491e-07
ENSG00000257167	108.608	-3.7367	0.648233	-5.76445	8.19268e-09	1.09561e-07
ENSG00000198523	81.3246	8.01343	1.39122	5.76001	8.41114e-09	1.12402e-07
ENSG00000116194	308.72	2.95483	0.513002	5.75988	8.41748e-09	1.12406e-07
ENSG00000176542	662.743	2.11489	0.367296	5.758	8.51147e-09	1.1358e-07
ENSG00000162413	3582.86	1.93876	0.336758	5.75713	8.55578e-09	1.14089e-07
ENSG00000134982	1469.25	1.92125	0.33378	5.75604	8.61079e-09	1.14741e-07
ENSG00000198786	84203.8	1.7528	0.304557	5.75524	8.65163e-09	1.15203e-07
ENSG00000271254	281.373	2.46604	0.42863	5.7533	8.75171e-09	1.16452e-07
ENSG00000156587	1046.58	-2.09689	0.364557	-5.75187	8.82614e-09	1.17359e-07
ENSG00000176340	1464.57	-1.94497	0.338197	-5.751	8.87153e-09	1.17878e-07
ENSG00000171812	167.01	3.4812	0.605355	5.75068	8.88861e-09	1.18021e-07
ENSG00000075702	1050.96	-1.97213	0.343091	-5.74814	9.02313e-09	1.19722e-07
ENSG00000196976	819.631	-2.13404	0.371284	-5.74774	9.04457e-09	1.19921e-07
ENSG00000076685	762.598	2.34876	0.408659	5.74749	9.05802e-09	1.20014e-07
ENSG00000134744	1896.4	2.44017	0.424726	5.74529	9.17618e-09	1.21493e-07
ENSG00000123737	1889.41	-1.91279	0.333035	-5.74353	9.27222e-09	1.22678e-07
ENSG00000185838	382.452	-2.66285	0.463782	-5.7416	9.37851e-09	1.23996e-07
ENSG00000175764	280.669	2.45353	0.427737	5.73609	9.6889e-09	1.28009e-07
ENSG00000179403	542.561	-2.73963	0.477795	-5.7339	9.81456e-09	1.29577e-07
ENSG00000237506	1706.21	-1.96023	0.341981	-5.73198	9.9267e-09	1.30965e-07
ENSG00000112679	2195.87	1.86611	0.325623	5.73089	9.99077e-09	1.31717e-07
ENSG00000172292	905.33	2.14265	0.374007	5.7289	1.01084e-08	1.33173e-07
ENSG00000129255	2652.18	-2.04462	0.357021	-5.72689	1.0229e-08	1.34507e-07
ENSG00000148516	8865.62	1.82328	0.318374	5.72685	1.02313e-08	1.34507e-07
ENSG00000181904	2375.71	1.88663	0.329433	5.72689	1.02288e-08	1.34507e-07
ENSG00000146411	93.1041	4.10124	0.716206	5.72634	1.02622e-08	1.34819e-07
ENSG00000001036	1937.9	-1.84932	0.322976	-5.7259	1.02889e-08	1.35074e-07
ENSG00000183527	1187.33	-1.95843	0.342062	-5.72537	1.0321e-08	1.354e-07
ENSG00000130270	193.875	-2.73103	0.477018	-5.72521	1.03304e-08	1.35428e-07
ENSG00000122691	2312.08	-3.35088	0.585383	-5.72426	1.03889e-08	1.36099e-07
ENSG00000112306	41111.7	-2.30169	0.402251	-5.72202	1.05263e-08	1.37803e-07
ENSG00000197081	12437.9	2.12727	0.371815	5.72131	1.05706e-08	1.38286e-07
ENSG00000184916	2133.09	2.13619	0.373485	5.71962	1.0676e-08	1.39552e-07
ENSG00000235363	394.693	-2.36356	0.413245	-5.71952	1.06824e-08	1.39552e-07
ENSG00000241749	60.9579	-5.08575	0.889305	-5.71879	1.07284e-08	1.40055e-07
ENSG00000129559	1288.06	-1.95174	0.341343	-5.71781	1.07908e-08	1.40772e-07
ENSG00000169184	226.095	3.43951	0.60156	5.71766	1.08003e-08	1.40797e-07
ENSG00000175471	252.031	-2.5088	0.439096	-5.71356	1.10638e-08	1.44131e-07
ENSG00000264490	62.1647	5.60951	0.981881	5.71302	1.10991e-08	1.4449e-07
ENSG00000149273	59916	-1.99038	0.348519	-5.71097	1.12335e-08	1.46137e-07
ENSG00000140199	697.354	2.31451	0.405316	5.71039	1.12717e-08	1.46531e-07
ENSG00000081148	79.6973	4.21693	0.738811	5.70773	1.14495e-08	1.4874e-07
ENSG00000175334	6142.94	-1.92553	0.337425	-5.70653	1.153e-08	1.49681e-07
ENSG00000120137	2369.19	1.88935	0.331112	5.70607	1.15614e-08	1.49984e-07
ENSG00000241685	5868.62	-1.95094	0.342158	-5.70187	1.185e-08	1.53622e-07
ENSG00000109819	711.463	3.57681	0.628144	5.69424	1.23921e-08	1.60538e-07
ENSG00000130751	340.251	2.47126	0.434237	5.69104	1.26269e-08	1.63466e-07
ENSG00000186174	1205.08	2.35033	0.41331	5.68659	1.29598e-08	1.67659e-07
ENSG00000233117	1582.58	2.28699	0.402257	5.6854	1.30509e-08	1.6872e-07
ENSG00000100934	2983.56	1.80102	0.316823	5.68463	1.31098e-08	1.69247e-07
ENSG00000198910	193.508	2.74308	0.482537	5.6847	1.31044e-08	1.69247e-07
ENSG00000257219	241.193	-3.74908	0.659548	-5.68432	1.31333e-08	1.69434e-07
ENSG00000260398	88.6777	3.84781	0.676959	5.68396	1.3161e-08	1.69673e-07
ENSG00000255772	63.9951	6.25988	1.10161	5.6825	1.32738e-08	1.71009e-07
ENSG00000103522	457.544	-2.74993	0.484014	-5.6815	1.33517e-08	1.71775e-07
ENSG00000260401	109.254	7.28884	1.28288	5.68162	1.33426e-08	1.71775e-07
ENSG00000100997	2087.53	-1.82528	0.321508	-5.67724	1.36885e-08	1.75987e-07
ENSG00000188243	3142.12	-2.04516	0.360304	-5.67621	1.37715e-08	1.76931e-07
ENSG00000120324	264.045	2.50705	0.441735	5.67545	1.38321e-08	1.77588e-07
ENSG00000198315	743.273	2.01636	0.355424	5.67312	1.40216e-08	1.79898e-07
ENSG00000103064	353.584	2.42877	0.428301	5.67069	1.4222e-08	1.82343e-07
ENSG00000157827	254.554	2.5501	0.44985	5.66878	1.43818e-08	1.84265e-07
ENSG00000172428	1930.7	-1.94158	0.342555	-5.66792	1.44543e-08	1.85066e-07
ENSG00000188191	944.427	-1.93291	0.341058	-5.66739	1.44988e-08	1.85478e-07
ENSG00000237973	872.166	2.29005	0.404081	5.6673	1.45064e-08	1.85478e-07
ENSG00000251361	71.3238	-7.37268	1.30104	-5.66676	1.45524e-08	1.85939e-07
ENSG00000112210	854.911	2.8359	0.500456	5.66664	1.45629e-08	1.85946e-07
ENSG00000123104	242.138	2.53234	0.447043	5.66465	1.47322e-08	1.8798e-07
ENSG00000183354	787.82	2.05121	0.362127	5.66433	1.47597e-08	1.88202e-07
ENSG00000162433	2347	-1.80089	0.317959	-5.6639	1.47971e-08	1.8855e-07
ENSG00000197417	130.758	-3.19958	0.564986	-5.66312	1.48649e-08	1.89283e-07
ENSG00000236552	56332.2	-1.95647	0.345837	-5.65722	1.53848e-08	1.95771e-07
ENSG00000253954	559.318	-2.13423	0.377302	-5.65655	1.54448e-08	1.964e-07
ENSG00000170185	1119.58	1.88829	0.333865	5.65586	1.55072e-08	1.97059e-07
ENSG00000138326	57044.8	-2.08976	0.369523	-5.65529	1.55581e-08	1.97571e-07
ENSG00000158042	3989.93	-1.93337	0.341921	-5.65443	1.56367e-08	1.98433e-07
ENSG00000256268	55.1498	-5.92657	1.04821	-5.654	1.56754e-08	1.9879e-07
ENSG00000166441	29645.1	-2.09518	0.370651	-5.65269	1.57954e-08	2.00176e-07
ENSG00000146376	1276.07	-1.87256	0.331278	-5.65255	1.58084e-08	2.00204e-07
ENSG00000233762	1210.47	-2.22439	0.393566	-5.65187	1.58707e-08	2.00857e-07
ENSG00000168785	1903.34	-1.88406	0.33341	-5.65087	1.59642e-08	2.01902e-07
ENSG00000164587	29619.2	-1.85055	0.327508	-5.65041	1.60062e-08	2.02297e-07
ENSG00000135486	11638.8	-1.89727	0.335793	-5.65011	1.60342e-08	2.02513e-07
ENSG00000135063	94.2155	4.49649	0.79599	5.64892	1.61458e-08	2.03785e-07
ENSG00000166794	3159.49	-2.02127	0.357873	-5.64802	1.62305e-08	2.04701e-07
ENSG00000173905	2194.59	2.26352	0.40077	5.64792	1.62403e-08	2.04701e-07
ENSG00000147251	1361.29	2.66843	0.472506	5.6474	1.62893e-08	2.05179e-07
ENSG00000082641	28444.2	1.81112	0.320839	5.64495	1.65227e-08	2.0785e-07
ENSG00000218426	14062.7	-1.92603	0.341195	-5.64494	1.65237e-08	2.0785e-07
ENSG00000212664	518.168	-2.38315	0.422197	-5.64464	1.65531e-08	2.0808e-07
ENSG00000136830	24530	-2.04537	0.362425	-5.64357	1.66563e-08	2.09236e-07
ENSG00000114353	12921.7	-1.86058	0.329688	-5.64344	1.66687e-08	2.09251e-07
ENSG00000166965	701.177	-2.05207	0.363718	-5.64194	1.68149e-08	2.10944e-07
ENSG00000104872	2929.31	-2.03196	0.360626	-5.63452	1.75547e-08	2.20077e-07
ENSG00000108774	1346.71	-1.94888	0.345946	-5.63347	1.76624e-08	2.21279e-07
ENSG00000162066	559.367	-2.21931	0.39417	-5.63033	1.79868e-08	2.25191e-07
ENSG00000162390	1292.14	2.27939	0.404997	5.62817	1.82134e-08	2.27875e-07
ENSG00000065675	116.025	8.73851	1.55282	5.6275	1.8284e-08	2.28606e-07
ENSG00000140534	276.597	-2.86785	0.509707	-5.62646	1.83943e-08	2.29827e-07
ENSG00000215105	199.664	2.69081	0.478252	5.62635	1.84064e-08	2.29827e-07
ENSG00000111229	5545.78	-2.02123	0.359339	-5.62487	1.85652e-08	2.31655e-07
ENSG00000158716	806.726	-2.04177	0.363059	-5.6238	1.86799e-08	2.3293e-07
ENSG00000101782	6695.51	1.73955	0.309371	5.62287	1.87805e-08	2.33928e-07
ENSG00000275620	89.312	5.58137	0.992626	5.62283	1.8785e-08	2.33928e-07
ENSG00000132938	61.8556	6.21169	1.10531	5.61984	1.9113e-08	2.37853e-07
ENSG00000169189	3009.64	-1.98013	0.352457	-5.61808	1.9309e-08	2.40132e-07
ENSG00000120539	643.683	-2.11891	0.377208	-5.61734	1.93916e-08	2.40999e-07
ENSG00000104067	2161.08	1.7802	0.31709	5.61416	1.97515e-08	2.45308e-07
ENSG00000074410	89.8484	-4.3234	0.770339	-5.61233	1.99616e-08	2.47752e-07
ENSG00000170860	2315.65	-2.12996	0.379668	-5.61006	2.02256e-08	2.50862e-07
ENSG00000239828	112.998	3.32774	0.593218	5.60963	2.02755e-08	2.51314e-07
ENSG00000198937	970.034	-2.1916	0.390792	-5.6081	2.04566e-08	2.5339e-07
ENSG00000162551	6993.26	-2.80321	0.500112	-5.60516	2.08067e-08	2.57556e-07
ENSG00000144868	590.104	2.0347	0.363262	5.6012	2.12867e-08	2.63323e-07
ENSG00000165868	926.091	1.91974	0.342836	5.59961	2.14839e-08	2.65586e-07
ENSG00000156030	1338.42	1.8371	0.328145	5.59844	2.16294e-08	2.67207e-07
ENSG00000146386	908.49	-2.48867	0.444704	-5.59623	2.19058e-08	2.70442e-07
ENSG00000205129	151.159	-3.08373	0.5511	-5.59559	2.19876e-08	2.71273e-07
ENSG00000137288	2210.58	-1.83144	0.32755	-5.59133	2.25332e-08	2.77821e-07
ENSG00000160218	791.593	1.9439	0.347796	5.58918	2.2814e-08	2.81021e-07
ENSG00000179295	5612.11	1.8245	0.326438	5.58912	2.2823e-08	2.81021e-07
ENSG00000135048	1494.7	2.14437	0.383715	5.58844	2.29119e-08	2.8193e-07
ENSG00000158467	619.754	2.30338	0.4122	5.58801	2.29685e-08	2.8244e-07
ENSG00000178464	2506.94	-1.81823	0.325475	-5.58637	2.31863e-08	2.8493e-07
ENSG00000143376	1245.26	1.84834	0.330894	5.58588	2.32522e-08	2.85551e-07
ENSG00000121741	3286.51	1.7344	0.310803	5.58039	2.39981e-08	2.94517e-07
ENSG00000125821	2844.86	-2.0482	0.36713	-5.57896	2.41964e-08	2.96756e-07
ENSG00000072135	2027.69	-1.80031	0.322868	-5.57599	2.46126e-08	3.01662e-07
ENSG00000170017	4700.03	-1.7963	0.322464	-5.57054	2.53952e-08	3.10938e-07
ENSG00000170043	2789.93	-1.90578	0.342121	-5.57049	2.54028e-08	3.10938e-07
ENSG00000060237	5980.96	1.71425	0.307851	5.56843	2.57042e-08	3.14421e-07
ENSG00000185761	585.609	3.85823	0.693526	5.56321	2.64861e-08	3.23773e-07
ENSG00000085117	15123.1	-2.08614	0.375003	-5.563	2.6518e-08	3.23951e-07
ENSG00000140937	2163.17	1.79403	0.322653	5.56026	2.69372e-08	3.28856e-07
ENSG00000120729	3121.31	8.65417	1.55695	5.55842	2.72222e-08	3.32118e-07
ENSG00000077522	22036.7	9.02906	1.62446	5.55817	2.72613e-08	3.32377e-07
ENSG00000157103	79.5598	7.95269	1.43148	5.55558	2.76689e-08	3.37126e-07
ENSG00000179456	3399.61	1.74926	0.314873	5.55545	2.76899e-08	3.37162e-07
ENSG00000123191	217.161	2.61256	0.470394	5.55398	2.79232e-08	3.39781e-07
ENSG00000111371	7794.66	1.98526	0.357592	5.55174	2.82836e-08	3.43942e-07
ENSG00000166788	692.99	-2.36293	0.425762	-5.54989	2.8585e-08	3.47381e-07
ENSG00000138623	2370.23	-1.74844	0.31508	-5.54921	2.8697e-08	3.48514e-07
ENSG00000075151	5197.3	1.79875	0.324333	5.54599	2.92292e-08	3.54746e-07
ENSG00000174373	314.48	2.3204	0.418629	5.54285	2.97582e-08	3.60932e-07
ENSG00000100401	7859.46	-1.91496	0.345572	-5.5414	3.00057e-08	3.63697e-07
ENSG00000142676	45732.2	-1.93854	0.349943	-5.53959	3.03172e-08	3.67235e-07
ENSG00000142534	38914.2	-1.85113	0.334277	-5.5377	3.06472e-08	3.70991e-07
ENSG00000169925	1876.96	1.77929	0.321493	5.53444	3.12223e-08	3.77555e-07
ENSG00000196196	329.994	-2.3393	0.422683	-5.5344	3.123e-08	3.77555e-07
ENSG00000129757	1515.02	3.30428	0.597241	5.53258	3.15557e-08	3.81245e-07
ENSG00000116586	2255.66	-1.89647	0.342946	-5.52993	3.20354e-08	3.8679e-07
ENSG00000154310	67.3838	6.99629	1.26577	5.52728	3.25231e-08	3.92424e-07
ENSG00000262061	87.2152	3.75263	0.679247	5.52468	3.30078e-08	3.98015e-07
ENSG00000150961	2799.99	1.73661	0.314446	5.52276	3.33723e-08	4.0215e-07
ENSG00000101220	2363.84	-2.33367	0.422624	-5.52184	3.35461e-08	4.03984e-07
ENSG00000198727	76596.3	1.65969	0.300674	5.51991	3.39178e-08	4.08196e-07
ENSG00000110076	888.296	-1.92846	0.349395	-5.51941	3.40143e-08	4.09094e-07
ENSG00000188269	104.617	3.43949	0.623653	5.51507	3.48639e-08	4.19041e-07
ENSG00000106330	667.791	-2.02947	0.368035	-5.51435	3.50077e-08	4.20227e-07
ENSG00000279095	1260.13	1.87087	0.339268	5.51442	3.49922e-08	4.20227e-07
ENSG00000144445	521.769	2.27403	0.412652	5.51077	3.57263e-08	4.28578e-07
ENSG00000082438	623.069	2.46435	0.447308	5.5093	3.60263e-08	4.31899e-07
ENSG00000104899	933.624	-2.05372	0.372858	-5.50804	3.62861e-08	4.34455e-07
ENSG00000175756	6020.58	-1.86239	0.338117	-5.50812	3.62695e-08	4.34455e-07
ENSG00000107833	1311.05	-2.25603	0.409624	-5.50755	3.63856e-08	4.35366e-07
ENSG00000157326	521.867	-2.24016	0.40677	-5.50719	3.64614e-08	4.35993e-07
ENSG00000119285	1505.79	2.20997	0.401336	5.50654	3.65949e-08	4.37309e-07
ENSG00000162373	136.891	-3.12859	0.568647	-5.50181	3.75921e-08	4.48938e-07
ENSG00000075420	2536.79	1.93858	0.352383	5.50134	3.76909e-08	4.4983e-07
ENSG00000110031	659.345	-1.96186	0.356756	-5.49915	3.81631e-08	4.55174e-07
ENSG00000144357	2330.61	2.05884	0.374486	5.49777	3.84616e-08	4.58441e-07
ENSG00000224094	293.947	-2.60537	0.473927	-5.49741	3.85405e-08	4.59087e-07
ENSG00000106803	1872.48	-2.22715	0.40531	-5.49492	3.90886e-08	4.65319e-07
ENSG00000204381	722.137	-1.93025	0.351324	-5.49422	3.92433e-08	4.66862e-07
ENSG00000134243	15543	1.72948	0.31484	5.49321	3.94689e-08	4.69247e-07
ENSG00000104884	2895.4	-1.7358	0.316392	-5.48625	4.10566e-08	4.87812e-07
ENSG00000127481	5831.29	1.68479	0.307137	5.48547	4.12365e-08	4.89637e-07
ENSG00000261168	135.787	3.36528	0.613559	5.48484	4.1384e-08	4.91076e-07
ENSG00000183298	168.169	-2.89166	0.527247	-5.48445	4.1475e-08	4.91843e-07
ENSG00000221821	206.792	-2.55897	0.466699	-5.48312	4.1788e-08	4.9524e-07
ENSG00000101474	4476.37	-1.69029	0.308328	-5.48214	4.20211e-08	4.97686e-07
ENSG00000130255	20543.5	-2.16952	0.395963	-5.4791	4.27506e-08	5.0599e-07
ENSG00000206503	22282.2	-1.64295	0.299864	-5.47899	4.27765e-08	5.0599e-07
ENSG00000142303	168.997	3.03984	0.555005	5.47715	4.32227e-08	5.10943e-07
ENSG00000168701	1586	-1.8727	0.341926	-5.4769	4.32841e-08	5.11344e-07
ENSG00000124177	1338.29	1.86097	0.339855	5.47578	4.35588e-08	5.14264e-07
ENSG00000130244	392.253	-2.33249	0.426104	-5.47399	4.4002e-08	5.19167e-07
ENSG00000140557	2880.3	1.97638	0.36115	5.47245	4.43868e-08	5.23377e-07
ENSG00000055118	118.603	5.15773	0.942637	5.4716	4.45991e-08	5.25548e-07
ENSG00000241553	3046.44	-2.10454	0.384723	-5.47027	4.49353e-08	5.29175e-07
ENSG00000170779	616.48	-2.10883	0.38568	-5.46783	4.55575e-08	5.36164e-07
ENSG00000168014	2546.54	1.73913	0.318101	5.46723	4.57116e-08	5.37638e-07
ENSG00000167110	3999.23	1.78313	0.326465	5.46192	4.7102e-08	5.53641e-07
ENSG00000090013	1430.11	-1.82044	0.333315	-5.46161	4.71834e-08	5.54248e-07
ENSG00000153179	1188.6	1.82181	0.333716	5.45918	4.78346e-08	5.61544e-07
ENSG00000243716	623.982	2.20906	0.404683	5.45875	4.79504e-08	5.62549e-07
ENSG00000196730	4112.53	1.68143	0.308111	5.45723	4.83609e-08	5.67009e-07
ENSG00000213442	14498.7	-1.82816	0.335126	-5.45514	4.89339e-08	5.73366e-07
ENSG00000134905	3746.97	-1.68506	0.308943	-5.45429	4.9169e-08	5.75759e-07
ENSG00000150630	1351.41	-2.33504	0.428135	-5.45398	4.92555e-08	5.7641e-07
ENSG00000229152	469.146	2.37157	0.4349	5.45313	4.94897e-08	5.78788e-07
ENSG00000162378	2245.43	1.96904	0.361108	5.45276	4.95932e-08	5.78908e-07
ENSG00000164211	874.366	2.00517	0.36772	5.45298	4.95339e-08	5.78908e-07
ENSG00000198755	29743.2	-1.87884	0.344562	-5.45283	4.95757e-08	5.78908e-07
ENSG00000197971	113.229	3.64486	0.668846	5.44947	5.05195e-08	5.89351e-07
ENSG00000067113	728.422	1.9625	0.360136	5.44933	5.05612e-08	5.8947e-07
ENSG00000133878	78.8812	8.2063	1.50615	5.44853	5.07883e-08	5.91747e-07
ENSG00000134644	2309.62	1.72445	0.316549	5.44765	5.10406e-08	5.94315e-07
ENSG00000138688	2508.93	1.93757	0.355939	5.44355	5.22305e-08	6.07791e-07
ENSG00000231274	71.4432	5.20155	0.955671	5.44283	5.24414e-08	6.09864e-07
ENSG00000143473	247.862	2.40202	0.441466	5.44101	5.29782e-08	6.15723e-07
ENSG00000169246	177.323	2.68084	0.492864	5.4393	5.34894e-08	6.21277e-07
ENSG00000243444	100.089	3.53578	0.650159	5.43833	5.37822e-08	6.24289e-07
ENSG00000072364	3828.71	1.68026	0.308986	5.43798	5.38866e-08	6.25111e-07
ENSG00000107796	3518.14	3.11478	0.572925	5.43663	5.42976e-08	6.29487e-07
ENSG00000103152	1569.36	-1.78173	0.327953	-5.43287	5.54555e-08	6.42512e-07
ENSG00000111266	388.109	2.27384	0.418878	5.42842	5.68558e-08	6.57917e-07
ENSG00000257151	311.542	2.25306	0.415046	5.42845	5.68463e-08	6.57917e-07
ENSG00000134779	3288.79	-1.68778	0.310965	-5.42756	5.71282e-08	6.60661e-07
ENSG00000133065	2164	1.72614	0.318117	5.42612	5.7591e-08	6.65599e-07
ENSG00000169738	1754.96	-1.79774	0.331321	-5.42596	5.76427e-08	6.65784e-07
ENSG00000128607	2133.08	1.90039	0.350372	5.42392	5.83055e-08	6.72606e-07
ENSG00000203875	7395.94	-1.80947	0.333609	-5.42393	5.83033e-08	6.72606e-07
ENSG00000123080	1861.66	-1.94405	0.358481	-5.42302	5.8602e-08	6.75608e-07
ENSG00000145416	428.122	2.35793	0.43491	5.42164	5.90561e-08	6.80423e-07
ENSG00000155886	87.8605	8.34894	1.54021	5.42065	5.93822e-08	6.83758e-07
ENSG00000116670	2155.56	-1.94239	0.358364	-5.42017	5.95419e-08	6.85173e-07
ENSG00000182195	559.502	-2.15121	0.396923	-5.41971	5.96944e-08	6.86504e-07
ENSG00000162885	430.931	2.09493	0.386596	5.4189	5.9966e-08	6.88777e-07
ENSG00000188153	548.671	2.16544	0.399604	5.41897	5.99442e-08	6.88777e-07
ENSG00000278864	148.813	2.86159	0.528145	5.41819	6.02066e-08	6.91115e-07
ENSG00000229628	55.6416	5.71885	1.05574	5.41689	6.06452e-08	6.95722e-07
ENSG00000166997	987.705	-2.18722	0.403847	-5.41597	6.09557e-08	6.98854e-07
ENSG00000111602	2110.03	-1.94344	0.358858	-5.41562	6.10767e-08	6.99811e-07
ENSG00000214223	1193.28	-2.20859	0.407853	-5.41516	6.12334e-08	7.01175e-07
ENSG00000186594	4520.74	1.66338	0.307331	5.41234	6.22071e-08	7.1145e-07
ENSG00000241627	197.48	2.74117	0.506457	5.41245	6.21694e-08	7.1145e-07
ENSG00000112514	4404.32	-1.74072	0.321674	-5.41144	6.25202e-08	7.14593e-07
ENSG00000105379	591.922	-1.98387	0.36666	-5.41064	6.27998e-08	7.1691e-07
ENSG00000234779	65.2335	-4.32962	0.800195	-5.41071	6.27749e-08	7.1691e-07
ENSG00000178726	370.878	2.87708	0.531788	5.41019	6.29565e-08	7.18259e-07
ENSG00000139410	531.753	-2.21157	0.408912	-5.40842	6.35828e-08	7.24961e-07
ENSG00000138032	1826.89	2.03058	0.375665	5.40531	6.46971e-08	7.37215e-07
ENSG00000243279	307.244	-2.53105	0.468304	-5.40472	6.49085e-08	7.39171e-07
ENSG00000167526	75433.4	-2.07925	0.384779	-5.40374	6.52639e-08	7.42766e-07
ENSG00000235065	258.804	-2.46021	0.455436	-5.40187	6.59491e-08	7.50105e-07
ENSG00000091436	2235.9	2.01919	0.373888	5.40053	6.64439e-08	7.55273e-07
ENSG00000233369	776.977	1.90472	0.352708	5.40028	6.65383e-08	7.55885e-07
ENSG00000218227	2043.69	-1.82336	0.337653	-5.40011	6.65996e-08	7.56121e-07
ENSG00000173542	1944.49	1.78786	0.331227	5.39769	6.75033e-08	7.65913e-07
ENSG00000137269	472.58	2.14757	0.397944	5.39667	6.78909e-08	7.69473e-07
ENSG00000268879	109.115	4.05503	0.751398	5.39664	6.78996e-08	7.69473e-07
ENSG00000181524	4404.17	-1.82774	0.338717	-5.39607	6.81181e-08	7.71481e-07
ENSG00000159335	21930.1	-2.49258	0.462018	-5.39499	6.85273e-08	7.75644e-07
ENSG00000132780	7869.21	-1.9307	0.357929	-5.39408	6.88738e-08	7.79093e-07
ENSG00000137393	575.605	2.76431	0.512565	5.39308	6.92584e-08	7.82968e-07
ENSG00000074527	1277.88	1.78071	0.330416	5.3893	7.07317e-08	7.99139e-07
ENSG00000137571	79.1464	6.28145	1.16597	5.38733	7.15132e-08	8.07248e-07
ENSG00000170153	108.498	3.43003	0.636693	5.38727	7.1536e-08	8.07248e-07
ENSG00000139687	2196.36	1.70537	0.316592	5.38665	7.17825e-08	8.09539e-07
ENSG00000147852	2193.42	2.66723	0.495279	5.38531	7.23203e-08	8.15112e-07
ENSG00000107372	8001.92	2.07493	0.385463	5.38295	7.32732e-08	8.25353e-07
ENSG00000076321	727.684	1.95457	0.363177	5.38186	7.37213e-08	8.29899e-07
ENSG00000092841	31982.5	-2.05979	0.382744	-5.38165	7.38067e-08	8.30359e-07
ENSG00000105640	8193.36	-1.90964	0.355067	-5.37824	7.52184e-08	8.4573e-07
ENSG00000176974	507.355	-2.25012	0.418391	-5.37802	7.53085e-08	8.46234e-07
ENSG00000165272	1138.09	2.63973	0.49088	5.37754	7.5509e-08	8.47927e-07
ENSG00000198125	60.8452	6.77234	1.2594	5.37745	7.55502e-08	8.47927e-07
ENSG00000152818	2752.27	1.69085	0.314458	5.37702	7.57282e-08	8.49413e-07
ENSG00000048392	1519.68	1.83795	0.341954	5.37487	7.66399e-08	8.59122e-07
ENSG00000100417	1903.49	-1.7955	0.334165	-5.37308	7.74032e-08	8.67158e-07
ENSG00000149571	316.628	-3.01368	0.560984	-5.37212	7.78165e-08	8.71264e-07
ENSG00000070950	625.782	-2.21853	0.413246	-5.36854	7.93773e-08	8.88206e-07
ENSG00000184271	327.974	2.20444	0.41101	5.36346	8.16419e-08	9.12998e-07
ENSG00000178974	1373.69	2.57448	0.480022	5.36325	8.17372e-08	9.13517e-07
ENSG00000108510	1732.8	1.77262	0.330525	5.36306	8.18232e-08	9.13929e-07
ENSG00000137509	1364.94	-1.82608	0.340538	-5.36234	8.21496e-08	9.17026e-07
ENSG00000137872	63.3359	6.08913	1.13559	5.3621	8.22617e-08	9.17727e-07
ENSG00000100625	1220.34	1.81553	0.338723	5.35993	8.32545e-08	9.27693e-07
ENSG00000162585	2340.5	-1.91006	0.356353	-5.36002	8.32146e-08	9.27693e-07
ENSG00000198369	702.955	2.17056	0.405044	5.35883	8.37629e-08	9.328e-07
ENSG00000100911	3045.14	-1.90212	0.355054	-5.35727	8.44875e-08	9.40308e-07
ENSG00000004799	60.9789	6.83576	1.27606	5.35692	8.46503e-08	9.41558e-07
ENSG00000139112	1663.72	1.9621	0.366425	5.35472	8.5691e-08	9.51997e-07
ENSG00000189306	2530.89	-1.94523	0.36327	-5.35477	8.56631e-08	9.51997e-07
ENSG00000144824	1406.59	1.76945	0.330497	5.35392	8.60711e-08	9.55651e-07
ENSG00000167088	2873.59	-2.05176	0.383258	-5.35348	8.62798e-08	9.57398e-07
ENSG00000132432	3523.76	-2.21768	0.41448	-5.3505	8.77122e-08	9.72713e-07
ENSG00000116731	1941.89	1.70577	0.31883	5.3501	8.79033e-08	9.73678e-07
ENSG00000243859	182.764	-2.92396	0.546524	-5.3501	8.79036e-08	9.73678e-07
ENSG00000105048	52737.2	2.79443	0.522426	5.34895	8.84664e-08	9.79329e-07
ENSG00000196369	219.671	2.52557	0.472313	5.34722	8.93138e-08	9.88124e-07
ENSG00000169020	677.429	-2.09502	0.391856	-5.34639	8.97282e-08	9.91531e-07
ENSG00000171960	999.585	-2.21563	0.414411	-5.34645	8.96951e-08	9.91531e-07
ENSG00000116016	1460.88	2.03394	0.380446	5.34621	8.98154e-08	9.91906e-07
ENSG00000174405	712.488	1.95325	0.365433	5.34502	9.0409e-08	9.97409e-07
ENSG00000264350	494.656	-2.11826	0.396307	-5.34499	9.04206e-08	9.97409e-07
ENSG00000111911	1432.76	1.74928	0.327315	5.34434	9.07486e-08	1.00043e-06
ENSG00000079691	500.546	2.28916	0.428461	5.34274	9.15501e-08	1.00867e-06
ENSG00000173486	3082.6	-1.7665	0.33065	-5.3425	9.1672e-08	1.00942e-06
ENSG00000170390	983.036	1.81359	0.339473	5.34237	9.17413e-08	1.00959e-06
ENSG00000179085	545.129	-1.9933	0.373142	-5.34194	9.19553e-08	1.01135e-06
ENSG00000107957	8540.25	1.86127	0.348715	5.33751	9.42294e-08	1.03575e-06
ENSG00000181019	6829.27	-1.64916	0.308984	-5.33737	9.43048e-08	1.03596e-06
ENSG00000144560	861.414	1.86158	0.348816	5.33686	9.45718e-08	1.03828e-06
ENSG00000141756	12163.8	-1.68732	0.316241	-5.33555	9.52574e-08	1.0452e-06
ENSG00000104763	6107.71	1.84275	0.345569	5.33252	9.68611e-08	1.06217e-06
ENSG00000138092	620.911	-2.78032	0.521611	-5.33025	9.8077e-08	1.07487e-06
ENSG00000182957	349.308	2.25525	0.423122	5.33001	9.8205e-08	1.07564e-06
ENSG00000135932	3422.56	1.6518	0.30993	5.32958	9.84391e-08	1.07757e-06
ENSG00000221983	20791.4	-1.8935	0.355481	-5.32659	1.00075e-07	1.09483e-06
ENSG00000213315	238.384	-2.44339	0.458843	-5.32512	1.00887e-07	1.10307e-06
ENSG00000211450	1448.8	-1.81106	0.340112	-5.32488	1.01019e-07	1.10386e-06
ENSG00000126453	1090.11	-2.31957	0.435623	-5.32473	1.01102e-07	1.10412e-06
ENSG00000100077	537.713	2.06141	0.387193	5.32397	1.01527e-07	1.10811e-06
ENSG00000068831	63.4947	4.21483	0.791727	5.32358	1.01743e-07	1.10983e-06
ENSG00000117691	1486.52	-1.91299	0.359448	-5.32203	1.02615e-07	1.11868e-06
ENSG00000197858	5045.12	-1.67366	0.314501	-5.32166	1.02827e-07	1.12034e-06
ENSG00000234287	2106.09	-1.88059	0.353582	-5.31867	1.04526e-07	1.13819e-06
ENSG00000170961	1054.95	-2.51047	0.472104	-5.31761	1.05138e-07	1.14418e-06
ENSG00000060656	3498.76	-1.85377	0.348914	-5.31297	1.07853e-07	1.17304e-06
ENSG00000125611	806.908	-1.87502	0.353211	-5.30849	1.10537e-07	1.20154e-06
ENSG00000100316	91773.4	-1.84162	0.347005	-5.30718	1.11332e-07	1.20947e-06
ENSG00000213949	825.976	2.51815	0.474575	5.30611	1.11988e-07	1.21589e-06
ENSG00000104177	743.26	2.12981	0.401637	5.30282	1.14029e-07	1.23723e-06
ENSG00000263266	14505.4	-1.76608	0.333051	-5.30273	1.14086e-07	1.23723e-06
ENSG00000123908	2633.99	1.76501	0.333022	5.29997	1.15824e-07	1.25534e-06
ENSG00000216866	394.487	-2.06917	0.390431	-5.29971	1.15986e-07	1.25637e-06
ENSG00000180879	4143.51	-1.77575	0.335097	-5.2992	1.1631e-07	1.25915e-06
ENSG00000170802	600.066	1.94127	0.366363	5.29877	1.16588e-07	1.26143e-06
ENSG00000173801	377.965	3.18577	0.601305	5.29809	1.17021e-07	1.26537e-06
ENSG00000019995	794.147	2.61414	0.493476	5.29739	1.17468e-07	1.26947e-06
ENSG00000142627	2304.79	-1.78103	0.33622	-5.29722	1.17579e-07	1.26993e-06
ENSG00000130559	2919.65	1.65295	0.312166	5.29511	1.18947e-07	1.28397e-06
ENSG00000153140	622.819	-1.90809	0.360421	-5.29407	1.19623e-07	1.29051e-06
ENSG00000135837	1630.19	1.73994	0.328878	5.29054	1.21956e-07	1.31416e-06
ENSG00000281649	1141.83	1.98953	0.376051	5.29058	1.2193e-07	1.31416e-06
ENSG00000106537	61.7431	4.28329	0.809734	5.28975	1.22486e-07	1.31911e-06
ENSG00000147124	392.44	2.10451	0.397872	5.28942	1.22705e-07	1.32071e-06
ENSG00000069011	477.199	2.18911	0.414065	5.28688	1.24423e-07	1.33842e-06
ENSG00000166073	2849.87	-1.65539	0.313336	-5.28311	1.27009e-07	1.36546e-06
ENSG00000198517	878.776	1.81397	0.34338	5.28267	1.27315e-07	1.36796e-06
ENSG00000143318	122.022	3.70017	0.700624	5.28125	1.28306e-07	1.37781e-06
ENSG00000049239	5110.74	-1.71586	0.325006	-5.27947	1.29556e-07	1.39043e-06
ENSG00000171863	17840.2	-1.84735	0.349963	-5.2787	1.30103e-07	1.3955e-06
ENSG00000167772	93.5535	-3.64824	0.691382	-5.27674	1.31503e-07	1.40971e-06
ENSG00000184545	117.849	3.88691	0.736951	5.27431	1.33256e-07	1.42768e-06
ENSG00000106993	2383.68	1.75525	0.332859	5.27327	1.34012e-07	1.43495e-06
ENSG00000253683	1949.11	-1.67989	0.318592	-5.27287	1.34308e-07	1.4373e-06
ENSG00000138182	511.355	-1.97948	0.375439	-5.27243	1.34629e-07	1.43991e-06
ENSG00000109475	19519.4	-2.00087	0.379592	-5.27111	1.35604e-07	1.4495e-06
ENSG00000177679	234.247	3.6489	0.692346	5.27035	1.36163e-07	1.45465e-06
ENSG00000244398	16349	-1.95944	0.371891	-5.26885	1.37283e-07	1.46576e-06
ENSG00000151612	778.526	1.83823	0.34901	5.26698	1.38689e-07	1.47993e-06
ENSG00000132781	512.539	-1.97741	0.375445	-5.26684	1.3879e-07	1.48016e-06
ENSG00000010404	2697.15	1.6564	0.314511	5.26659	1.38985e-07	1.48135e-06
ENSG00000139718	1169.79	1.85196	0.35165	5.26649	1.3906e-07	1.48135e-06
ENSG00000011523	1490.52	1.72541	0.327684	5.26547	1.3983e-07	1.4887e-06
ENSG00000157191	1624.44	-1.88443	0.357898	-5.26526	1.39992e-07	1.48957e-06
ENSG00000075391	2362.89	1.87233	0.355774	5.2627	1.41954e-07	1.50959e-06
ENSG00000198804	422405	1.65809	0.315073	5.26254	1.42076e-07	1.51002e-06
ENSG00000069956	3327.05	1.84451	0.350536	5.26198	1.42511e-07	1.51378e-06
ENSG00000262877	211.372	-2.41626	0.45921	-5.26178	1.42669e-07	1.5146e-06
ENSG00000256673	45.93	-5.6154	1.06743	-5.2607	1.43511e-07	1.52267e-06
ENSG00000149499	1858.38	-1.72672	0.328431	-5.25748	1.46039e-07	1.54862e-06
ENSG00000063177	28432.9	-1.77445	0.337573	-5.2565	1.46821e-07	1.55602e-06
ENSG00000197724	1314.1	1.90002	0.361477	5.25626	1.47016e-07	1.5572e-06
ENSG00000126458	2962.17	-1.75752	0.334404	-5.2557	1.47464e-07	1.56106e-06
ENSG00000276953	43.8281	-8.89022	1.69167	-5.25528	1.47796e-07	1.56369e-06
ENSG00000168894	3384.57	-2.00573	0.381708	-5.2546	1.48344e-07	1.56859e-06
ENSG00000160886	65.1109	-5.49002	1.04526	-5.25232	1.50194e-07	1.58725e-06
ENSG00000184897	2278.58	-1.72863	0.329162	-5.25162	1.50771e-07	1.59245e-06
ENSG00000134825	1186.75	-1.83417	0.349279	-5.25129	1.51036e-07	1.59363e-06
ENSG00000188157	2723.49	2.25769	0.429932	5.25127	1.51054e-07	1.59363e-06
ENSG00000172493	765.401	2.14853	0.409267	5.2497	1.52348e-07	1.60638e-06
ENSG00000099308	725.865	2.0685	0.394133	5.24822	1.53573e-07	1.61838e-06
ENSG00000258602	79.2198	6.74952	1.28629	5.24728	1.54364e-07	1.62579e-06
ENSG00000240583	408.422	4.15136	0.791352	5.24592	1.55508e-07	1.63692e-06
ENSG00000256968	261.851	-2.30197	0.43887	-5.24523	1.56088e-07	1.6421e-06
ENSG00000102977	845.195	-1.95326	0.372466	-5.24412	1.57031e-07	1.65109e-06
ENSG00000066777	1889.64	1.67432	0.319445	5.24134	1.59417e-07	1.67523e-06
ENSG00000006704	2690.99	1.77747	0.33921	5.24004	1.60538e-07	1.68605e-06
ENSG00000185963	3548.4	1.70599	0.325617	5.23924	1.61239e-07	1.69246e-06
ENSG00000124151	958.988	2.00025	0.381829	5.2386	1.61803e-07	1.69743e-06
ENSG00000114166	949.884	1.82558	0.348573	5.23729	1.62947e-07	1.70751e-06
ENSG00000167701	148.196	3.10636	0.593115	5.23737	1.62883e-07	1.70751e-06
ENSG00000051596	1017.97	-1.76029	0.336144	-5.23673	1.63449e-07	1.71165e-06
ENSG00000111639	4938.38	-1.77409	0.338783	-5.23664	1.63526e-07	1.71165e-06
ENSG00000225630	408.84	2.10289	0.401721	5.23472	1.65236e-07	1.72858e-06
ENSG00000141499	803.244	-2.33947	0.447186	-5.23154	1.681e-07	1.75755e-06
ENSG00000167588	69.0906	5.96492	1.14043	5.23039	1.69152e-07	1.76756e-06
ENSG00000259781	3048.62	-2.07711	0.397166	-5.22981	1.69683e-07	1.77212e-06
ENSG00000110719	3153.42	-1.83935	0.35175	-5.22915	1.70288e-07	1.77744e-06
ENSG00000163931	5997.91	-1.73471	0.332069	-5.22396	1.75136e-07	1.82702e-06
ENSG00000137818	54963.9	-1.89974	0.36404	-5.21849	1.80386e-07	1.88074e-06
ENSG00000102119	3334.42	-1.65671	0.317533	-5.21745	1.81407e-07	1.89032e-06
ENSG00000167543	1705.19	-1.79187	0.343516	-5.21628	1.82554e-07	1.90121e-06
ENSG00000198931	3305.9	-2.03283	0.38972	-5.21612	1.82709e-07	1.90177e-06
ENSG00000158828	1282.09	2.21106	0.423916	5.2158	1.83028e-07	1.90403e-06
ENSG00000012817	1991.01	1.7327	0.332228	5.21539	1.83432e-07	1.90716e-06
ENSG00000198805	215.725	-2.76816	0.530829	-5.21478	1.84031e-07	1.91232e-06
ENSG00000253676	447.482	-2.57762	0.494338	-5.21429	1.84519e-07	1.91632e-06
ENSG00000177575	61.8037	4.60751	0.883654	5.21415	1.84661e-07	1.91674e-06
ENSG00000267365	86.2433	4.84307	0.929362	5.21117	1.87649e-07	1.94666e-06
ENSG00000239569	169.804	-2.64456	0.507578	-5.21015	1.88684e-07	1.95631e-06
ENSG00000118503	366.409	2.30914	0.443269	5.20935	1.89502e-07	1.9637e-06
ENSG00000114391	28232.6	-1.85977	0.35703	-5.20901	1.89852e-07	1.96624e-06
ENSG00000138136	58.9772	5.08864	0.977452	5.20603	1.92928e-07	1.99698e-06
ENSG00000106025	376.788	2.05973	0.395672	5.20565	1.93316e-07	1.99988e-06
ENSG00000236345	123.061	3.02547	0.581235	5.20525	1.93733e-07	2.00309e-06
ENSG00000158747	134.874	-2.85795	0.549425	-5.2017	1.97469e-07	2.04059e-06
ENSG00000150093	21493.5	1.57633	0.303056	5.20145	1.97734e-07	2.0422e-06
ENSG00000171310	285.477	2.2014	0.423487	5.19826	2.01164e-07	2.07647e-06
ENSG00000247596	1596.89	-1.68156	0.323534	-5.19749	2.01995e-07	2.08389e-06
ENSG00000153774	2861.57	-1.66809	0.320961	-5.19718	2.02339e-07	2.08629e-06
ENSG00000025770	2031.48	-1.97755	0.38061	-5.19574	2.03905e-07	2.10127e-06
ENSG00000111452	53.3914	6.601	1.27176	5.19045	2.0979e-07	2.16072e-06
ENSG00000070778	3404.38	1.7509	0.337564	5.18687	2.13863e-07	2.20145e-06
ENSG00000101160	8480.42	-1.77027	0.341382	-5.18561	2.15303e-07	2.21384e-06
ENSG00000198168	346.817	-2.54402	0.490588	-5.18566	2.15248e-07	2.21384e-06
ENSG00000163681	1263.23	1.86363	0.359476	5.1843	2.16827e-07	2.22828e-06
ENSG00000196428	1370.52	2.19042	0.422709	5.18187	2.19676e-07	2.2563e-06
ENSG00000215114	996.075	1.76923	0.341607	5.17913	2.22918e-07	2.28835e-06
ENSG00000204305	402.84	-2.09584	0.404709	-5.17864	2.23509e-07	2.29315e-06
ENSG00000104518	593.964	-1.91482	0.369785	-5.17819	2.24054e-07	2.29747e-06
ENSG00000157593	4000.27	-1.60522	0.310016	-5.17787	2.24434e-07	2.30011e-06
ENSG00000116883	390.687	-2.0697	0.399859	-5.17608	2.26595e-07	2.32055e-06
ENSG00000161618	633.664	-2.22276	0.429435	-5.17601	2.26678e-07	2.32055e-06
ENSG00000261295	150.365	2.83902	0.548721	5.17389	2.29275e-07	2.34585e-06
ENSG00000089177	384.64	2.14995	0.415551	5.17373	2.29462e-07	2.34648e-06
ENSG00000138621	535.988	-2.13763	0.413189	-5.1735	2.29751e-07	2.34815e-06
ENSG00000270607	46.348	-5.08185	0.982347	-5.17317	2.3015e-07	2.35094e-06
ENSG00000137414	1093.36	1.89162	0.365741	5.17201	2.31586e-07	2.36431e-06
ENSG00000074696	3163.66	-1.70334	0.329345	-5.1719	2.31725e-07	2.36443e-06
ENSG00000233913	1689.2	-1.85315	0.358339	-5.1715	2.3222e-07	2.36818e-06
ENSG00000263489	43.0916	8.73234	1.68904	5.17	2.341e-07	2.38605e-06
ENSG00000241741	778.494	-2.04744	0.396075	-5.16931	2.34957e-07	2.39348e-06
ENSG00000275074	460.213	-1.99827	0.386668	-5.16791	2.36729e-07	2.41021e-06
ENSG00000171552	10504.3	-1.66763	0.322759	-5.16679	2.38154e-07	2.4234e-06
ENSG00000102879	106.785	-3.54864	0.686871	-5.16639	2.38661e-07	2.42723e-06
ENSG00000117305	2347.63	-1.67031	0.323434	-5.1643	2.41342e-07	2.45316e-06
ENSG00000111647	1332.61	1.83055	0.354699	5.16084	2.45841e-07	2.49753e-06
ENSG00000116044	5156.15	1.57919	0.306017	5.16046	2.46339e-07	2.50123e-06
ENSG00000198208	482.54	1.95956	0.379736	5.16032	2.46533e-07	2.50183e-06
ENSG00000228205	584.356	-2.27794	0.441504	-5.15951	2.476e-07	2.5113e-06
ENSG00000179958	836.495	-2.2506	0.436246	-5.15902	2.48251e-07	2.51653e-06
ENSG00000120725	1590.29	-1.67201	0.324213	-5.15715	2.50735e-07	2.53871e-06
ENSG00000160223	57.2252	6.84651	1.32757	5.15716	2.50719e-07	2.53871e-06
ENSG00000189403	8838.5	-1.79716	0.348484	-5.15707	2.50847e-07	2.53871e-06
ENSG00000242125	1875.01	-1.73021	0.33553	-5.15665	2.51406e-07	2.54298e-06
ENSG00000130702	9367.66	1.56435	0.303379	5.15644	2.51693e-07	2.54312e-06
ENSG00000176678	1004.33	-2.03916	0.395457	-5.15646	2.51664e-07	2.54312e-06
ENSG00000131944	277.02	-2.86489	0.555656	-5.15588	2.52448e-07	2.54937e-06
ENSG00000147145	101.796	3.24497	0.629525	5.15463	2.54126e-07	2.56493e-06
ENSG00000171222	2848.92	-1.9135	0.371298	-5.15356	2.55592e-07	2.57832e-06
ENSG00000141552	5086.58	-1.70718	0.331396	-5.15149	2.58427e-07	2.60551e-06
ENSG00000157985	2020.62	1.64979	0.320272	5.15121	2.58813e-07	2.60799e-06
ENSG00000135211	470.878	-1.96088	0.380731	-5.1503	2.60071e-07	2.61926e-06
ENSG00000107159	54.6775	-6.47064	1.25652	-5.14967	2.60949e-07	2.62526e-06
ENSG00000152078	138.336	2.84036	0.551561	5.14967	2.60943e-07	2.62526e-06
ENSG00000166451	735.145	-2.46545	0.478824	-5.14898	2.61902e-07	2.63343e-06
ENSG00000140262	2627.51	1.61367	0.313501	5.14724	2.64348e-07	2.65659e-06
ENSG00000143549	20300.3	1.55573	0.302287	5.14654	2.65332e-07	2.66505e-06
ENSG00000135407	212.466	2.52032	0.489803	5.14557	2.66712e-07	2.67746e-06
ENSG00000242071	24588	-1.64002	0.318754	-5.14509	2.67387e-07	2.6828e-06
ENSG00000057252	1075.46	-1.73817	0.337867	-5.14454	2.68182e-07	2.68932e-06
ENSG00000107551	28840.7	2.39561	0.465791	5.14309	2.70256e-07	2.70866e-06
ENSG00000131080	729.335	1.81532	0.352996	5.1426	2.70968e-07	2.71434e-06
ENSG00000143401	3103.02	-1.76915	0.344075	-5.14175	2.72196e-07	2.72517e-06
ENSG00000232112	324.132	-2.15063	0.418375	-5.14044	2.74097e-07	2.74273e-06
ENSG00000103647	245.475	2.71707	0.528597	5.14016	2.745e-07	2.7453e-06
ENSG00000224877	1865.03	-1.68207	0.327294	-5.13932	2.75728e-07	2.75609e-06
ENSG00000164068	1199.84	2.14266	0.41712	5.1368	2.79459e-07	2.79059e-06
ENSG00000197969	604.215	1.8664	0.36334	5.13679	2.79478e-07	2.79059e-06
ENSG00000128262	75.932	3.9744	0.773826	5.13603	2.80598e-07	2.80027e-06
ENSG00000145734	972.014	1.74937	0.340616	5.1359	2.80795e-07	2.80074e-06
ENSG00000179271	4691.96	-1.76768	0.344233	-5.13513	2.81952e-07	2.80939e-06
ENSG00000189320	137.079	-3.05795	0.595498	-5.13512	2.81964e-07	2.80939e-06
ENSG00000070366	767.541	1.83463	0.357299	5.13471	2.82579e-07	2.81402e-06
ENSG00000143164	6801.83	1.65761	0.32284	5.13447	2.82937e-07	2.81607e-06
ENSG00000244716	9144.8	-1.67915	0.32707	-5.13392	2.83775e-07	2.82291e-06
ENSG00000108679	6625.31	-2.01992	0.393566	-5.13235	2.86145e-07	2.84497e-06
ENSG00000144426	239.104	2.30123	0.448399	5.13211	2.86518e-07	2.84716e-06
ENSG00000110841	3716.18	1.59715	0.311288	5.13077	2.88558e-07	2.86437e-06
ENSG00000136141	1154.73	1.71569	0.334391	5.13079	2.88534e-07	2.86437e-06
ENSG00000008513	838.069	2.43853	0.475321	5.13027	2.89322e-07	2.8689e-06
ENSG00000185862	61.7496	-4.93897	0.962708	-5.13029	2.89302e-07	2.8689e-06
ENSG00000149541	3773.26	-1.71968	0.33528	-5.12908	2.91159e-07	2.88558e-06
ENSG00000151632	171.546	2.52621	0.492735	5.12691	2.94541e-07	2.91755e-06
ENSG00000175463	77.9873	3.68091	0.718195	5.12523	2.97176e-07	2.94209e-06
ENSG00000177830	3613.46	-1.72841	0.337249	-5.12503	2.97495e-07	2.94368e-06
ENSG00000023171	517.481	2.03946	0.398053	5.12359	2.99768e-07	2.96303e-06
ENSG00000244257	63.3003	4.06516	0.793405	5.12369	2.99611e-07	2.96303e-06
ENSG00000067992	150.277	-2.72805	0.532479	-5.1233	3.00228e-07	2.96601e-06
ENSG00000128313	60.5608	7.53097	1.47016	5.12256	3.01422e-07	2.97622e-06
ENSG00000072864	881.354	-1.74995	0.341748	-5.12058	3.04591e-07	3.00592e-06
ENSG00000196839	260.268	-2.2295	0.435468	-5.11978	3.059e-07	3.01724e-06
ENSG00000125691	36614.2	-1.75027	0.341907	-5.11914	3.06937e-07	3.02587e-06
ENSG00000160539	1392.89	1.72671	0.337406	5.11761	3.09428e-07	3.04882e-06
ENSG00000044115	24786.2	1.55835	0.304553	5.11683	3.10707e-07	3.05935e-06
ENSG00000102935	59.643	7.74172	1.51301	5.11676	3.10825e-07	3.05935e-06
ENSG00000188643	18943.1	-2.37031	0.463319	-5.11594	3.12179e-07	3.07105e-06
ENSG00000130332	1666.27	-1.98611	0.388391	-5.1137	3.15909e-07	3.1061e-06
ENSG00000136153	29849.2	1.95386	0.382114	5.1133	3.16584e-07	3.1111e-06
ENSG00000126746	499.418	2.42089	0.473476	5.11301	3.17062e-07	3.11416e-06
ENSG00000075131	502.504	-1.9921	0.389661	-5.1124	3.1809e-07	3.12261e-06
ENSG00000167972	496.638	2.30664	0.451317	5.11091	3.20615e-07	3.14574e-06
ENSG00000067445	1061.77	1.72354	0.337293	5.10992	3.22294e-07	3.15889e-06
ENSG00000137936	2908.13	-1.59387	0.311912	-5.11001	3.22135e-07	3.15889e-06
ENSG00000139044	96.9467	3.27956	0.642138	5.10726	3.26872e-07	3.20208e-06
ENSG00000175104	479.152	1.94149	0.380175	5.10683	3.276e-07	3.20752e-06
ENSG00000184470	2682.33	-1.66135	0.325331	-5.10664	3.27939e-07	3.20916e-06
ENSG00000196517	77.2129	5.35499	1.04868	5.10639	3.28367e-07	3.21166e-06
ENSG00000136367	131.646	2.91356	0.570739	5.10489	3.30985e-07	3.23556e-06
ENSG00000148730	5944.01	1.61796	0.316957	5.10465	3.31409e-07	3.23801e-06
ENSG00000226415	10083.9	-1.57136	0.308002	-5.1018	3.36444e-07	3.28549e-06
ENSG00000111348	125.018	-3.26564	0.6403	-5.10018	3.39334e-07	3.31024e-06
ENSG00000186076	919.886	-1.77971	0.34895	-5.10018	3.39327e-07	3.31024e-06
ENSG00000107036	1020.85	1.81996	0.356932	5.09889	3.41659e-07	3.33117e-06
ENSG00000229056	74.1596	-3.85009	0.755143	-5.09849	3.42377e-07	3.33643e-06
ENSG00000123643	894.858	1.80852	0.354886	5.09607	3.4678e-07	3.37757e-06
ENSG00000103657	1832.68	1.63382	0.320734	5.09402	3.50553e-07	3.41253e-06
ENSG00000170653	871.499	1.76152	0.345854	5.09325	3.5197e-07	3.42455e-06
ENSG00000167323	2140.94	1.72627	0.338954	5.09292	3.52584e-07	3.42872e-06
ENSG00000276345	540.466	-2.47181	0.485381	-5.09252	3.53341e-07	3.4343e-06
ENSG00000116985	169.593	2.57238	0.505518	5.08861	3.60702e-07	3.50402e-06
ENSG00000138768	4883.2	1.55943	0.306492	5.088	3.61857e-07	3.5134e-06
ENSG00000213609	420.409	-2.28849	0.450219	-5.08306	3.71399e-07	3.60418e-06
ENSG00000183684	4036.38	-2.06728	0.406786	-5.08197	3.73538e-07	3.62304e-06
ENSG00000173456	1064.13	-1.72456	0.33952	-5.07939	3.78641e-07	3.67063e-06
ENSG00000139880	225.531	-2.30417	0.453649	-5.0792	3.79022e-07	3.67241e-06
ENSG00000143793	903.954	-2.04831	0.403311	-5.07874	3.79938e-07	3.67937e-06
ENSG00000135245	578.084	-2.01019	0.395993	-5.07633	3.84786e-07	3.72439e-06
ENSG00000215301	7386.67	1.5995	0.315131	5.07567	3.86136e-07	3.73552e-06
ENSG00000154134	894.759	-1.82688	0.359946	-5.07544	3.86606e-07	3.73813e-06
ENSG00000108946	5657.32	1.59889	0.315103	5.07419	3.89151e-07	3.76078e-06
ENSG00000099998	3731.38	-1.58257	0.312103	-5.07065	3.96456e-07	3.82939e-06
ENSG00000137210	1381.76	-1.68697	0.332791	-5.06916	3.99573e-07	3.85751e-06
ENSG00000131069	1875.09	1.63931	0.323571	5.0663	4.05626e-07	3.91392e-06
ENSG00000129675	3095.91	1.57603	0.311155	5.06511	4.08171e-07	3.93643e-06
ENSG00000108298	47083.3	-1.67341	0.330401	-5.06477	4.0889e-07	3.94132e-06
ENSG00000171365	1695.68	1.6738	0.330695	5.06146	4.16064e-07	4.00841e-06
ENSG00000226976	702.009	-1.78961	0.353605	-5.06103	4.16993e-07	4.01528e-06
ENSG00000146281	713.849	2.52193	0.498353	5.06052	4.18105e-07	4.02391e-06
ENSG00000227028	59.5292	-4.84547	0.957746	-5.05924	4.20923e-07	4.04795e-06
ENSG00000260563	343.722	-2.16775	0.428477	-5.05919	4.21037e-07	4.04795e-06
ENSG00000127870	1650.39	1.64177	0.324547	5.05867	4.2219e-07	4.05694e-06
ENSG00000197756	35403.8	-1.7155	0.339137	-5.05844	4.22701e-07	4.05976e-06
ENSG00000157680	318.996	2.11077	0.417373	5.05728	4.2529e-07	4.08252e-06
ENSG00000175946	48.9184	5.84451	1.15602	5.05573	4.28751e-07	4.11363e-06
ENSG00000214282	49.255	-4.50546	0.891323	-5.0548	4.30839e-07	4.13153e-06
ENSG00000038210	429.736	-2.10303	0.416342	-5.0512	4.39032e-07	4.20794e-06
ENSG00000255135	339.205	-2.04207	0.404538	-5.04792	4.4665e-07	4.27875e-06
ENSG00000090061	151.063	3.22571	0.639125	5.04707	4.48627e-07	4.29549e-06
ENSG00000228109	88.7529	-3.19807	0.633795	-5.0459	4.51388e-07	4.3197e-06
ENSG00000150456	504.071	-1.92616	0.381881	-5.04388	4.56177e-07	4.36329e-06
ENSG00000048028	1018.37	1.76677	0.350294	5.04369	4.56643e-07	4.3655e-06
ENSG00000168502	1701.62	2.07685	0.411878	5.04238	4.59768e-07	4.39313e-06
ENSG00000003137	88.0978	4.19132	0.831532	5.04048	4.64372e-07	4.43485e-06
ENSG00000124789	1087.56	1.71777	0.340978	5.03777	4.70982e-07	4.49568e-06
ENSG00000239922	89.2827	3.2554	0.646404	5.03617	4.7494e-07	4.53114e-06
ENSG00000107223	13348.4	-1.92541	0.382344	-5.0358	4.75859e-07	4.53758e-06
ENSG00000167566	5619.26	1.53942	0.30574	5.03507	4.77665e-07	4.55247e-06
ENSG00000144810	5050.7	-1.73817	0.345339	-5.03324	4.82263e-07	4.59394e-06
ENSG00000166004	212.452	2.40765	0.478364	5.03308	4.82658e-07	4.59536e-06
ENSG00000254995	104.158	2.9913	0.59439	5.03256	4.83964e-07	4.60544e-06
ENSG00000130165	1690.13	-1.69256	0.336389	-5.03156	4.86498e-07	4.62719e-06
ENSG00000111961	1182.8	2.65177	0.527185	5.03005	4.90345e-07	4.66141e-06
ENSG00000113721	4018.57	1.55534	0.309247	5.02944	4.91922e-07	4.67401e-06
ENSG00000171940	1089.32	1.68363	0.334805	5.02867	4.93885e-07	4.69027e-06
ENSG00000245910	1245.79	-1.82082	0.362095	-5.02855	4.94196e-07	4.69084e-06
ENSG00000171159	1280.02	-1.7796	0.353927	-5.02817	4.95195e-07	4.69793e-06
ENSG00000144224	4015.11	1.56012	0.310357	5.02686	4.9858e-07	4.72598e-06
ENSG00000170955	3931.12	-2.12302	0.422339	-5.02683	4.9866e-07	4.72598e-06
ENSG00000106462	1405.39	-2.06538	0.411048	-5.02467	5.04291e-07	4.77693e-06
ENSG00000099817	8204.07	-1.55121	0.308808	-5.02323	5.08092e-07	4.81048e-06
ENSG00000125648	1207.02	1.66773	0.332044	5.02261	5.09742e-07	4.82366e-06
ENSG00000171425	887.707	-1.76548	0.35157	-5.0217	5.12164e-07	4.84412e-06
ENSG00000232774	1362.65	-1.99807	0.397898	-5.02156	5.12544e-07	4.84526e-06
ENSG00000158470	2799.23	1.61161	0.320951	5.02137	5.13044e-07	4.84752e-06
ENSG00000177106	181.608	2.52366	0.502952	5.0177	5.22926e-07	4.93839e-06
ENSG00000082269	227.183	2.35929	0.47036	5.01593	5.27787e-07	4.98178e-06
ENSG00000105509	292.915	-2.78835	0.556164	-5.01353	5.34395e-07	5.0416e-06
ENSG00000136643	1323.27	1.69472	0.338045	5.0133	5.3504e-07	5.04353e-06
ENSG00000152409	800.494	1.88538	0.376078	5.01326	5.35141e-07	5.04353e-06
ENSG00000171451	2679.2	-1.7168	0.342483	-5.01281	5.36411e-07	5.05294e-06
ENSG00000145990	224.569	2.40836	0.480544	5.01174	5.39388e-07	5.0761e-06
ENSG00000183579	474.093	1.89816	0.378744	5.01174	5.39414e-07	5.0761e-06
ENSG00000155846	74.4126	3.62111	0.722846	5.00952	5.45661e-07	5.1323e-06
ENSG00000237758	595.348	-1.81624	0.362575	-5.00927	5.46357e-07	5.13625e-06
ENSG00000082512	921.523	2.25992	0.451389	5.0066	5.54004e-07	5.20552e-06
ENSG00000173530	3049.99	-1.93519	0.386579	-5.00594	5.559e-07	5.2207e-06
ENSG00000225093	552.693	-1.95874	0.391543	-5.00262	5.65561e-07	5.30875e-06
ENSG00000159459	1125.02	1.68081	0.33603	5.00197	5.67486e-07	5.32415e-06
ENSG00000206145	216.629	-2.32276	0.464393	-5.00172	5.68216e-07	5.32831e-06
ENSG00000116514	1105.57	1.68251	0.336401	5.00149	5.68891e-07	5.33196e-06
ENSG00000065268	2942.69	-1.69636	0.339276	-4.99996	5.73418e-07	5.37168e-06
ENSG00000113739	40011.8	-1.51418	0.30291	-4.99877	5.76983e-07	5.40237e-06
ENSG00000196683	4903.71	-1.53277	0.30664	-4.99861	5.77453e-07	5.40406e-06
ENSG00000184702	2944.27	1.55968	0.312109	4.99724	5.81566e-07	5.43981e-06
ENSG00000165502	10277.8	-1.84508	0.369234	-4.99706	5.82124e-07	5.4423e-06
ENSG00000233608	198.062	-2.46374	0.493058	-4.99686	5.82727e-07	5.44521e-06
ENSG00000274265	705.709	-2.29699	0.459779	-4.99587	5.85725e-07	5.47049e-06
ENSG00000177303	1330.92	1.74607	0.349558	4.99508	5.88116e-07	5.49006e-06
[truncated: 21,129 more rows]
