# Supplementary material for: The mRNA Binding Proteome of Proliferating and Differentiated Muscle Cells
Source: Genomics Proteomics Bioinformatics. 2020 Dec 16;18(4):384–96. doi: 10.1016/j.gpb.2020.06.004 (PMC8242265; doi:10.1016/j.gpb.2020.06.004)
Supplement: Supplementary Table S6 — Gene expression results of cells derived from DMD patients and HCs. [file mmc12.xlsx]

## Sheet: Table S6
Table S6 Gene expression results of cells derived from DMD patients and HCs
Note: Table showing the genes detected by RNA-seq , expression base mean, log2 FC, P value, and adjusted P value. FC, fold change; MB, myoblast; MT, myotube. "Gene" reports the stable Ensembl gene ID. "Base mean" shows the mean of normalized counts normalized by sequencing depth. "Log2 FC" shows the log of the fold change. "Lfcse" is the standard error of the log2 FC estimate. "Stat" reports the …
Gene	Base mean	Log2 FC	Lfcse	Stat	P value	Adjusted P value
ENSG00000164176	1823.69	-7.56751	0.423063	-17.8874	1.47745e-71	2.62174e-67
ENSG00000060718	2136.62	-6.09925	0.35032	-17.4105	6.86583e-68	6.09171e-64
ENSG00000214548	3425.79	10.076	0.581192	17.3367	2.48615e-67	1.47056e-63
ENSG00000089472	1072.46	-7.7765	0.492864	-15.7782	4.39563e-56	1.95001e-52
ENSG00000185070	1074.02	7.86389	0.512418	15.3466	3.73022e-53	1.32385e-49
ENSG00000218336	2023.36	8.1232	0.576928	14.0801	5.03549e-45	1.48925e-41
ENSG00000170558	989.822	-6.00663	0.432729	-13.8808	8.28034e-44	2.09907e-40
ENSG00000008394	435.114	-5.92432	0.474987	-12.4726	1.05347e-35	2.33672e-32
ENSG00000229344	6363.74	6.00087	0.518598	11.5713	5.7575e-31	1.13519e-27
ENSG00000156466	1102.27	-5.50638	0.483344	-11.3923	4.56993e-30	8.10934e-27
ENSG00000147813	615.718	-4.17088	0.387853	-10.7538	5.68978e-27	9.17865e-24
ENSG00000106624	859.408	-4.89135	0.45855	-10.667	1.45233e-26	2.14764e-23
ENSG00000169436	779.471	10.2662	0.979676	10.4791	1.07712e-25	1.47027e-22
ENSG00000197614	3408.52	-3.33336	0.319189	-10.4432	1.57366e-25	1.99462e-22
ENSG00000147202	318.006	-6.07118	0.58262	-10.4205	1.99947e-25	2.36537e-22
ENSG00000099864	1502.55	-4.24847	0.413296	-10.2795	8.71798e-25	9.66878e-22
ENSG00000125618	318.939	-4.79279	0.474407	-10.1027	5.37407e-24	5.60958e-21
ENSG00000101194	224.572	-6.67823	0.6665	-10.0199	1.24688e-23	1.16452e-20
ENSG00000173432	341.386	5.51392	0.550283	10.0202	1.2431e-23	1.16452e-20
ENSG00000105509	292.915	6.14582	0.617894	9.9464	2.61463e-23	2.31983e-20
ENSG00000276345	540.466	4.76798	0.491547	9.69994	3.01676e-22	2.54916e-19
ENSG00000124343	265.665	-5.30557	0.548616	-9.67084	4.01084e-22	3.23511e-19
ENSG00000228630	585.877	-3.631	0.377427	-9.62039	6.5582e-22	5.05979e-19
ENSG00000115318	802.89	-3.45045	0.359523	-9.59731	8.20574e-22	6.06712e-19
ENSG00000180818	775	-3.89323	0.410748	-9.4784	2.5821e-21	1.83277e-18
ENSG00000004776	605.392	5.27953	0.562866	9.37972	6.61468e-21	4.51452e-18
ENSG00000161281	831.874	3.41436	0.367124	9.30029	1.40069e-20	9.20566e-18
ENSG00000177822	400.906	8.93126	0.965176	9.2535	2.17265e-20	1.37692e-17
ENSG00000130707	3758.84	3.95067	0.443819	8.90152	5.50891e-19	3.37089e-16
ENSG00000112852	223.505	-7.49741	0.84353	-8.88813	6.21439e-19	3.67581e-16
ENSG00000165194	681.893	-4.52525	0.520003	-8.70236	3.25039e-18	1.86058e-15
ENSG00000179954	317.06	-3.87941	0.456568	-8.49688	1.9475e-17	1.07995e-14
ENSG00000247134	160.698	5.93644	0.709816	8.36334	6.09648e-17	3.27824e-14
ENSG00000112837	424.042	-10.7199	1.29226	-8.29545	1.08174e-16	5.48444e-14
ENSG00000167815	1315.83	3.69813	0.445775	8.29597	1.07702e-16	5.48444e-14
ENSG00000110852	150.498	-6.1208	0.73819	-8.29164	1.11696e-16	5.50567e-14
ENSG00000196502	319.742	3.64956	0.441655	8.26337	1.41617e-16	6.79187e-14
ENSG00000174469	240.32	-8.57531	1.0391	-8.25262	1.54958e-16	7.23615e-14
ENSG00000250786	207.641	4.36597	0.532443	8.19989	2.40604e-16	1.09475e-13
ENSG00000116106	475.971	-3.31019	0.404621	-8.18096	2.81602e-16	1.24926e-13
ENSG00000122877	272.143	-4.66784	0.572177	-8.15804	3.40515e-16	1.47377e-13
ENSG00000051523	615.144	3.23529	0.397282	8.14355	3.83841e-16	1.62173e-13
ENSG00000164484	280.246	-4.91713	0.605035	-8.12702	4.39977e-16	1.81567e-13
ENSG00000029534	1811.92	2.68411	0.331509	8.09665	5.64932e-16	2.22772e-13
ENSG00000254681	545.232	-3.61315	0.446228	-8.09708	5.62949e-16	2.22772e-13
ENSG00000116774	8982.05	-2.75046	0.341811	-8.04671	8.50499e-16	3.28089e-13
ENSG00000163682	4586.87	-2.46547	0.307771	-8.01072	1.14038e-15	4.30552e-13
ENSG00000034053	312.795	9.33291	1.16559	8.00704	1.17498e-15	4.34374e-13
ENSG00000133107	400.788	-3.44882	0.433369	-7.95816	1.74618e-15	6.32365e-13
ENSG00000152953	320.195	-5.38801	0.677657	-7.95094	1.85106e-15	6.5694e-13
ENSG00000037280	299.552	-3.51432	0.442653	-7.93922	2.03454e-15	7.07899e-13
ENSG00000048540	2386.58	-3.5553	0.449734	-7.90534	2.67194e-15	9.11799e-13
ENSG00000139329	925.671	3.55368	0.449808	7.90043	2.77933e-15	9.17016e-13
ENSG00000141338	152.386	-4.89567	0.61971	-7.89993	2.79058e-15	9.17016e-13
ENSG00000087303	721.485	-3.05792	0.387215	-7.89721	2.85226e-15	9.20244e-13
ENSG00000120156	163.332	-4.50445	0.573086	-7.85998	3.84188e-15	1.21739e-12
ENSG00000102802	213.043	3.92286	0.501207	7.82683	5.00344e-15	1.55765e-12
ENSG00000091490	888.379	-3.15296	0.406363	-7.75898	8.5615e-15	2.61937e-12
ENSG00000254122	200.557	-5.07527	0.654441	-7.75513	8.82541e-15	2.65435e-12
ENSG00000282826	229.123	-4.29378	0.553984	-7.75073	9.13674e-15	2.70219e-12
ENSG00000159263	1141.37	-2.62282	0.339075	-7.73521	1.0323e-14	3.00298e-12
ENSG00000228903	199.69	-4.35346	0.564501	-7.71205	1.23812e-14	3.54362e-12
ENSG00000163923	789.228	3.22173	0.419607	7.67797	1.61634e-14	4.55269e-12
ENSG00000114200	118.718	-6.57684	0.857704	-7.66796	1.74747e-14	4.84513e-12
ENSG00000064300	5826.46	-2.35172	0.314915	-7.46778	8.1556e-14	2.22648e-11
ENSG00000151892	1553.38	-2.45903	0.329535	-7.46211	8.51498e-14	2.28937e-11
ENSG00000172716	249.084	3.37501	0.455227	7.41391	1.22632e-13	3.24791e-11
ENSG00000189223	1169.05	-4.12419	0.56379	-7.31511	2.57177e-13	6.71118e-11
ENSG00000164932	926.264	3.09429	0.430404	7.18927	6.51391e-13	1.65128e-10
ENSG00000272405	739.169	-2.56308	0.356475	-7.19006	6.47621e-13	1.65128e-10
ENSG00000112796	102.984	6.38666	0.894476	7.14011	9.32545e-13	2.33071e-10
ENSG00000227827	234.097	-4.04219	0.568112	-7.11513	1.1181e-12	2.75566e-10
ENSG00000151388	2856.77	-2.23125	0.31392	-7.1077	1.17995e-12	2.86824e-10
ENSG00000013297	486.52	-3.97518	0.560756	-7.08896	1.35122e-12	3.24018e-10
ENSG00000110195	1247.83	-2.77803	0.392254	-7.08223	1.41853e-12	3.35625e-10
ENSG00000125355	249.386	-3.52871	0.500057	-7.05662	1.70597e-12	3.98321e-10
ENSG00000183570	354.703	3.18912	0.455214	7.00575	2.45666e-12	5.66149e-10
ENSG00000215861	2305.58	2.34243	0.3348	6.99651	2.62421e-12	5.97008e-10
ENSG00000137573	1545.51	-2.35721	0.341655	-6.8994	5.22242e-12	1.17306e-09
ENSG00000188372	465.955	3.11844	0.453018	6.88371	5.8312e-12	1.29343e-09
ENSG00000152661	755.221	-3.09938	0.450808	-6.87516	6.19217e-12	1.35654e-09
ENSG00000122641	737.572	-3.23256	0.474586	-6.81133	9.67003e-12	2.09262e-09
ENSG00000187688	98.4266	5.83721	0.858027	6.80306	1.02422e-11	2.18973e-09
ENSG00000273748	504.856	2.61569	0.386868	6.76119	1.36864e-11	2.89125e-09
ENSG00000128567	5196.24	-2.51211	0.372473	-6.74442	1.53645e-11	3.20755e-09
ENSG00000152284	824.462	-2.48676	0.3689	-6.74103	1.57268e-11	3.24502e-09
ENSG00000164362	21744.7	-3.81598	0.568198	-6.71594	1.86858e-11	3.81127e-09
ENSG00000100311	1037.08	-2.74297	0.409787	-6.69366	2.17651e-11	4.38889e-09
ENSG00000130208	194.986	3.48525	0.521295	6.68575	2.29744e-11	4.58069e-09
ENSG00000102109	154.222	-3.58692	0.537311	-6.67568	2.46089e-11	4.79874e-09
ENSG00000163395	2921.98	4.50525	0.674751	6.67692	2.44024e-11	4.79874e-09
ENSG00000120057	319.995	5.05753	0.768717	6.57919	4.73022e-11	9.12367e-09
ENSG00000137962	948.225	-2.25084	0.34391	-6.54485	5.95532e-11	1.13631e-08
ENSG00000137877	547.412	-3.55318	0.548374	-6.47948	9.2041e-11	1.73752e-08
ENSG00000188112	134.945	-4.10389	0.634148	-6.47151	9.70312e-11	1.81244e-08
ENSG00000146950	118.361	-3.83748	0.593985	-6.46056	1.04316e-10	1.92821e-08
ENSG00000123364	347.524	-2.73497	0.4256	-6.42615	1.30879e-10	2.39428e-08
ENSG00000172348	221.493	4.19425	0.654775	6.40563	1.49751e-10	2.71157e-08
ENSG00000143632	51231.2	2.66668	0.417173	6.39228	1.63431e-10	2.92938e-08
ENSG00000174600	1454.49	-2.56464	0.401999	-6.37971	1.77428e-10	3.14846e-08
ENSG00000134207	146.961	-3.85602	0.604798	-6.37571	1.82111e-10	3.19957e-08
ENSG00000183691	2483.1	-3.15295	0.494759	-6.3727	1.85734e-10	3.23123e-08
ENSG00000132205	77.1878	-5.27504	0.829078	-6.36254	1.9844e-10	3.41876e-08
ENSG00000162981	132.795	3.91236	0.615328	6.35817	2.04168e-10	3.48362e-08
ENSG00000115548	5116.43	1.99307	0.315139	6.32441	2.54199e-10	4.29596e-08
ENSG00000272068	280.874	-3.49988	0.555499	-6.30042	2.96841e-10	4.96929e-08
ENSG00000137809	6907.93	-2.58133	0.412447	-6.25856	3.88542e-10	6.44362e-08
ENSG00000156475	103.076	-5.49953	0.881491	-6.2389	4.40668e-10	7.24042e-08
ENSG00000105419	366.332	-2.96562	0.481417	-6.1602	7.26519e-10	1.18276e-07
ENSG00000176490	1738.44	2.01336	0.32708	6.15555	7.48166e-10	1.20693e-07
ENSG00000185904	110.437	-4.39599	0.715107	-6.14732	7.88028e-10	1.25978e-07
ENSG00000134202	799.409	-2.34765	0.382981	-6.12995	8.79065e-10	1.39277e-07
ENSG00000248698	123.447	-8.24809	1.35272	-6.09739	1.07813e-09	1.69305e-07
ENSG00000240694	87.995	-4.51686	0.741463	-6.09182	1.11633e-09	1.73765e-07
ENSG00000099822	747.063	-2.13379	0.351537	-6.06991	1.27986e-09	1.97488e-07
ENSG00000196436	78.9508	6.55096	1.08911	6.01494	1.79956e-09	2.75286e-07
ENSG00000110660	86.7266	-4.26103	0.710839	-5.99438	2.04269e-09	3.09809e-07
ENSG00000223485	451.832	2.98566	0.498256	5.99222	2.07e-09	3.1129e-07
ENSG00000136160	135.311	5.71569	0.957026	5.97234	2.33868e-09	3.48739e-07
ENSG00000107317	5524.09	2.91424	0.488569	5.96486	2.44851e-09	3.62073e-07
ENSG00000234745	8939.36	2.40607	0.404566	5.94727	2.72648e-09	3.99846e-07
ENSG00000166387	974.265	-2.56694	0.433792	-5.91745	3.26975e-09	4.75588e-07
ENSG00000251151	103.835	-3.88895	0.658648	-5.90444	3.53836e-09	5.10473e-07
ENSG00000258289	2558.43	-1.86959	0.318344	-5.87285	4.28379e-09	6.13031e-07
ENSG00000143850	9030.5	-2.02525	0.345645	-5.85932	4.64779e-09	6.59801e-07
ENSG00000107147	312.874	3.92232	0.669641	5.85735	4.70313e-09	6.62358e-07
ENSG00000179909	110.216	-3.55054	0.613876	-5.78381	7.3028e-09	1.02038e-06
ENSG00000069011	477.199	2.38981	0.414076	5.77142	7.8606e-09	1.08974e-06
ENSG00000169174	813.688	-2.6048	0.451899	-5.76413	8.20779e-09	1.12905e-06
ENSG00000101384	884.035	-2.32396	0.404187	-5.74972	8.939e-09	1.21593e-06
ENSG00000150394	88.5952	-4.84521	0.842789	-5.74902	8.97645e-09	1.21593e-06
ENSG00000138379	2062.16	-1.86619	0.32625	-5.72011	1.06454e-08	1.43108e-06
ENSG00000261039	287.92	2.44538	0.427671	5.71791	1.07841e-08	1.43883e-06
ENSG00000182013	1258.07	1.93645	0.338908	5.71378	1.10497e-08	1.46326e-06
ENSG00000077942	3721.72	-2.61665	0.461321	-5.67208	1.41077e-08	1.85437e-06
ENSG00000016402	99.5302	-4.78456	0.843746	-5.67062	1.42283e-08	1.85648e-06
ENSG00000101665	289.432	-2.40791	0.426237	-5.64924	1.61154e-08	2.05733e-06
ENSG00000157502	403.352	2.56746	0.454459	5.64948	1.60938e-08	2.05733e-06
ENSG00000165171	140.293	3.20086	0.566561	5.64963	1.6079e-08	2.05733e-06
ENSG00000118523	17294.1	-2.45636	0.434938	-5.64762	1.62687e-08	2.06206e-06
ENSG00000101680	102.498	-3.98521	0.708103	-5.62801	1.82296e-08	2.29421e-06
ENSG00000134463	301.28	2.56647	0.456747	5.61901	1.92052e-08	2.39997e-06
ENSG00000165300	61.4061	5.24696	0.93437	5.6155	1.95995e-08	2.43212e-06
ENSG00000274512	257.329	2.49545	0.445377	5.60301	2.10666e-08	2.59602e-06
ENSG00000226210	620.354	-2.11602	0.377957	-5.59857	2.16126e-08	2.64494e-06
ENSG00000156298	1223.19	-2.37206	0.424128	-5.59281	2.2343e-08	2.71559e-06
ENSG00000181104	833.264	-2.39079	0.427736	-5.58939	2.27864e-08	2.75064e-06
ENSG00000118640	670.211	2.27229	0.407772	5.57246	2.51171e-08	3.01151e-06
ENSG00000189320	137.079	3.33547	0.598812	5.57015	2.5452e-08	3.03118e-06
ENSG00000279117	200.092	-2.70546	0.487097	-5.55426	2.78796e-08	3.29816e-06
ENSG00000158270	88.4833	4.3932	0.791459	5.55076	2.8443e-08	3.34252e-06
ENSG00000124491	18320	-3.18929	0.575682	-5.54001	3.02455e-08	3.53096e-06
ENSG00000104368	4588.77	-2.45857	0.444759	-5.52787	3.24136e-08	3.75934e-06
ENSG00000139318	289.008	-2.42299	0.439684	-5.51074	3.57319e-08	4.11729e-06
ENSG00000123388	550.12	-2.03608	0.369584	-5.5091	3.60672e-08	4.12911e-06
ENSG00000107438	1845.64	-2.21918	0.403039	-5.50613	3.66798e-08	4.15039e-06
ENSG00000149531	145.051	-2.8898	0.524851	-5.50594	3.67208e-08	4.15039e-06
ENSG00000102032	70.4277	-4.23611	0.769707	-5.50354	3.72242e-08	4.18066e-06
ENSG00000268894	91.1354	-3.52562	0.641649	-5.49461	3.91567e-08	4.37004e-06
ENSG00000104290	85.7143	3.74724	0.688781	5.4404	5.31617e-08	5.89596e-06
ENSG00000223403	62.4834	6.83122	1.25696	5.43472	5.48833e-08	6.0491e-06
ENSG00000120885	901.136	1.93436	0.356422	5.42716	5.72577e-08	6.27184e-06
ENSG00000146555	509.076	-2.07371	0.383645	-5.40528	6.47071e-08	7.04435e-06
ENSG00000144331	379.579	3.03962	0.563586	5.39335	6.91564e-08	7.48281e-06
ENSG00000272825	98.8144	3.69502	0.685645	5.38912	7.08022e-08	7.61446e-06
ENSG00000183793	254.755	-2.68238	0.498639	-5.37941	7.47283e-08	7.98828e-06
ENSG00000135821	12167.7	1.65649	0.308566	5.36835	7.94609e-08	8.44331e-06
ENSG00000196793	106.934	-3.2419	0.604767	-5.36057	8.29583e-08	8.76247e-06
ENSG00000183323	111.245	3.14691	0.58902	5.34262	9.1611e-08	9.61915e-06
ENSG00000005073	529.942	1.96598	0.369236	5.32445	1.01261e-07	1.05698e-05
ENSG00000100234	5679.64	-2.96264	0.556925	-5.31963	1.03976e-07	1.07898e-05
ENSG00000180053	59.5728	7.7718	1.46652	5.29947	1.16139e-07	1.19819e-05
ENSG00000203727	775.035	-1.851	0.350101	-5.28704	1.24314e-07	1.27511e-05
ENSG00000109321	254.632	2.74666	0.519751	5.28458	1.25997e-07	1.28495e-05
ENSG00000138650	50.2561	-7.52559	1.42437	-5.28344	1.26779e-07	1.28554e-05
ENSG00000075213	157.652	2.7896	0.52959	5.26747	1.38319e-07	1.39459e-05
ENSG00000153291	110.702	3.09145	0.588545	5.25269	1.49891e-07	1.50272e-05
ENSG00000233117	1582.58	2.10972	0.402244	5.24489	1.56379e-07	1.55896e-05
ENSG00000133216	162.208	-3.0279	0.578328	-5.23561	1.64443e-07	1.63019e-05
ENSG00000078401	285.499	-2.2507	0.430087	-5.23312	1.66677e-07	1.64316e-05
ENSG00000170381	54.4975	-7.83438	1.49802	-5.22982	1.6968e-07	1.66352e-05
ENSG00000250320	41.7472	-8.8629	1.69522	-5.22818	1.71189e-07	1.66909e-05
ENSG00000182667	2837.51	-1.67994	0.321863	-5.21942	1.79489e-07	1.74045e-05
ENSG00000198113	737.707	-1.88096	0.361336	-5.20559	1.93383e-07	1.86499e-05
ENSG00000225383	1718.04	-2.07897	0.400443	-5.19167	2.08415e-07	1.9991e-05
ENSG00000275874	99.4638	-6.1425	1.18441	-5.18614	2.14699e-07	2.0483e-05
ENSG00000116194	308.72	2.64963	0.512336	5.17167	2.32005e-07	2.20157e-05
ENSG00000106004	191.64	2.58732	0.500847	5.16588	2.39305e-07	2.25876e-05
ENSG00000177675	114.33	-2.96046	0.575228	-5.14658	2.65277e-07	2.49066e-05
ENSG00000166402	651.932	2.06903	0.402697	5.13793	2.77783e-07	2.59434e-05
ENSG00000172346	1592.88	-1.69789	0.330819	-5.13237	2.86109e-07	2.65812e-05
ENSG00000204642	133.335	2.76727	0.540229	5.12239	3.01686e-07	2.78824e-05
ENSG00000179593	141.478	3.10413	0.60701	5.11381	3.15727e-07	2.90289e-05
ENSG00000136011	460.573	2.87271	0.562065	5.11099	3.20472e-07	2.93133e-05
ENSG00000103034	642.688	-3.0079	0.590776	-5.09144	3.55347e-07	3.21716e-05
ENSG00000144152	195.46	3.19214	0.626938	5.09164	3.54979e-07	3.21716e-05
ENSG00000171819	221.219	-3.60167	0.707561	-5.09025	3.57582e-07	3.22096e-05
ENSG00000164330	56.7962	4.46687	0.879461	5.07909	3.79238e-07	3.39878e-05
ENSG00000162591	505.957	-4.04063	0.797611	-5.06592	4.06435e-07	3.62421e-05
ENSG00000154864	68.1845	-5.5109	1.08936	-5.05885	4.21784e-07	3.74228e-05
ENSG00000035664	196.92	-2.63649	0.52194	-5.05133	4.38753e-07	3.85429e-05
ENSG00000162706	92.0362	-3.40479	0.674001	-5.05161	4.38101e-07	3.85429e-05
ENSG00000203867	523.749	-2.15725	0.427334	-5.04816	4.46092e-07	3.89946e-05
ENSG00000138944	88.4797	-3.34486	0.663169	-5.04376	4.56479e-07	3.9707e-05
ENSG00000142583	5917.31	2.93298	0.58164	5.04261	4.59231e-07	3.97515e-05
ENSG00000159403	5203.71	1.72173	0.341636	5.03965	4.66373e-07	4.01737e-05
ENSG00000158560	154.444	-2.72615	0.541874	-5.03098	4.87985e-07	4.18323e-05
ENSG00000172995	6464.08	-1.6439	0.327272	-5.02303	5.08635e-07	4.33929e-05
ENSG00000225746	58.3986	7.69329	1.533	5.01845	5.20913e-07	4.42277e-05
ENSG00000258602	79.2198	-5.94022	1.18646	-5.00666	5.53826e-07	4.67983e-05
ENSG00000106236	18712.8	2.28724	0.457231	5.00237	5.66284e-07	4.76243e-05
ENSG00000180537	67.7547	5.3458	1.07605	4.968	6.76475e-07	5.66229e-05
ENSG00000072163	2032.19	-2.05627	0.414769	-4.95762	7.13636e-07	5.94529e-05
ENSG00000115165	183.121	2.80355	0.565982	4.95343	7.29153e-07	6.04618e-05
ENSG00000128342	1159.46	-2.08893	0.422139	-4.94845	7.48077e-07	6.17424e-05
ENSG00000138316	2095.7	-1.62369	0.328348	-4.94503	7.61315e-07	6.25441e-05
ENSG00000117318	5166.87	-1.56345	0.316249	-4.94373	7.66425e-07	6.26738e-05
ENSG00000203666	254.674	2.20719	0.447184	4.93576	7.98377e-07	6.49872e-05
ENSG00000105376	419.086	-3.07825	0.624679	-4.92773	8.31908e-07	6.74073e-05
ENSG00000006747	454.706	2.8247	0.573668	4.92393	8.48217e-07	6.84164e-05
ENSG00000276975	40.8572	-7.07009	1.44061	-4.9077	9.21497e-07	7.39908e-05
ENSG00000160191	38.9306	-8.43229	1.71862	-4.90644	9.27433e-07	7.4132e-05
ENSG00000176697	255.278	-2.26354	0.461932	-4.90016	9.57587e-07	7.6199e-05
ENSG00000242086	835.288	1.73946	0.355074	4.89886	9.6396e-07	7.63637e-05
ENSG00000108846	333.019	-2.20649	0.450714	-4.89555	9.80315e-07	7.73142e-05
ENSG00000076554	103.105	-2.94185	0.601799	-4.88843	1.01644e-06	7.94573e-05
ENSG00000259518	58.8182	-6.7423	1.37922	-4.88848	1.01615e-06	7.94573e-05
ENSG00000164318	336.588	1.98493	0.406721	4.88033	1.05911e-06	8.24295e-05
ENSG00000074211	154.038	4.21786	0.864458	4.87919	1.06522e-06	8.2543e-05
ENSG00000141052	42.7524	-5.86291	1.20204	-4.87744	1.07469e-06	8.29146e-05
ENSG00000180914	2500.85	-1.83218	0.376323	-4.86864	1.12368e-06	8.63189e-05
ENSG00000070601	369.588	-2.87731	0.591113	-4.86761	1.12958e-06	8.63981e-05
ENSG00000272398	1662.55	2.66581	0.548561	4.85964	1.17598e-06	8.9561e-05
ENSG00000153406	871.624	1.71509	0.353253	4.85514	1.203e-06	9.12273e-05
ENSG00000065621	117.216	-2.78307	0.574313	-4.84591	1.26032e-06	9.47641e-05
ENSG00000150594	314.729	-2.54923	0.526032	-4.84614	1.25885e-06	9.47641e-05
ENSG00000136068	4093.84	-2.48004	0.513003	-4.83436	1.33575e-06	0.000100012
ENSG00000175866	1695.5	-1.84886	0.386601	-4.78235	1.73259e-06	0.00012918
ENSG00000118473	50.2287	-4.09187	0.857466	-4.77205	1.82365e-06	0.0001354
ENSG00000170190	338.119	-2.41045	0.506571	-4.75837	1.9516e-06	0.000143709
ENSG00000204540	90.0613	-3.10159	0.651818	-4.75836	1.95175e-06	0.000143709
ENSG00000109610	111.69	3.11884	0.657589	4.74284	2.10741e-06	0.000154529
ENSG00000217791	60.0011	4.05554	0.855283	4.74175	2.11881e-06	0.000154725
ENSG00000179044	584.53	1.84061	0.388307	4.74008	2.13629e-06	0.000155363
ENSG00000095637	4433.77	1.8089	0.382348	4.73105	2.23366e-06	0.000161781
ENSG00000145794	1956.23	-1.55007	0.328155	-4.72359	2.31718e-06	0.000167148
ENSG00000113721	4018.57	-1.45769	0.309245	-4.71371	2.43247e-06	0.000174491
ENSG00000271605	326.208	2.13257	0.452467	4.71319	2.43865e-06	0.000174491
ENSG00000081277	439.339	-3.15419	0.66964	-4.71028	2.47374e-06	0.000176291
ENSG00000112297	246.104	2.29812	0.488206	4.70727	2.51057e-06	0.0001782
ENSG00000091592	1542.36	-1.56402	0.332328	-4.70626	2.52297e-06	0.000178367
ENSG00000143924	1875.5	-1.54829	0.329386	-4.70055	2.59462e-06	0.000182705
ENSG00000169851	762.617	-1.70317	0.362731	-4.69541	2.66071e-06	0.000186618
ENSG00000179455	37.6508	-6.52544	1.39602	-4.67433	2.94913e-06	0.000206032
ENSG00000137486	633.261	-1.88207	0.402721	-4.67337	2.9629e-06	0.000206183
ENSG00000185739	1839.23	2.22008	0.476995	4.65431	3.25068e-06	0.000225325
ENSG00000166923	7490.94	-1.56039	0.335422	-4.65203	3.28684e-06	0.000226945
ENSG00000176293	28.8325	-8.28344	1.78463	-4.64154	3.45822e-06	0.000237853
ENSG00000109929	2353.08	-1.46945	0.316797	-4.63847	3.51001e-06	0.000240483
ENSG00000186310	96.206	4.49487	0.969502	4.63627	3.54758e-06	0.000242122
ENSG00000111348	125.018	-2.96182	0.639778	-4.62945	3.66637e-06	0.000248341
ENSG00000196460	476.738	1.94709	0.420589	4.62943	3.66669e-06	0.000248341
ENSG00000276550	2143	-1.47294	0.318563	-4.62369	3.76974e-06	0.00025435
ENSG00000131730	254.403	3.35452	0.726136	4.61969	3.84311e-06	0.000258318
ENSG00000185477	36.533	-6.70151	1.45106	-4.61837	3.86767e-06	0.000258988
ENSG00000079841	63.5436	-3.52785	0.764647	-4.6137	3.95569e-06	0.000263886
ENSG00000104879	40011.6	2.15451	0.468028	4.60338	4.1569e-06	0.00027627
ENSG00000143816	576.471	-1.74062	0.378288	-4.60131	4.19847e-06	0.000277992
ENSG00000196526	1914.88	-1.51653	0.329884	-4.59717	4.28266e-06	0.000282513
ENSG00000163453	3973.08	-1.59035	0.346201	-4.59372	4.35404e-06	0.000286157
ENSG00000115594	1320.75	1.96247	0.428063	4.58455	4.54967e-06	0.000295728
ENSG00000124479	204.076	-3.90298	0.851329	-4.58458	4.54899e-06	0.000295728
ENSG00000183160	478.35	2.02217	0.44105	4.58491	4.54183e-06	0.000295728
ENSG00000166592	3503.53	2.71109	0.594746	4.5584	5.15456e-06	0.000333823
ENSG00000232677	73.4273	-3.34823	0.734774	-4.55682	5.1934e-06	0.000335116
ENSG00000166250	1192.83	1.77863	0.390542	4.55426	5.25704e-06	0.000337994
ENSG00000176165	40.8723	-7.3642	1.61953	-4.54713	5.43825e-06	0.000348382
ENSG00000107796	3518.14	2.59654	0.572922	4.5321	5.84014e-06	0.000372782
ENSG00000144583	793.613	-2.52233	0.556907	-4.52919	5.92112e-06	0.000376596
ENSG00000199687	28.8573	-8.12002	1.79542	-4.52262	6.10787e-06	0.000387087
ENSG00000101210	6832.5	1.5318	0.339134	4.51678	6.27863e-06	0.000396492
ENSG00000241945	121.199	2.54482	0.563844	4.51334	6.38152e-06	0.00040156
ENSG00000144810	5050.7	-1.55646	0.345339	-4.50705	6.5734e-06	0.000412173
ENSG00000141068	884.497	-1.69076	0.375386	-4.50407	6.66649e-06	0.000416538
ENSG00000150471	55.9796	4.80256	1.07308	4.47547	7.62432e-06	0.000474714
ENSG00000170571	519.094	-1.75115	0.391956	-4.46773	7.90527e-06	0.000490486
ENSG00000077713	238.251	-2.12258	0.475226	-4.46645	7.95267e-06	0.000491016
ENSG00000144339	3749.72	-1.4821	0.331862	-4.46601	7.96914e-06	0.000491016
ENSG00000198598	591.473	-2.74744	0.617104	-4.45215	8.50154e-06	0.000522006
ENSG00000081923	642.788	-1.64134	0.369181	-4.44588	8.75316e-06	0.000535603
ENSG00000075461	180.863	-4.07664	0.917277	-4.44429	8.81829e-06	0.000537734
ENSG00000247498	56.6282	3.73897	0.841625	4.44257	8.88917e-06	0.0005402
ENSG00000226053	38.1727	-7.31194	1.64774	-4.43756	9.09864e-06	0.000551042
ENSG00000100505	236.748	2.16538	0.4883	4.43453	9.22747e-06	0.000556944
ENSG00000166147	9734.82	-1.41873	0.320818	-4.42222	9.76916e-06	0.00058764
ENSG00000156414	63.064	3.68672	0.834374	4.41855	9.93665e-06	0.000595695
ENSG00000019144	5232.04	-1.41074	0.320867	-4.39664	1.09939e-05	0.000656856
ENSG00000137273	24.4756	8.02978	1.83353	4.37941	1.19002e-05	0.000708622
ENSG00000166278	44.3513	3.92337	0.896907	4.37433	1.21804e-05	0.000722879
ENSG00000111859	681.268	-1.58548	0.365228	-4.34107	1.41794e-05	0.000833154
ENSG00000130203	11025.2	1.87558	0.431998	4.34163	1.41428e-05	0.000833154
ENSG00000145242	75.6392	-3.53463	0.813969	-4.34246	1.40894e-05	0.000833154
ENSG00000102287	49.5531	4.45251	1.02629	4.33843	1.43502e-05	0.000840408
ENSG00000100206	229.68	-2.04107	0.47122	-4.33146	1.48125e-05	0.000864628
ENSG00000184486	31.2562	-5.98694	1.38383	-4.32637	1.51588e-05	0.000880139
ENSG00000235961	51.6873	3.62761	0.83854	4.3261	1.51774e-05	0.000880139
ENSG00000203760	1773.12	1.70792	0.395032	4.32349	1.5358e-05	0.000887713
ENSG00000103522	457.544	-2.08804	0.483859	-4.31539	1.59325e-05	0.000915089
ENSG00000185761	585.609	-2.99193	0.693323	-4.31535	1.59348e-05	0.000915089
ENSG00000169515	198.042	2.17577	0.505967	4.30022	1.70629e-05	0.000976713
ENSG00000269001	58.0072	3.27705	0.763937	4.28968	1.78929e-05	0.00102093
ENSG00000246273	233.243	-1.97045	0.459444	-4.28877	1.79665e-05	0.00102185
ENSG00000031081	564.218	-2.02574	0.472421	-4.288	1.80287e-05	0.00102211
ENSG00000274602	319.953	1.78312	0.416001	4.28634	1.81638e-05	0.00102649
ENSG00000049540	9844.29	-1.57023	0.366399	-4.28557	1.8227e-05	0.00102679
ENSG00000170954	35.6563	-4.41771	1.0325	-4.27865	1.8803e-05	0.00105588
ENSG00000111245	647.974	3.00149	0.703583	4.26601	1.99e-05	0.00111396
ENSG00000119681	10223.2	-2.5533	0.598699	-4.26475	2.00128e-05	0.00111675
ENSG00000132718	1718.73	-1.67259	0.392789	-4.25825	2.06032e-05	0.00114609
ENSG00000074527	1277.88	-1.40349	0.330394	-4.24793	2.15756e-05	0.00119643
ENSG00000125730	117.447	5.30141	1.24861	4.24584	2.17773e-05	0.00120386
ENSG00000068976	1051.2	2.1148	0.498768	4.24005	2.23474e-05	0.00123153
ENSG00000184489	828.092	1.51062	0.356452	4.23793	2.25592e-05	0.00123936
ENSG00000106484	1596.36	-1.53023	0.361701	-4.23064	2.33025e-05	0.00127625
ENSG00000078900	167.22	2.12961	0.503899	4.22626	2.3761e-05	0.00129735
ENSG00000159674	357.541	1.70367	0.403862	4.21844	2.45998e-05	0.00133903
ENSG00000099984	53.9927	-3.338	0.792999	-4.20933	2.56127e-05	0.0013899
ENSG00000008300	275.635	-1.79486	0.426519	-4.20816	2.57462e-05	0.00139288
ENSG00000171223	1656.99	-1.35328	0.32183	-4.20497	2.61115e-05	0.00140835
ENSG00000138675	664.311	-1.49267	0.355694	-4.1965	2.7107e-05	0.00145762
ENSG00000166897	44.0199	-5.93425	1.41648	-4.18944	2.79642e-05	0.00149917
ENSG00000176049	21.9683	-7.84017	1.87204	-4.18805	2.81366e-05	0.00150387
ENSG00000117266	6924.18	1.53626	0.366897	4.18716	2.82468e-05	0.00150439
ENSG00000152804	34.8942	-5.30749	1.26773	-4.1866	2.8316e-05	0.00150439
ENSG00000125648	1207.02	1.38887	0.332028	4.18299	2.87704e-05	0.00152397
ENSG00000142910	53.2009	-4.41227	1.05509	-4.18188	2.89106e-05	0.00152684
ENSG00000250899	2408.38	-1.35273	0.32408	-4.17406	2.99221e-05	0.00157557
ENSG00000185652	73.6554	-3.47431	0.833083	-4.17042	3.04042e-05	0.00159622
ENSG00000187957	105.892	2.45369	0.588594	4.16873	3.06303e-05	0.00160335
ENSG00000118971	831.923	-1.55341	0.3729	-4.16576	3.10318e-05	0.00161958
ENSG00000239887	126.063	-3.07275	0.73862	-4.16013	3.18073e-05	0.00165519
ENSG00000174080	2021.83	1.38876	0.334515	4.15157	3.30198e-05	0.00171258
ENSG00000249279	51.6123	-4.63461	1.11651	-4.151	3.31031e-05	0.00171258
ENSG00000229847	29.9411	7.54202	1.81786	4.14885	3.34157e-05	0.00172372
ENSG00000160145	176.696	-2.09606	0.506315	-4.13983	3.47569e-05	0.00178771
ENSG00000143195	48.045	-5.06771	1.22503	-4.1368	3.52183e-05	0.00180621
ENSG00000160221	510.822	1.65092	0.39972	4.1302	3.62455e-05	0.00185256
ENSG00000177425	606.003	-1.59196	0.385495	-4.12965	3.63309e-05	0.00185256
ENSG00000204528	36.7771	4.53378	1.10192	4.11445	3.88097e-05	0.00197329
ENSG00000272620	35.8981	-4.1309	1.00499	-4.1104	3.94971e-05	0.0020025
ENSG00000142798	24697	-1.31286	0.319525	-4.10878	3.97761e-05	0.0020109
ENSG00000115884	1070.72	2.23427	0.544184	4.10573	4.03034e-05	0.00203177
ENSG00000236819	251.598	1.79446	0.437426	4.10231	4.09049e-05	0.00205626
ENSG00000251257	151.755	2.19701	0.536219	4.09722	4.18145e-05	0.00209604
ENSG00000152977	236.04	1.98403	0.484365	4.09615	4.20078e-05	0.0020998
ENSG00000135903	39.2207	4.56526	1.11662	4.08845	4.34267e-05	0.00216462
ENSG00000186716	2447.38	-1.93715	0.473968	-4.08709	4.36813e-05	0.00217122
ENSG00000176692	529.827	-1.52447	0.373182	-4.08506	4.40656e-05	0.0021842
ENSG00000169548	25.2517	-7.58017	1.85855	-4.07853	4.53209e-05	0.00224016
ENSG00000127125	677.749	1.44432	0.354363	4.07582	4.58525e-05	0.00226014
ENSG00000141574	1099.9	2.05161	0.503731	4.07283	4.64456e-05	0.00228304
ENSG00000046653	982.844	1.46642	0.3603	4.06999	4.70156e-05	0.00229963
ENSG00000170542	60.6702	3.15085	0.774193	4.06986	4.70424e-05	0.00229963
ENSG00000145147	36.1001	4.55724	1.11998	4.06903	4.72086e-05	0.00230142
ENSG00000205746	1096.47	-1.44078	0.354255	-4.06707	4.76088e-05	0.00231457
ENSG00000137831	7960.03	-1.96395	0.483436	-4.06247	4.8556e-05	0.00235417
ENSG00000115738	1152.17	-1.46468	0.360745	-4.06014	4.90428e-05	0.00237129
ENSG00000084636	4298.99	-2.69647	0.664456	-4.05816	4.94604e-05	0.00238499
ENSG00000250133	64.3815	-2.9913	0.737293	-4.05714	4.96782e-05	0.00238899
ENSG00000181031	145.115	-2.5181	0.621271	-4.05315	5.05335e-05	0.00242356
ENSG00000001561	340.923	1.70084	0.419853	4.05103	5.09934e-05	0.00243902
ENSG00000182636	60.1415	-3.0136	0.745478	-4.04251	5.28824e-05	0.00252257
ENSG00000153904	2671.6	-1.6692	0.413111	-4.04056	5.33248e-05	0.00253686
ENSG00000100784	216.977	-1.89642	0.46983	-4.03639	5.42793e-05	0.00257536
ENSG00000117519	17139	-1.2119	0.300375	-4.0346	5.46943e-05	0.00258125
ENSG00000145358	154.328	3.01791	0.747954	4.03488	5.46299e-05	0.00258125
ENSG00000168505	57.7735	-3.11597	0.772537	-4.03342	5.4971e-05	0.00258743
ENSG00000153956	1895.46	1.30574	0.323898	4.03133	5.54626e-05	0.00260366
ENSG00000261706	31.1088	-5.89364	1.46481	-4.02348	5.73436e-05	0.00268486
ENSG00000076716	1533.83	1.90063	0.472746	4.02041	5.80973e-05	0.00271228
ENSG00000080823	3573.94	2.36114	0.587369	4.01985	5.8235e-05	0.00271228
ENSG00000261172	28.6943	6.8518	1.70487	4.01895	5.84579e-05	0.00271554
ENSG00000181856	302.108	2.50416	0.624559	4.00948	6.08527e-05	0.00281678
ENSG00000253414	220.352	2.33132	0.581509	4.00908	6.09549e-05	0.00281678
ENSG00000121413	531.278	-1.6489	0.411607	-4.00601	6.17521e-05	0.00284621
ENSG00000181649	442.027	-1.97861	0.494426	-4.00184	6.28514e-05	0.00288937
ENSG00000111052	55.0072	3.06656	0.76641	4.0012	6.30208e-05	0.00288967
ENSG00000225177	527.52	2.22876	0.55736	3.99878	6.3669e-05	0.00291187
ENSG00000058335	227.4	-2.28667	0.572045	-3.99736	6.40524e-05	0.00292188
ENSG00000248632	28.7855	4.74713	1.18803	3.9958	6.4475e-05	0.00293361
ENSG00000187486	508.271	1.85592	0.46467	3.99405	6.49551e-05	0.0029479
ENSG00000183775	96.2703	-2.58773	0.648545	-3.99005	6.60587e-05	0.00299034
ENSG00000167554	31.6762	-5.2237	1.31209	-3.98119	6.85698e-05	0.0030957
ENSG00000237515	2013.55	-1.70742	0.428933	-3.98062	6.87352e-05	0.0030957
ENSG00000106333	662.926	1.59269	0.400386	3.97789	6.95298e-05	0.00312356
ENSG00000103257	16186.6	-1.19419	0.301039	-3.9669	7.2813e-05	0.00326279
ENSG00000071203	19.9585	-7.57935	1.91134	-3.96546	7.32536e-05	0.00327427
ENSG00000159217	1027.61	-1.35317	0.341983	-3.95683	7.59509e-05	0.0033863
ENSG00000137965	400.189	1.60437	0.406621	3.94561	7.95962e-05	0.00353994
ENSG00000166016	1099.91	-1.44663	0.366783	-3.9441	8.01002e-05	0.00355344
ENSG00000165912	1283.26	1.31363	0.333297	3.94131	8.10366e-05	0.00358602
ENSG00000134602	78.0942	2.70082	0.686214	3.93583	8.29101e-05	0.0036598
ENSG00000176971	52.9994	4.24438	1.07992	3.93027	8.48502e-05	0.00373615
ENSG00000120708	57191.4	1.40457	0.357875	3.92474	8.68237e-05	0.00381358
ENSG00000136158	2634.15	-1.40912	0.359615	-3.9184	8.91384e-05	0.00390558
ENSG00000105357	35.7724	5.3817	1.37402	3.91676	8.97485e-05	0.00392263
ENSG00000074047	152.735	-2.13057	0.544369	-3.91383	9.08427e-05	0.0039607
ENSG00000159784	131.29	-2.09625	0.536253	-3.90906	9.2655e-05	0.00402981
ENSG00000141441	116.535	2.29041	0.586583	3.90467	9.4356e-05	0.00408484
ENSG00000142627	2304.79	-1.31279	0.336217	-3.9046	9.43807e-05	0.00408484
ENSG00000278384	48.7545	3.50392	0.899029	3.89744	9.72134e-05	0.00419721
ENSG00000163531	1515.89	1.52596	0.392438	3.88841	0.000100902	0.0043459
ENSG00000122378	38.8549	4.0058	1.03044	3.88746	0.0001013	0.00435245
ENSG00000137960	206.689	2.13164	0.54869	3.88497	0.000102341	0.00438658
ENSG00000253161	127.409	2.2922	0.590565	3.88137	0.000103871	0.00444143
ENSG00000135636	9294.83	-1.39982	0.361109	-3.87644	0.000105996	0.00452138
ENSG00000100376	1376.69	1.33817	0.345314	3.87522	0.000106528	0.00453318
ENSG00000109861	2537.37	-1.57699	0.407406	-3.87081	0.000108475	0.00460499
ENSG00000171533	62.2838	-3.30778	0.855032	-3.86861	0.000109459	0.00463567
ENSG00000109790	1270.17	-1.38381	0.358067	-3.86466	0.000111242	0.00469997
ENSG00000152217	88.935	-2.53409	0.656412	-3.86052	0.000113148	0.00476914
ENSG00000175920	4687.86	-1.46144	0.378889	-3.85719	0.000114699	0.00482308
ENSG00000139211	1369.34	-2.68802	0.69883	-3.84646	0.000119836	0.00502718
ENSG00000197872	898.29	1.70113	0.443601	3.83481	0.000125661	0.00525908
ENSG00000196440	311.961	-1.66352	0.434266	-3.83064	0.000127808	0.00533637
ENSG00000275620	89.312	3.50326	0.916395	3.82288	0.000131904	0.00549446
ENSG00000178573	518.708	1.85521	0.485413	3.82192	0.000132417	0.00550289
ENSG00000109061	2315.51	2.14963	0.562549	3.82123	0.00013279	0.00550552
ENSG00000111199	35.3371	-3.78697	0.993017	-3.8136	0.000136956	0.00566498
ENSG00000266852	35.2219	-4.18894	1.09875	-3.81246	0.000137592	0.00567808
ENSG00000164611	4795.25	1.2227	0.321065	3.80827	0.00013994	0.00576157
ENSG00000137142	159.354	1.97927	0.520855	3.80005	0.00014467	0.0059425
ENSG00000121769	5040.09	-1.59816	0.42076	-3.79827	0.000145709	0.0059714
ENSG00000169247	84.33	-2.38411	0.628003	-3.79634	0.000146849	0.00600423
ENSG00000164929	32.3434	3.89172	1.02744	3.78779	0.000151994	0.00618896
ENSG00000246705	423.394	-1.46274	0.386185	-3.78767	0.000152065	0.00618896
ENSG00000198053	3866	-1.37789	0.364501	-3.78021	0.000156696	0.00636287
ENSG00000172824	40.4732	4.10689	1.08863	3.77252	0.000161608	0.00654732
ENSG00000173662	363.369	-2.03541	0.539961	-3.76955	0.000163543	0.00661062
ENSG00000254851	54.5569	-2.92253	0.775771	-3.76726	0.000165048	0.00665632
ENSG00000149256	77.7771	4.28084	1.13721	3.76432	0.000167004	0.00671992
ENSG00000167306	68.1536	-2.64732	0.703542	-3.76285	0.00016799	0.0067443
ENSG00000149090	144.186	-3.09451	0.824062	-3.7552	0.000173205	0.00692235
ENSG00000163145	27.6859	-5.45649	1.45295	-3.75545	0.000173033	0.00692235
ENSG00000166394	87.6225	-2.58507	0.688831	-3.75284	0.000174844	0.00697214
ENSG00000156804	3985.78	1.18223	0.315094	3.75197	0.000175447	0.00698052
ENSG00000172260	1031.64	-1.68134	0.448644	-3.74759	0.00017854	0.00708767
ENSG00000120549	1321.16	1.7341	0.462999	3.74537	0.000180131	0.00713489
ENSG00000168874	6375.85	-1.21378	0.325153	-3.73294	0.000189256	0.00747963
ENSG00000116574	39.4076	3.40306	0.91206	3.73118	0.000190586	0.00749877
ENSG00000137801	55724.4	-1.1594	0.310696	-3.73163	0.000190243	0.00749877
ENSG00000155269	17.7057	-7.34728	1.97012	-3.72937	0.000191962	0.00753621
ENSG00000178773	2761.47	1.2676	0.339979	3.72847	0.000192648	0.00754646
ENSG00000067798	2708.32	-1.17503	0.31528	-3.72693	0.000193827	0.00757589
ENSG00000133816	1831.03	-1.56601	0.420472	-3.7244	0.000195777	0.00763531
ENSG00000047617	80.8164	-3.52034	0.945717	-3.7224	0.000197335	0.00766892
ENSG00000182261	52.641	-2.98089	0.800844	-3.72219	0.000197503	0.00766892
ENSG00000261786	238.109	1.62841	0.438047	3.71742	0.000201268	0.00779804
ENSG00000154678	59.9505	-3.17179	0.853366	-3.7168	0.000201763	0.00780017
ENSG00000117707	189.567	2.45703	0.661527	3.71418	0.000203864	0.00786429
ENSG00000186470	640.541	1.47328	0.397117	3.70994	0.000207308	0.00797977
ENSG00000197461	4998.81	-1.15108	0.310419	-3.70815	0.000208781	0.00801231
ENSG00000230387	65.0694	3.00262	0.809808	3.70781	0.000209056	0.00801231
ENSG00000130513	2218.87	1.56097	0.421435	3.70394	0.000212281	0.00811836
ENSG00000176222	228.803	-1.70471	0.460857	-3.699	0.000216449	0.00825998
ENSG00000226686	15.5233	-7.43685	2.01287	-3.69465	0.00022019	0.00838469
ENSG00000039560	3809.91	-1.59792	0.432605	-3.69372	0.000220999	0.00839747
ENSG00000110042	1799.73	-1.21404	0.32881	-3.69221	0.000222311	0.00842931
ENSG00000161835	2526.12	-1.28265	0.348701	-3.67836	0.000234738	0.00886262
ENSG00000176909	525.517	1.524	0.414306	3.67844	0.000234663	0.00886262
ENSG00000130222	684.491	3.04967	0.829361	3.67713	0.000235875	0.00888624
ENSG00000198947	2782.62	-1.29169	0.351328	-3.6766	0.000236365	0.00888624
ENSG00000233593	44.8974	3.16367	0.860841	3.67509	0.000237768	0.00892007
ENSG00000186684	47.3107	-3.63023	0.98847	-3.67258	0.000240116	0.00898914
ENSG00000126882	1091.49	-1.45098	0.395199	-3.67151	0.000241119	0.00900768
ENSG00000166341	150.181	-2.35936	0.642895	-3.66989	0.000242652	0.00904592
ENSG00000163590	120.49	2.4951	0.680314	3.66756	0.000244872	0.00910954
ENSG00000150593	1647.58	-1.24015	0.338974	-3.65854	0.000253657	0.00941661
ENSG00000163485	2781.7	-1.18104	0.323561	-3.65011	0.000262123	0.00971059
ENSG00000184792	801.707	-1.30971	0.359355	-3.64462	0.000267791	0.00989989
ENSG00000205309	366.688	1.70315	0.467635	3.64205	0.00027047	0.00997817
ENSG00000103647	245.475	-1.91813	0.527668	-3.63511	0.000277857	0.0102294
ENSG00000196535	5836.27	-1.21926	0.335808	-3.63083	0.000282506	0.010379
ENSG00000169213	593.436	-2.18127	0.600966	-3.62961	0.000283847	0.0104067
ENSG00000138606	1154.08	-1.54191	0.425197	-3.62635	0.000287457	0.0105174
ENSG00000139220	16.311	7.24412	1.99844	3.62488	0.000289097	0.0105556
ENSG00000117643	137.278	3.28377	0.906507	3.62244	0.000291841	0.0106339
ENSG00000167202	1579.25	-1.4255	0.393794	-3.61991	0.000294702	0.0107162
ENSG00000113594	337.025	1.47424	0.40751	3.61768	0.000297254	0.0107869
ENSG00000110675	250.96	-2.48367	0.687074	-3.61485	0.000300526	0.0108833
ENSG00000168779	206.479	2.07789	0.575173	3.61264	0.000303096	0.010954
ENSG00000087076	40.0264	-3.26744	0.904855	-3.61101	0.000305011	0.0110006
ENSG00000137193	242.277	2.02414	0.560629	3.61049	0.000305623	0.0110006
ENSG00000132359	183.697	2.3397	0.648211	3.60948	0.000306814	0.0110211
ENSG00000225867	27.3155	-4.89423	1.35826	-3.60331	0.000314185	0.0112631
ENSG00000123407	34.8632	-3.98284	1.10581	-3.60173	0.000316106	0.0112863
ENSG00000197496	597.473	-1.3713	0.380695	-3.60209	0.000315672	0.0112863
ENSG00000161381	400.721	1.7081	0.474427	3.60034	0.000317806	0.0113046
ENSG00000214193	371.256	-1.47125	0.40865	-3.60027	0.000317893	0.0113046
ENSG00000092054	17378.4	1.41485	0.3933	3.59739	0.000321428	0.0114075
ENSG00000134802	1346.41	1.29434	0.359874	3.59665	0.000322341	0.011417
ENSG00000183439	24.3744	5.33839	1.48586	3.5928	0.000327147	0.0115642
ENSG00000213694	166.559	1.76303	0.490875	3.59161	0.000328643	0.011594
ENSG00000184985	274.915	-1.79685	0.500896	-3.58728	0.000334146	0.0117647
ENSG00000146267	90.1619	2.23254	0.622776	3.58482	0.00033731	0.0118526
ENSG00000122873	1004.34	1.26042	0.351893	3.58184	0.000341186	0.0119651
ENSG00000237807	128.68	-2.326	0.65037	-3.57643	0.000348323	0.0121913
ENSG00000146592	106.138	-2.06806	0.578892	-3.57244	0.000353666	0.0123539
ENSG00000145681	26.2695	-5.06295	1.41919	-3.56749	0.000360421	0.0125652
ENSG00000126218	82.9033	-2.64115	0.740999	-3.56432	0.000364807	0.0126931
ENSG00000182986	443.157	1.34962	0.378961	3.56137	0.000368923	0.0127862
ENSG00000276170	151.987	-1.86763	0.524395	-3.56149	0.00036875	0.0127862
ENSG00000064042	4888.82	-1.94309	0.54578	-3.5602	0.000370574	0.0127865
ENSG00000131242	57.4419	-2.64648	0.743327	-3.56032	0.000370398	0.0127865
ENSG00000213218	18.929	6.98127	1.96112	3.55983	0.000371093	0.0127865
ENSG00000180354	4909.22	-1.49653	0.420688	-3.55734	0.00037463	0.0128776
ENSG00000222009	378.099	-1.4056	0.395171	-3.55695	0.000375189	0.0128776
ENSG00000198429	154.749	-1.97291	0.55535	-3.55255	0.000381513	0.0130694
ENSG00000171812	167.01	-2.13147	0.600399	-3.55008	0.000385113	0.0131673
ENSG00000170290	2200.44	1.49106	0.420287	3.54773	0.000388573	0.0132601
ENSG00000143416	825.99	1.76156	0.49711	3.54361	0.000394685	0.0134428
ENSG00000170312	1602.88	1.35731	0.383146	3.54254	0.000396288	0.0134715
ENSG00000171224	41.1113	-4.18086	1.1811	-3.5398	0.000400425	0.0135635
ENSG00000180694	1134.37	-1.19459	0.337479	-3.53974	0.000400522	0.0135635
ENSG00000079819	1963.09	-1.17186	0.331272	-3.53745	0.000404013	0.0136556
ENSG00000112414	153.873	-1.99501	0.564183	-3.53611	0.000406066	0.0136989
ENSG00000170153	108.498	-2.22103	0.628769	-3.53235	0.000411888	0.013869
ENSG00000240065	178.331	1.77536	0.503468	3.52627	0.00042145	0.0141641
ENSG00000135678	522.654	1.81178	0.515912	3.5118	0.000445076	0.0149298
ENSG00000100504	4068.19	1.2024	0.343142	3.5041	0.000458155	0.0153195
ENSG00000176678	1004.33	-1.38561	0.395443	-3.50395	0.000458419	0.0153195
ENSG00000067141	298.622	-1.70467	0.486787	-3.50188	0.000461984	0.0154096
ENSG00000163364	47.1514	-3.33578	0.952949	-3.50048	0.000464417	0.0154617
ENSG00000167081	1594.4	1.49559	0.427469	3.49871	0.000467508	0.0155354
ENSG00000147251	1361.29	-1.65177	0.472478	-3.49596	0.000472355	0.0156672
ENSG00000111305	627.587	-1.67015	0.477946	-3.49443	0.000475077	0.0157281
ENSG00000249853	113.712	-1.94733	0.557506	-3.49293	0.000477753	0.0157872
ENSG00000174899	289.54	1.84665	0.528998	3.49084	0.000481504	0.0158521
ENSG00000174939	253.408	1.58208	0.453178	3.49107	0.00048109	0.0158521
ENSG00000135318	9845.08	-1.45756	0.417699	-3.48949	0.000483941	0.0159028
ENSG00000204219	1715.96	1.12435	0.322309	3.48841	0.000485901	0.0159377
ENSG00000115232	2817.28	-1.39607	0.40067	-3.48435	0.00049334	0.0161519
ENSG00000139998	2761.59	-1.66714	0.478698	-3.48267	0.000496449	0.0162237
ENSG00000162576	12726.4	-1.08228	0.311109	-3.47877	0.000503719	0.0164009
ENSG00000185432	1438.18	1.87517	0.538964	3.47921	0.000502893	0.0164009
ENSG00000103196	1021.33	1.3141	0.377918	3.4772	0.000506683	0.0164672
ENSG00000172264	49.4186	3.17658	0.913809	3.4762	0.000508572	0.0164984
ENSG00000100678	528.86	-1.4453	0.416257	-3.47213	0.000516356	0.0167203
ENSG00000110092	10738.1	-1.29602	0.37362	-3.46882	0.000522748	0.0168965
ENSG00000204580	3418.27	-1.13385	0.327374	-3.46347	0.000533251	0.0172046
ENSG00000187720	112.809	-2.10537	0.608817	-3.45814	0.000543927	0.0175172
ENSG00000198736	1797.2	1.17545	0.340751	3.44957	0.000561472	0.0180495
ENSG00000096696	2223.03	-2.00762	0.58236	-3.44739	0.000566023	0.0181629
ENSG00000138411	317.265	-1.62565	0.471646	-3.44675	0.000567367	0.0181732
ENSG00000091622	573.696	-2.21282	0.643003	-3.44138	0.000578747	0.0185043
ENSG00000170689	208.842	-1.60097	0.465522	-3.4391	0.000583655	0.0186276
ENSG00000162458	1286.41	-1.26051	0.366625	-3.43815	0.000585696	0.0186592
ENSG00000198542	2593.43	-1.18672	0.34535	-3.43627	0.000589784	0.0187558
ENSG00000152767	1708.95	-1.21911	0.355068	-3.43346	0.000595922	0.0189171
ENSG00000043591	13.2617	-7.17875	2.0917	-3.43202	0.000599103	0.0189502
ENSG00000235162	3000.55	-1.38782	0.40437	-3.43205	0.000599035	0.0189502
ENSG00000160255	1336.57	2.04796	0.59796	3.42491	0.000615003	0.0194186
ENSG00000132423	527.809	1.27446	0.372991	3.41686	0.000633479	0.0199664
ENSG00000166106	916.514	-1.47704	0.433	-3.41119	0.000646801	0.0203502
ENSG00000165821	261.622	-1.59006	0.466773	-3.4065	0.000658009	0.0206296
ENSG00000172935	93.8019	2.12706	0.624374	3.40671	0.000657505	0.0206296
ENSG00000134470	21.8157	5.1554	1.51555	3.40166	0.000669787	0.0209619
ENSG00000188659	102.467	-1.9497	0.575479	-3.38797	0.00070412	0.0219975
ENSG00000277147	65.3257	-2.47001	0.729262	-3.387	0.000706623	0.022037
ENSG00000169946	66.9203	-2.59914	0.767688	-3.38567	0.00071004	0.0221047
ENSG00000151778	78.0427	-2.30975	0.682946	-3.38203	0.000719523	0.0223607
ENSG00000103966	3638.02	-1.43732	0.425247	-3.37997	0.000724934	0.0224894
ENSG00000129667	175.31	-1.61994	0.480134	-3.37393	0.000741019	0.0228288
ENSG00000152784	1114.19	-1.13338	0.335879	-3.37436	0.000739864	0.0228288
ENSG00000154556	2740.29	-1.07445	0.318332	-3.37525	0.00073749	0.0228288
ENSG00000240583	408.422	-2.66375	0.789502	-3.37397	0.000740928	0.0228288
ENSG00000176771	37.0797	-3.54157	1.05	-3.37293	0.000743728	0.0228725
ENSG00000108342	328.004	1.84193	0.54731	3.36543	0.000764257	0.0234632
ENSG00000100302	64.263	3.66329	1.08879	3.36454	0.000766701	0.0234976
ENSG00000273018	16.8808	-5.84429	1.73804	-3.36258	0.000772182	0.0236248
ENSG00000197457	359.128	1.61014	0.479214	3.35997	0.000779513	0.023808
ENSG00000183049	108.576	-1.89151	0.564232	-3.35237	0.000801235	0.0243875
ENSG00000261924	39.2581	-2.97897	0.888594	-3.35246	0.000800981	0.0243875
ENSG00000060982	7569.96	-1.17365	0.350242	-3.35098	0.000805252	0.0244678
ENSG00000163032	57.5261	-3.54861	1.05919	-3.35029	0.000807271	0.0244872
ENSG00000110427	319.046	-2.07936	0.62104	-3.34819	0.000813406	0.0246312
ENSG00000072832	3236.1	-1.12869	0.337533	-3.34393	0.000826013	0.0249704
ENSG00000167799	233.352	1.68391	0.504085	3.34052	0.000836205	0.0252355
ENSG00000138028	31.691	3.41998	1.02448	3.33827	0.000843022	0.025398
ENSG00000135074	8069.26	-1.43981	0.43216	-3.33166	0.000863309	0.0259651
ENSG00000162512	3604.11	-1.06911	0.321674	-3.32356	0.000888748	0.0266641
ENSG00000187783	152.33	-4.12246	1.24047	-3.32331	0.000889553	0.0266641
ENSG00000105281	2556.79	1.05783	0.318994	3.31614	0.000912698	0.0272879
ENSG00000225969	23.4203	-4.3906	1.3241	-3.31591	0.000913441	0.0272879
ENSG00000124785	1480.47	1.11725	0.337193	3.31338	0.000921749	0.0274898
ENSG00000185880	1188.52	1.32085	0.398967	3.31067	0.000930726	0.027711
ENSG00000129354	62.7541	-2.95375	0.892692	-3.30882	0.000936916	0.0278182
ENSG00000149557	79.9796	-2.26739	0.685298	-3.30862	0.000937574	0.0278182
ENSG00000184226	938.724	1.13193	0.342159	3.30818	0.000939032	0.0278182
ENSG00000130158	2517.87	-1.46075	0.441783	-3.30648	0.000944753	0.0279411
ENSG00000119943	835.387	-1.28125	0.387792	-3.30396	0.000953285	0.0281465
ENSG00000168405	400.767	1.41908	0.43011	3.29933	0.000969147	0.0285673
ENSG00000005189	813.293	1.22748	0.37221	3.29781	0.000974405	0.0285799
ENSG00000122420	377.175	1.67584	0.508161	3.29784	0.000974308	0.0285799
ENSG00000158246	428.921	1.68067	0.509514	3.29858	0.000971762	0.0285799
ENSG00000119900	1957.83	-1.11429	0.338235	-3.29444	0.00098619	0.0288778
ENSG00000104723	1287.24	1.31511	0.399307	3.29349	0.000989504	0.0289271
ENSG00000064195	97.1931	-2.68344	0.815051	-3.29236	0.000993498	0.0289485
ENSG00000187193	166.16	2.75602	0.83702	3.29266	0.000992435	0.0289485
ENSG00000180139	78.5386	2.50831	0.763697	3.28443	0.00102187	0.0297264
ENSG00000066248	164.232	-3.37494	1.02796	-3.28313	0.0010266	0.029815
ENSG00000129170	1101.24	-1.54244	0.469969	-3.28201	0.00103072	0.0298857
ENSG00000067715	436.645	-1.28666	0.393186	-3.27239	0.00106643	0.0308206
ENSG00000144655	511.147	-1.26806	0.387489	-3.2725	0.001066	0.0308206
ENSG00000167861	97.3447	-4.20812	1.28652	-3.27092	0.00107197	0.0309303
ENSG00000115457	171.666	-1.63768	0.501044	-3.26853	0.00108108	0.0310921
ENSG00000227775	317.744	-1.38802	0.42463	-3.26877	0.00108018	0.0310921
ENSG00000175899	4803.04	1.87908	0.575004	3.26795	0.0010833	0.0311055
ENSG00000137727	15.1546	-5.95067	1.82204	-3.26593	0.00109105	0.0312338
ENSG00000196549	4364.65	1.69086	0.517738	3.26587	0.00109129	0.0312338
ENSG00000139209	945.492	-1.11606	0.341938	-3.26391	0.00109886	0.0313999
ENSG00000073282	285.849	-1.99221	0.610503	-3.26322	0.00110153	0.0314255
ENSG00000111046	1750.87	1.25299	0.384087	3.26224	0.00110534	0.0314835
ENSG00000118276	49.9413	2.73469	0.838865	3.25999	0.00111416	0.0316838
ENSG00000204267	272.864	1.52207	0.467237	3.2576	0.00112359	0.0319011
ENSG00000092607	2023.25	1.08563	0.333482	3.25544	0.00113219	0.0320937
ENSG00000152894	1951.99	-1.03685	0.318544	-3.25495	0.00113411	0.0320968
ENSG00000112655	4707.58	-1.63993	0.504073	-3.25337	0.00114047	0.0322254
ENSG00000122778	1656.1	-1.08232	0.332949	-3.2507	0.00115122	0.0324738
ENSG00000254226	37.9489	3.03341	0.933278	3.25028	0.00115292	0.0324738
ENSG00000151552	1188.8	1.08584	0.334164	3.24943	0.00115637	0.0325195
ENSG00000268883	14.6651	6.72346	2.07348	3.2426	0.00118444	0.033256
ENSG00000122971	633.64	1.38187	0.427044	3.23589	0.00121263	0.0339332
ENSG00000180287	178.827	8.15776	2.52133	3.2355	0.00121429	0.0339332
ENSG00000182752	130.456	-2.64272	0.81662	-3.23616	0.00121148	0.0339332
ENSG00000182326	1546.76	1.22113	0.377965	3.23081	0.0012344	0.034333
ENSG00000244242	711.914	-1.20068	0.371604	-3.23108	0.00123324	0.034333
ENSG00000269893	1051.53	1.08369	0.335383	3.23121	0.00123267	0.034333
ENSG00000151474	574.917	-1.23078	0.381288	-3.22794	0.00124685	0.034625
ENSG00000113205	19.6826	-4.38114	1.35763	-3.22704	0.00125077	0.0346795
ENSG00000140807	316.585	1.48931	0.461655	3.22602	0.00125525	0.0346953
ENSG00000183770	82.8791	-2.14377	0.664514	-3.22607	0.00125503	0.0346953
ENSG00000152049	1029.03	-1.09087	0.338748	-3.22031	0.0012805	0.0352834
ENSG00000172115	6761.59	1.07446	0.333614	3.22067	0.00127891	0.0352834
ENSG00000146147	813.774	1.34604	0.418371	3.21735	0.00129382	0.0355952
ENSG00000171368	25.9054	3.81094	1.18472	3.21674	0.00129657	0.0356156
ENSG00000127824	3384.21	1.01585	0.316135	3.21333	0.00131204	0.0359423
ENSG00000152292	519.069	1.50701	0.469052	3.21288	0.00131412	0.0359423
ENSG00000183873	6802.2	-1.03268	0.321427	-3.21279	0.00131454	0.0359423
ENSG00000111981	181.614	-1.69176	0.526865	-3.211	0.00132274	0.0360865
ENSG00000168004	416.752	1.45645	0.453616	3.21075	0.00132388	0.0360865
ENSG00000128274	1943.36	1.23571	0.385195	3.20803	0.0013365	0.0363745
ENSG00000099953	1086.1	-1.85385	0.578249	-3.20598	0.00134603	0.0365778
ENSG00000164574	3314.86	-1.5624	0.487885	-3.20239	0.0013629	0.0369796
ENSG00000253570	214.666	-1.473	0.460533	-3.19848	0.00138155	0.0374283
ENSG00000151208	1147.69	-1.09049	0.341737	-3.19102	0.00141771	0.038291
ENSG00000163814	167.582	1.76985	0.554623	3.19108	0.0014174	0.038291
ENSG00000078399	599.324	1.15005	0.360457	3.19053	0.00142012	0.0382979
ENSG00000091129	664.403	1.43289	0.450326	3.18191	0.00146308	0.0393966
ENSG00000179859	377.879	-2.06783	0.650041	-3.18108	0.00146727	0.0394497
ENSG00000112378	1076.12	1.60749	0.506019	3.17674	0.00148939	0.0399838
ENSG00000128165	193.058	-2.20983	0.697051	-3.17025	0.00152307	0.040826
ENSG00000139874	31.5119	-3.14519	0.993755	-3.16496	0.00155104	0.0415132
ENSG00000130147	2048.81	-1.19315	0.377159	-3.16351	0.00155877	0.0416572
ENSG00000115306	18892.4	-1.07088	0.338678	-3.16195	0.00156717	0.0418186
ENSG00000250303	857.164	-1.16526	0.36872	-3.16029	0.00157611	0.0419942
ENSG00000042493	1401.46	1.24929	0.395889	3.15565	0.00160139	0.0425989
ENSG00000105270	1291.06	-1.03487	0.327984	-3.15525	0.00160361	0.0425989
ENSG00000072786	2527.48	-1.01809	0.32282	-3.15373	0.00161195	0.0427566
ENSG00000102471	1270.98	-1.09878	0.348505	-3.15282	0.00161701	0.0428265
ENSG00000229056	74.1596	2.34496	0.744395	3.15015	0.00163185	0.0431552
ENSG00000198934	32.9604	3.01065	0.95607	3.14899	0.00163836	0.043263
ENSG00000105835	2646.21	1.41828	0.45053	3.14802	0.0016438	0.0432945
ENSG00000133055	85894.6	-1.26182	0.400843	-3.14791	0.00164444	0.0432945
ENSG00000169583	57.9082	-2.52595	0.802714	-3.14676	0.00165092	0.0434008
ENSG00000068079	401.491	1.26509	0.402327	3.14443	0.00166413	0.0435799
ENSG00000136869	754.52	-1.84479	0.586564	-3.14507	0.00166047	0.0435799
ENSG00000214402	458.037	1.30399	0.414721	3.14426	0.0016651	0.0435799
ENSG00000124588	1278.16	1.07283	0.341414	3.1423	0.00167624	0.0438068
ENSG00000115593	6016.55	-1.00256	0.319508	-3.13783	0.00170201	0.0444149
ENSG00000023171	517.481	1.24822	0.397928	3.1368	0.00170802	0.0445063
ENSG00000130066	1707.82	1.23068	0.392848	3.1327	0.00173206	0.0450006
ENSG00000168743	3563.71	-1.42562	0.455064	-3.13279	0.00173152	0.0450006
ENSG00000117586	615.898	-1.28842	0.411502	-3.13101	0.00174207	0.0451299
ENSG00000247516	288.09	1.39875	0.446742	3.131	0.00174212	0.0451299
ENSG00000111057	63.7605	2.26951	0.725204	3.12948	0.00175113	0.0452971
ENSG00000152926	631.857	-1.24572	0.398143	-3.12884	0.00175501	0.0453313
ENSG00000135111	226.232	1.4959	0.47839	3.12695	0.00176632	0.0455572
ENSG00000109625	22.2344	-4.49534	1.4384	-3.12524	0.00177661	0.0457561
ENSG00000130508	11131	-0.94222	0.301607	-3.124	0.00178413	0.0458832
ENSG00000144115	463.975	-1.46542	0.469298	-3.12257	0.00179279	0.0459727
ENSG00000205562	11.0262	6.86004	2.19675	3.12282	0.00179127	0.0459727
ENSG00000180801	532.671	-1.20645	0.386711	-3.11978	0.00180985	0.0463432
ENSG00000214050	36.9841	3.03609	0.973786	3.11782	0.00182193	0.0465852
ENSG00000128283	6096.83	-1.09663	0.352006	-3.11538	0.00183709	0.0469053
ENSG00000072274	6739.11	1.05472	0.338618	3.11478	0.00184083	0.0469332
ENSG00000095752	198.07	-2.95926	0.95073	-3.11262	0.00185433	0.0472097
ENSG00000062524	1573.03	1.30105	0.418293	3.11037	0.0018685	0.0475022
ENSG00000206262	29.4799	-3.89296	1.25206	-3.10924	0.00187571	0.0475494
ENSG00000249577	62.403	-3.11165	1.00066	-3.1096	0.00187341	0.0475494
ENSG00000135362	347.579	-1.31812	0.424075	-3.10822	0.0018822	0.0476457
ENSG00000164761	1519.18	-1.04852	0.337596	-3.10583	0.00189744	0.0478948
ENSG00000179136	10.9049	-6.85548	2.20703	-3.10619	0.00189512	0.0478948
ENSG00000008283	126.964	1.75575	0.565433	3.10515	0.00190183	0.0479375
ENSG00000135919	2134.41	-1.70011	0.547598	-3.10467	0.0019049	0.0479466
ENSG00000147459	990.544	-1.20539	0.38864	-3.10156	0.00192506	0.0483856
ENSG00000165644	211.174	1.41426	0.456157	3.10039	0.00193268	0.0485084
ENSG00000196196	329.994	1.30938	0.422468	3.09935	0.00193943	0.0486091
ENSG00000154153	72.2835	2.20973	0.71339	3.0975	0.00195158	0.0488232
ENSG00000269378	2930.13	-1.08502	0.350321	-3.09722	0.00195348	0.0488232
ENSG00000133067	20.0432	-4.69273	1.51776	-3.09187	0.00198899	0.0496408
ENSG00000135218	373.57	-2.77774	0.898822	-3.09042	0.00199871	0.0497436
ENSG00000160360	3054.34	-0.98596	0.318997	-3.09081	0.00199609	0.0497436
ENSG00000179388	139.337	-2.46403	0.79751	-3.08965	0.00200391	0.0498031
ENSG00000250722	18.23	4.4555	1.44261	3.08849	0.00201178	0.0499286
ENSG00000118729	29952.2	1.78978	0.579896	3.08638	0.00202609	0.0502002
ENSG00000205054	788.644	1.54614	0.50101	3.08605	0.00202838	0.0502002
ENSG00000116260	6983.29	-0.966972	0.313514	-3.0843	0.00204031	0.0504252
ENSG00000125378	118.414	-2.49518	0.809353	-3.08293	0.00204971	0.050587
ENSG00000189252	437.715	-12.2194	3.96455	-3.08217	0.00205497	0.0506465
ENSG00000109819	711.463	1.93222	0.62781	3.07772	0.00208593	0.0513381
ENSG00000131650	636.15	-2.28184	0.74169	-3.07654	0.00209417	0.0514697
ENSG00000138744	324.508	1.50992	0.491028	3.07501	0.00210493	0.0516625
ENSG00000077522	22036.7	4.9905	1.62444	3.07214	0.00212531	0.0520906
ENSG00000228623	59.975	-2.17891	0.709488	-3.0711	0.00213273	0.0522005
ENSG00000115112	26.619	3.2388	1.05502	3.0699	0.00214128	0.0523376
ENSG00000272108	11.1357	-6.75045	2.20229	-3.0652	0.00217524	0.0530945
ENSG00000121716	122.489	1.78553	0.582942	3.06297	0.00219153	0.0534185
ENSG00000080986	1705.38	1.0594	0.345937	3.06242	0.00219556	0.0534434
ENSG00000119929	1294.08	1.02854	0.335923	3.06182	0.00219994	0.0534766
ENSG00000198682	962.631	-1.08995	0.356274	-3.05929	0.00221861	0.0538566
ENSG00000137872	63.3359	-2.99171	0.979613	-3.05397	0.00225833	0.054746
ENSG00000107679	1252.71	-1.05307	0.345081	-3.05164	0.00227591	0.0550878
ENSG00000179403	542.561	1.45757	0.47769	3.05129	0.00227864	0.0550878
ENSG00000153246	458.134	-1.20238	0.394116	-3.05082	0.00228214	0.0550973
ENSG00000187605	884.367	-1.26088	0.41351	-3.04921	0.00229446	0.0553195
ENSG00000140937	2163.17	-0.983573	0.322642	-3.0485	0.0022999	0.0553755
ENSG00000198496	131.194	1.6118	0.528977	3.04701	0.00231132	0.0555751
ENSG00000124370	247.076	1.41959	0.466166	3.04525	0.00232488	0.0557783
ENSG00000137642	20.4594	-3.76583	1.23669	-3.0451	0.00232606	0.0557783
ENSG00000198879	16.0211	5.35417	1.75895	3.04395	0.00233493	0.0559154
ENSG00000180730	1849.53	-1.00043	0.329047	-3.04038	0.00236281	0.0565068
ENSG00000169891	173.648	1.45884	0.480161	3.03822	0.00237979	0.0568363
ENSG00000090097	9123.21	-0.934928	0.307942	-3.03605	0.00239697	0.0570397
ENSG00000101417	491.25	1.20938	0.398385	3.03572	0.00239965	0.0570397
ENSG00000124743	1148.7	1.51736	0.499667	3.03674	0.00239154	0.0570397
ENSG00000167767	1928.56	-0.967485	0.318721	-3.03553	0.00240116	0.0570397
ENSG00000280670	131.419	1.61397	0.531913	3.03427	0.00241117	0.0572007
ENSG00000161551	59.0739	-2.21756	0.73117	-3.03289	0.00242225	0.0573391
ENSG00000180739	16.3454	-5.29765	1.74682	-3.03274	0.00242346	0.0573391
ENSG00000204103	19.5265	4.6454	1.5328	3.03067	0.00244014	0.0576568
ENSG00000125869	66.2629	-3.26842	1.07872	-3.0299	0.00244636	0.0577268
ENSG00000167191	4477.81	-0.932703	0.30799	-3.02835	0.0024589	0.0579458
ENSG00000174705	2060.19	-0.967067	0.319491	-3.0269	0.00247075	0.0581477
ENSG00000129038	5980.11	-1.09617	0.362277	-3.02579	0.00247981	0.0582838
ENSG00000144354	258.31	1.43391	0.473981	3.02525	0.00248424	0.0583107
ENSG00000083857	7679.56	-0.924892	0.305854	-3.02397	0.00249481	0.0584043
ENSG00000259479	52.147	-2.40424	0.795019	-3.02413	0.00249349	0.0584043
ENSG00000169604	15860.8	-1.01052	0.334488	-3.02111	0.00251849	0.0588809
ENSG00000183048	191.2	1.53819	0.50932	3.02009	0.00252701	0.0590024
ENSG00000163737	24.9277	4.59864	1.52302	3.01943	0.00253252	0.0590532
ENSG00000007384	3444.5	-0.960187	0.318492	-3.0148	0.00257152	0.0598839
ENSG00000050767	153.303	-2.31028	0.767841	-3.00881	0.00262276	0.0609973
ENSG00000180921	763.972	2.05593	0.684598	3.00312	0.00267224	0.0620665
ENSG00000233947	30.9176	3.52855	1.17542	3.00195	0.00268258	0.0622253
ENSG00000151623	69.4501	-2.42326	0.80749	-3.00098	0.00269116	0.0623428
ENSG00000125170	672.384	-1.15426	0.384811	-2.99955	0.00270383	0.0625546
ENSG00000142794	284.544	-1.3402	0.446978	-2.99836	0.00271432	0.0627157
ENSG00000111799	3387.93	-1.53908	0.513952	-2.9946	0.00274806	0.0634127
ENSG00000104219	689.839	-1.05818	0.353778	-2.99108	0.0027799	0.0639809
ENSG00000116157	616.45	1.31273	0.43883	2.99143	0.00277671	0.0639809
ENSG00000164877	1419.85	0.978908	0.327352	2.99038	0.0027863	0.0640452
ENSG00000272121	26.7741	3.68786	1.23505	2.98599	0.00282658	0.064887
ENSG00000172572	31.4636	-3.90644	1.30863	-2.98514	0.00283447	0.064984
ENSG00000161249	35.9127	2.9678	0.994785	2.98336	0.00285102	0.0652791
ENSG00000177707	1419.96	-1.2053	0.404104	-2.98264	0.00285775	0.0653101
ENSG00000230040	126.192	1.63269	0.547438	2.98243	0.00285973	0.0653101
ENSG00000138172	647.445	-1.11595	0.374549	-2.97945	0.00288766	0.0658631
ENSG00000170498	105.487	-2.59846	0.872285	-2.97891	0.00289273	0.0658941
ENSG00000118596	246.776	-1.40067	0.470288	-2.97831	0.00289839	0.0659384
ENSG00000120833	160.296	1.51456	0.508758	2.97698	0.00291101	0.0661406
ENSG00000130751	340.251	-1.2905	0.433686	-2.97566	0.0029236	0.0663419
ENSG00000128510	288.734	-1.48163	0.498384	-2.97288	0.00295023	0.0665584
ENSG00000133030	15262	-0.920897	0.309784	-2.9727	0.0029519	0.0665584
ENSG00000145194	189.708	1.41199	0.474741	2.97423	0.00293728	0.0665584
ENSG00000169136	1838.34	0.983238	0.330731	2.97292	0.00294977	0.0665584
ENSG00000249641	69.5719	-2.22242	0.747447	-2.97335	0.00294571	0.0665584
ENSG00000115641	5108.86	-0.909191	0.306185	-2.96942	0.00298362	0.0669423
ENSG00000137558	35.1182	3.73006	1.256	2.9698	0.00297998	0.0669423
ENSG00000214787	10.2285	-6.67376	2.24753	-2.96938	0.00298402	0.0669423
ENSG00000275004	153.451	-1.53046	0.515382	-2.96956	0.00298227	0.0669423
ENSG00000143878	3158.38	-0.927087	0.312477	-2.9669	0.00300823	0.0674002
ENSG00000272034	31.7647	2.96662	1.00101	2.96364	0.00304027	0.0680322
ENSG00000106823	197.229	1.58449	0.534961	2.96189	0.0030576	0.0683338
ENSG00000100526	1278.9	1.07016	0.361796	2.95791	0.00309735	0.0691353
ENSG00000110318	197.529	-1.42375	0.48178	-2.95518	0.00312487	0.0696619
ENSG00000237773	19.0649	-3.82053	1.29466	-2.95099	0.00316752	0.0705241
ENSG00000197106	130.272	-2.41524	0.818828	-2.94963	0.00318152	0.070747
ENSG00000164930	469.643	1.12632	0.38218	2.94708	0.00320787	0.0712437
ENSG00000163629	203.215	1.95821	0.664614	2.94639	0.00321507	0.0712825
ENSG00000198483	393.12	1.26223	0.428435	2.94614	0.00321766	0.0712825
ENSG00000116117	1099.25	-1.13167	0.384255	-2.94511	0.00322837	0.0713417
ENSG00000160932	2049.88	0.988132	0.335496	2.94529	0.00322654	0.0713417
ENSG00000075223	3676.63	-1.29196	0.43908	-2.94243	0.00325645	0.0716193
ENSG00000102038	2399.08	-0.962302	0.327132	-2.94163	0.00326487	0.0716193
ENSG00000142611	16.4882	4.87133	1.65601	2.94161	0.00326515	0.0716193
ENSG00000150556	1601.62	-1.26197	0.428916	-2.94222	0.00325865	0.0716193
ENSG00000167693	1002.35	-0.989259	0.336113	-2.94323	0.00324803	0.0716193
ENSG00000196482	27.2124	4.1598	1.4136	2.94271	0.00325357	0.0716193
ENSG00000168394	804.066	1.12254	0.381675	2.94109	0.00327059	0.0716502
ENSG00000242516	23.1702	-3.44444	1.172	-2.93894	0.00329337	0.0720603
ENSG00000168427	3798.49	-1.44621	0.49283	-2.93451	0.00334075	0.073007
ENSG00000112096	5959.92	1.26278	0.430655	2.93222	0.00336545	0.073366
ENSG00000169994	65.9707	-2.23525	0.762212	-2.93258	0.00336156	0.073366
ENSG00000088280	2266.39	1.28706	0.439008	2.93176	0.00337048	0.0733854
ENSG00000102024	2462.75	-1.10428	0.376918	-2.92976	0.00339223	0.0736904
ENSG00000128294	1129.08	-0.972023	0.331781	-2.92971	0.00339279	0.0736904
ENSG00000169116	85.3374	-2.30894	0.788766	-2.92728	0.00341944	0.0741785
ENSG00000103489	176.14	1.40856	0.481363	2.92619	0.00343136	0.0743462
ENSG00000214189	368.805	1.23225	0.421224	2.9254	0.00344013	0.0744452
ENSG00000102385	704.492	-1.40253	0.480035	-2.92172	0.00348106	0.0752392
ENSG00000176974	507.355	1.22126	0.418312	2.9195	0.00350597	0.0756854
ENSG00000071575	602.998	-1.05914	0.363056	-2.91729	0.00353086	0.0757619
ENSG00000107105	1152.28	-0.998897	0.342277	-2.91839	0.00351842	0.0757619
ENSG00000154240	1076.08	-0.981618	0.336408	-2.91794	0.00352352	0.0757619
ENSG00000179542	672.804	-12.6932	4.35064	-2.91755	0.00352795	0.0757619
ENSG00000183098	946.272	1.20969	0.414597	2.91776	0.00352559	0.0757619
ENSG00000183648	1525.87	0.943204	0.323955	2.91152	0.00359671	0.0770817
ENSG00000198125	60.8452	2.8776	0.988491	2.9111	0.00360156	0.0770925
ENSG00000196782	94.9981	-1.88819	0.648773	-2.9104	0.00360969	0.0771734
ENSG00000135744	425.975	1.43823	0.495278	2.90388	0.00368572	0.078704
ENSG00000163638	869.442	1.06524	0.367546	2.89824	0.00375264	0.0800178
ENSG00000225206	49.5553	-2.24934	0.776185	-2.89794	0.00375626	0.0800178
ENSG00000073910	1775.15	-1.17687	0.406334	-2.89631	0.00377577	0.0803371
ENSG00000171303	45.2054	3.1635	1.09262	2.89533	0.00378764	0.080493
ENSG00000039068	32.3427	-3.32151	1.14739	-2.89484	0.00379357	0.0805226
ENSG00000163995	500.334	-1.11001	0.383496	-2.89446	0.00379817	0.080524
ENSG00000198774	34.9683	3.07134	1.0613	2.89394	0.00380442	0.0805602
ENSG00000026559	92.1723	2.84769	0.984311	2.89308	0.00381484	0.0806391
ENSG00000227925	19.2263	4.39334	1.51867	2.89288	0.00381724	0.0806391
ENSG00000261295	150.365	-1.57976	0.546181	-2.89238	0.00382337	0.0806728
ENSG00000183605	624.123	1.13892	0.393939	2.8911	0.003839	0.0809061
ENSG00000204128	25.5427	3.43558	1.18896	2.88956	0.00385776	0.0812051
ENSG00000231290	20.5476	4.24072	1.46824	2.8883	0.0038733	0.0814357
ENSG00000185339	457.462	-1.50724	0.522055	-2.88713	0.00388777	0.0816433
ENSG00000112667	905.836	1.01404	0.351577	2.88425	0.00392348	0.0822958
ENSG00000082458	307.472	-1.20622	0.418563	-2.8818	0.00395408	0.0828396
ENSG00000198959	320.299	-1.68795	0.585891	-2.881	0.0039641	0.0829517
ENSG00000155090	1909.02	-0.91777	0.318865	-2.87824	0.00399902	0.0835838
ENSG00000084731	755.655	-1.16904	0.406676	-2.87461	0.00404524	0.0843511
ENSG00000167653	28.7687	3.26962	1.13728	2.87495	0.00404087	0.0843511
ENSG00000108179	2069.2	1.24216	0.432247	2.87373	0.0040566	0.0844886
ENSG00000102312	1361.33	-0.940524	0.327502	-2.87181	0.00408124	0.0849022
ENSG00000147010	2160.35	-0.944432	0.32901	-2.87052	0.00409793	0.0851496
ENSG00000131788	1306.99	-0.949868	0.331044	-2.86931	0.00411366	0.0853765
ENSG00000175591	118.806	2.02741	0.706815	2.86837	0.00412587	0.0855298
ENSG00000139946	175.979	-1.65116	0.575931	-2.86694	0.00414467	0.0858194
ENSG00000161981	1568.35	0.93197	0.325225	2.86562	0.00416195	0.0860767
ENSG00000164309	210.798	2.06941	0.722808	2.86301	0.00419638	0.0866877
ENSG00000198805	215.725	-1.51656	0.530273	-2.85996	0.004237	0.0874252
ENSG00000132170	77.4875	2.3697	0.828886	2.8589	0.00425108	0.0875266
ENSG00000164220	22.1559	-3.58825	1.25514	-2.85885	0.00425178	0.0875266
ENSG00000197256	11118.4	-0.917845	0.321268	-2.85695	0.00427736	0.087951
ENSG00000183549	16.8196	-3.94122	1.38012	-2.85571	0.00429413	0.0881936
ENSG00000184113	7077.62	4.75283	1.66478	2.85493	0.0043046	0.0883064
ENSG00000101017	10.5121	-6.40947	2.24573	-2.85407	0.00431633	0.0884448
ENSG00000006432	113.312	-1.76054	0.617058	-2.85312	0.00432928	0.0886078
ENSG00000136783	921.699	-1.0557	0.370313	-2.85082	0.00436064	0.088942
ENSG00000161681	582.451	-1.15872	0.406436	-2.85092	0.00435934	0.088942
ENSG00000230461	18.4281	3.86143	1.35418	2.85149	0.00435143	0.088942
ENSG00000198796	1301.87	-1.18593	0.416426	-2.84789	0.00440105	0.0896633
ENSG00000047936	706.895	-1.65044	0.57977	-2.84672	0.00441719	0.0898888
ENSG00000119285	1505.79	-1.14197	0.401312	-2.84558	0.00443301	0.0901075
ENSG00000188933	20.3143	4.20654	1.47893	2.84432	0.00445068	0.0903631
ENSG00000033327	3068.76	-0.954997	0.335806	-2.84389	0.00445658	0.0903795
ENSG00000132692	77.9835	-1.82128	0.641115	-2.8408	0.00450002	0.0911562
ENSG00000158555	2894.89	-0.908774	0.320081	-2.8392	0.0045227	0.0914292
ENSG00000182983	12.3557	5.66496	1.99532	2.83912	0.0045238	0.0914292
ENSG00000134574	1711.33	0.94988	0.334695	2.83805	0.00453901	0.0916322
ENSG00000254535	12.0845	-5.38753	1.89872	-2.83746	0.00454743	0.0916979
ENSG00000005379	19.7465	3.69009	1.30102	2.8363	0.00456391	0.0918282
ENSG00000117016	108.692	1.68965	0.595729	2.83628	0.00456424	0.0918282
ENSG00000100345	33145.7	-1.13248	0.399746	-2.83299	0.0046115	0.0925726
ENSG00000224568	59.3198	-2.51539	0.887895	-2.83298	0.00461167	0.0925726
ENSG00000273038	270.696	-1.43604	0.507052	-2.83213	0.00462386	0.0927123
ENSG00000170160	23.3373	3.96274	1.40045	2.82963	0.0046602	0.0933355
ENSG00000173762	37.257	3.31864	1.17434	2.82595	0.00471407	0.094308
ENSG00000123106	456.017	1.1257	0.398404	2.82553	0.00472022	0.0943247
ENSG00000159176	9551.19	-1.10599	0.391898	-2.82215	0.00477035	0.0950745
ENSG00000172366	931.605	1.05651	0.374394	2.82191	0.00477382	0.0950745
ENSG00000197375	331.204	-1.20001	0.425231	-2.82202	0.00477228	0.0950745
ENSG00000050327	26.5231	-3.06853	1.08848	-2.81908	0.00481608	0.0958087
ENSG00000206535	214.224	1.27628	0.452902	2.81802	0.00483215	0.0960208
ENSG00000156011	1604.95	-0.983198	0.348949	-2.8176	0.00483844	0.0960382
ENSG00000230838	18.098	-4.92659	1.74892	-2.81693	0.00484855	0.0961313
ENSG00000158186	25451.6	-0.851696	0.302399	-2.81647	0.00485551	0.0961618
ENSG00000137547	2337.48	0.886408	0.314776	2.816	0.00486261	0.0961951
ENSG00000142623	73.8653	-2.39871	0.852057	-2.8152	0.00487465	0.0963258
ENSG00000172296	403.959	1.13528	0.403585	2.813	0.00490821	0.0968811
ENSG00000074590	5424.27	-0.981169	0.349265	-2.80924	0.00496585	0.0978219
ENSG00000159248	38.3676	-2.53447	0.902227	-2.80913	0.00496763	0.0978219
ENSG00000170891	11.8326	-5.36585	1.91036	-2.80882	0.00497241	0.0978219
ENSG00000006757	15.6525	-4.05769	1.44516	-2.80779	0.00498831	0.0979713
ENSG00000232938	34.3483	-2.55237	0.909089	-2.80761	0.00499104	0.0979713
ENSG00000155966	15.6537	-4.6249	1.64764	-2.80698	0.00500081	0.0980546
ENSG00000109220	647.179	-0.99977	0.356272	-2.8062	0.00501297	0.0981845
ENSG00000154133	386.355	-1.24509	0.44384	-2.80526	0.00502753	0.0983611
ENSG00000223459	114.464	-1.84914	0.659268	-2.80483	0.00503425	0.0983841
ENSG00000026103	352.777	1.27853	0.456164	2.8028	0.00506615	0.0988986
ENSG00000236242	31.7205	2.71048	0.968015	2.80003	0.00510971	0.0996394
ENSG00000158125	22.4945	-4.01816	1.43564	-2.79886	0.00512831	0.0998923
ENSG00000196091	16254.9	1.35671	0.485501	2.79445	0.00519883	0.101155
ENSG00000151726	7612.87	0.853825	0.305607	2.79387	0.00520821	0.101226
ENSG00000161682	1309.43	-1.09194	0.390991	-2.79274	0.0052263	0.101467
ENSG00000138829	196.018	-1.50741	0.540213	-2.79041	0.00526418	0.102091
ENSG00000116237	7949.46	1.04348	0.374311	2.78774	0.00530777	0.102824
ENSG00000110723	72.1098	-1.96669	0.705947	-2.7859	0.005338	0.103221
ENSG00000132688	152050	-0.866013	0.310869	-2.78578	0.00533992	0.103221
ENSG00000164520	156.078	1.49563	0.537197	2.78413	0.00536709	0.103633
ENSG00000120306	288.983	1.38915	0.499208	2.78271	0.00539071	0.103751
ENSG00000167705	137.651	1.5016	0.539555	2.78304	0.00538524	0.103751
ENSG00000279484	156.773	-1.93374	0.694905	-2.78274	0.00539026	0.103751
ENSG00000204520	1702.89	0.899349	0.323253	2.78218	0.00539955	0.103808
ENSG00000146409	80.5159	2.03243	0.730647	2.78169	0.00540768	0.103852
ENSG00000141756	12163.8	0.877358	0.316241	2.77433	0.00553148	0.106
ENSG00000250479	796.88	1.16128	0.41856	2.77447	0.00552923	0.106
ENSG00000102452	162.814	-1.35649	0.489015	-2.77392	0.00553859	0.106022
ENSG00000089820	726.271	1.1087	0.400199	2.77036	0.00559945	0.107071
ENSG00000084112	3455.03	-0.873421	0.315731	-2.76635	0.00566877	0.10828
ENSG00000126016	179.204	-10.9649	3.96477	-2.76557	0.0056823	0.108422
ENSG00000138685	593.216	-1.31487	0.47586	-2.76313	0.00572491	0.109118
ENSG00000119139	606.429	1.06036	0.384095	2.76066	0.00576847	0.109712
ENSG00000227036	208.471	1.25651	0.455096	2.76097	0.00576294	0.109712
ENSG00000182901	12.7156	-4.64716	1.68385	-2.75984	0.00578292	0.109869
ENSG00000177409	549.803	-1.03482	0.375165	-2.7583	0.00581023	0.11027
ENSG00000144857	261.91	1.6234	0.588761	2.75732	0.00582765	0.110389
ENSG00000205078	98.1588	1.6481	0.597732	2.75725	0.00582891	0.110389
ENSG00000160284	691.902	1.09069	0.395748	2.75603	0.00585076	0.110684
ENSG00000104722	15.295	-4.65884	1.69185	-2.7537	0.00589254	0.111356
ENSG00000070366	767.541	-0.98264	0.357235	-2.75069	0.00594707	0.112267
ENSG00000100842	43.0055	-2.27251	0.826523	-2.74949	0.00596886	0.112552
ENSG00000272031	225.609	-1.2487	0.454213	-2.74916	0.00597488	0.112552
ENSG00000134871	7103.39	-1.1643	0.423736	-2.7477	0.00600143	0.112932
ENSG00000064886	18.5302	3.46626	1.26361	2.74314	0.00608555	0.114394
ENSG00000188153	548.671	1.09529	0.399445	2.74203	0.0061061	0.114659
ENSG00000090530	251.241	-1.61643	0.589615	-2.7415	0.00611595	0.114684
ENSG00000102996	1646.55	0.896019	0.326891	2.74103	0.00612464	0.114684
ENSG00000197467	350.11	-1.33427	0.486797	-2.74092	0.0061268	0.114684
ENSG00000139926	3992.72	-1.09057	0.397962	-2.74038	0.00613677	0.114747
ENSG00000160886	65.1109	2.71242	0.989919	2.74004	0.00614312	0.114747
ENSG00000138166	1320.84	-0.981389	0.358729	-2.73574	0.00622405	0.116136
ENSG00000166816	34.0631	3.09251	1.13182	2.73234	0.00628853	0.117093
ENSG00000254614	62.4642	2.03232	0.743799	2.73235	0.00628842	0.117093
ENSG00000280422	73.566	-1.77259	0.648922	-2.73159	0.00630291	0.117238
ENSG00000178074	638.705	1.08684	0.398004	2.73074	0.00631924	0.117419
ENSG00000187498	6407.82	-1.17513	0.430521	-2.72956	0.00634187	0.117716
ENSG00000159184	223.509	-1.38803	0.508973	-2.72712	0.00638893	0.118466
ENSG00000162692	36.0025	2.91122	1.0691	2.72305	0.00646822	0.119811
ENSG00000165795	1783.44	1.05716	0.389026	2.71745	0.00657867	0.121729
ENSG00000137825	194.49	1.44217	0.531041	2.71573	0.00661296	0.122236
ENSG00000104881	323.448	-1.21746	0.448721	-2.71318	0.0066641	0.123038
ENSG00000105996	54.6371	2.18466	0.805292	2.71288	0.00667022	0.123038
ENSG00000167723	11.0164	-5.46682	2.0155	-2.71239	0.00667994	0.12309
ENSG00000135902	2351.29	-1.21528	0.448243	-2.71122	0.0067037	0.1234
ENSG00000173546	4458.96	1.19324	0.44028	2.71019	0.00672452	0.123654
ENSG00000137673	18.0163	4.13462	1.52619	2.70911	0.00674636	0.1238
ENSG00000169021	6086.91	0.868325	0.320506	2.70923	0.00674387	0.1238
ENSG00000118777	29.4753	-3.38306	1.24929	-2.70798	0.00676932	0.124093
ENSG00000223749	5143.44	-1.12364	0.415326	-2.70544	0.00682137	0.124918
ENSG00000156265	5994.83	-0.943818	0.349029	-2.70412	0.00684855	0.125286
ENSG00000003249	658.6	-0.995868	0.368436	-2.70296	0.00687247	0.125594
ENSG00000198561	4894.09	-0.876421	0.324316	-2.70236	0.00688487	0.125691
ENSG00000147394	124.299	-1.44029	0.5334	-2.7002	0.00692981	0.126382
ENSG00000110328	40.1196	2.31885	0.859024	2.6994	0.00694655	0.126557
ENSG00000162630	2882.66	-0.914525	0.338865	-2.69879	0.0069593	0.126647
ENSG00000275895	81.4497	1.74906	0.648167	2.69848	0.00696577	0.126647
ENSG00000005884	21419.3	-0.839642	0.311696	-2.69378	0.00706463	0.128313
ENSG00000159199	2309.62	0.849171	0.315298	2.69324	0.0070762	0.128392
ENSG00000166396	122.554	-1.55049	0.576727	-2.68842	0.00717902	0.130124
ENSG00000178082	117.771	-1.51579	0.563918	-2.68796	0.00718897	0.130172
ENSG00000089335	1223.05	0.887418	0.330269	2.68695	0.00721069	0.130432
ENSG00000166224	1670.71	-0.928852	0.345819	-2.68595	0.00723246	0.130693
ENSG00000137331	1164.06	-0.894863	0.333347	-2.68448	0.00726434	0.131046
ENSG00000261643	71.1781	-1.94203	0.723462	-2.68436	0.0072668	0.131046
ENSG00000170390	983.036	-0.910647	0.339427	-2.68289	0.00729886	0.131491
ENSG00000166289	423.823	1.02305	0.381398	2.68237	0.0073102	0.131561
ENSG00000155816	507.726	-1.06699	0.398001	-2.68088	0.0073428	0.132014
ENSG00000188517	689.851	1.02282	0.381574	2.68053	0.00735061	0.132021
ENSG00000105379	591.922	0.981699	0.366601	2.67784	0.00740986	0.13295
ENSG00000140538	69.9568	2.14854	0.802529	2.67721	0.00742384	0.133067
ENSG00000198768	53.7561	2.80832	1.04941	2.6761	0.00744846	0.133373
ENSG00000233098	54.0104	-2.2745	0.850103	-2.67556	0.00746039	0.133452
ENSG00000183935	242.712	-1.19573	0.447378	-2.67275	0.00752323	0.134441
ENSG00000256663	424.312	-1.2975	0.485543	-2.67228	0.00753389	0.134496
ENSG00000277159	58.8795	-1.9692	0.737329	-2.67072	0.00756898	0.134987
ENSG00000188042	889.737	1.14316	0.428621	2.66706	0.00765171	0.136188
ENSG00000229953	24.4299	-2.87824	1.07908	-2.6673	0.00764637	0.136188
ENSG00000104067	2161.08	-0.84476	0.317079	-2.66419	0.00771733	0.137152
ENSG00000254332	798.014	-0.935833	0.351286	-2.66402	0.0077213	0.137152
ENSG00000184378	28.32	-2.81907	1.06006	-2.65935	0.00782913	0.138928
ENSG00000047634	463.235	1.03665	0.390256	2.65634	0.00789935	0.139967
ENSG00000236120	13.9144	-4.63984	1.74682	-2.65617	0.00790344	0.139967
ENSG00000130347	594.169	0.964771	0.363358	2.65515	0.00792726	0.140249
ENSG00000226137	622.609	-0.948503	0.357339	-2.65435	0.00794609	0.140442
ENSG00000116133	3148.41	-0.896376	0.337809	-2.6535	0.0079661	0.140553
ENSG00000123179	544.885	1.00748	0.379694	2.65341	0.00796825	0.140553
ENSG00000109099	717.812	1.16349	0.439762	2.64572	0.00815172	0.143647
ENSG00000198732	22.8284	3.06339	1.15875	2.6437	0.00820062	0.144365
ENSG00000169738	1754.96	0.875727	0.331315	2.64319	0.00821299	0.144439
ENSG00000275954	11.6013	-4.97956	1.88459	-2.64225	0.00823584	0.144698
ENSG00000138772	32.7436	-2.51995	0.9541	-2.64118	0.0082619	0.145012
ENSG00000069020	306.556	-1.10863	0.420154	-2.63863	0.00832413	0.145894
ENSG00000125266	1323.46	-1.0214	0.387121	-2.63845	0.00832858	0.145894
ENSG00000143772	152.996	1.69891	0.644166	2.63737	0.00835509	0.146208
ENSG00000238042	84.2189	2.25098	0.853595	2.63705	0.00836296	0.146208
ENSG00000105810	4862.45	-0.960633	0.364565	-2.63501	0.00841345	0.146801
ENSG00000240184	1681.32	-1.22292	0.464047	-2.63534	0.00840524	0.146801
ENSG00000119471	2487.38	1.01088	0.383966	2.63275	0.00846973	0.147493
ENSG00000232725	27.2235	2.7214	1.03358	2.63299	0.00846373	0.147493
ENSG00000129355	1214.03	0.872477	0.33149	2.63198	0.0084888	0.14768
ENSG00000144369	241.272	-1.24109	0.471735	-2.6309	0.00851588	0.148006
ENSG00000085514	34.7283	2.39476	0.911172	2.62822	0.00858331	0.148886
ENSG00000141744	90.6294	1.73291	0.659331	2.62828	0.00858173	0.148886
ENSG00000111186	3278.58	1.37275	0.522902	2.62526	0.0086583	0.15004
ENSG00000166689	359.636	-1.64893	0.628204	-2.62484	0.00866906	0.15008
ENSG00000071246	646.895	-1.21413	0.462788	-2.62351	0.00870293	0.150419
ENSG00000171234	13.2717	4.82534	1.83934	2.62341	0.00870555	0.150419
ENSG00000196139	287.451	-1.15269	0.439447	-2.62304	0.00871496	0.150435
ENSG00000148218	2091.26	-0.832208	0.317332	-2.62252	0.00872824	0.150518
ENSG00000157470	41.9416	2.23324	0.851806	2.62177	0.00874736	0.15059
ENSG00000198752	3216.92	-0.844308	0.322047	-2.62169	0.0087494	0.15059
ENSG00000146072	1006.5	1.39107	0.530715	2.62112	0.00876423	0.150699
ENSG00000197616	2018.19	1.672	0.638055	2.62046	0.00878101	0.150841
ENSG00000170807	3957.83	1.11873	0.427114	2.61928	0.00881145	0.151218
ENSG00000165868	926.091	-0.897522	0.342775	-2.6184	0.00883426	0.151351
ENSG00000224597	307.465	-1.07291	0.409772	-2.61832	0.00883629	0.151351
ENSG00000070182	233.058	-1.49696	0.572105	-2.61659	0.00888129	0.151975
ENSG00000226742	66.8267	-1.88399	0.720109	-2.61625	0.00889011	0.15198
ENSG00000176945	13.3629	4.55977	1.74617	2.61129	0.00902016	0.154055
ENSG00000185215	4736.94	-1.39961	0.536056	-2.61094	0.00902927	0.154062
ENSG00000132821	1147.32	1.0898	0.417475	2.61045	0.00904231	0.154136
ENSG00000152969	13.8677	4.47049	1.71299	2.60976	0.00906048	0.154298
ENSG00000160161	39.5834	-2.84869	1.09185	-2.60906	0.00907916	0.154468
ENSG00000172379	3434.78	-1.62835	0.624515	-2.60739	0.00912366	0.154781
ENSG00000197122	910.722	-0.915032	0.350887	-2.60777	0.00911346	0.154781
ENSG00000206145	216.629	-1.20966	0.463936	-2.60738	0.00912374	0.154781
ENSG00000178531	264.014	-1.41544	0.543012	-2.60665	0.0091433	0.154817
ENSG00000259065	119.512	1.82232	0.699062	2.60681	0.00913905	0.154817
ENSG00000120738	2556.8	-1.92689	0.73998	-2.60397	0.00921503	0.155586
ENSG00000162738	32.2408	-3.1403	1.20582	-2.60428	0.00920686	0.155586
ENSG00000227467	32.7562	2.54382	0.976671	2.60458	0.0091986	0.155586
ENSG00000115271	22.307	-2.97234	1.14162	-2.60362	0.00922463	0.1556
ENSG00000134198	90.4319	-2.11698	0.813532	-2.6022	0.00926265	0.155902
ENSG00000186832	21.41	-5.3328	2.04952	-2.60197	0.00926889	0.155902
ENSG00000188157	2723.49	-1.11887	0.429925	-2.60248	0.00925525	0.155902
ENSG00000188338	232.298	1.46264	0.562273	2.6013	0.00928717	0.156061
ENSG00000149968	16.9456	4.61735	1.77632	2.5994	0.00933881	0.156781
ENSG00000070371	3173.82	0.861962	0.331727	2.59841	0.00936563	0.157082
ENSG00000203799	142.442	1.45093	0.558529	2.59777	0.0093832	0.157194
ENSG00000274642	116.148	1.91424	0.736948	2.59752	0.00939003	0.157194
ENSG00000162777	17.2333	3.35204	1.29268	2.59311	0.00951134	0.158776
ENSG00000165030	1067.06	1.23802	0.477394	2.59329	0.00950613	0.158776
ENSG00000265751	23.4551	4.55288	1.75555	2.59342	0.00950253	0.158776
ENSG00000183023	337.299	-1.24277	0.479443	-2.5921	0.00953909	0.159089
ENSG00000160097	8690.73	-1.01645	0.392228	-2.59147	0.00955666	0.159233
ENSG00000168078	1802.44	0.921556	0.355875	2.58955	0.00961011	0.159973
ENSG00000164199	34.8512	-3.10388	1.19896	-2.58881	0.00963092	0.160169
ENSG00000180190	276.412	1.16576	0.450598	2.58715	0.00967736	0.160791
ENSG00000100342	312.734	1.36296	0.527055	2.586	0.00970972	0.161027
ENSG00000104313	106.993	1.47072	0.568721	2.58601	0.00970947	0.161027
ENSG00000060762	1465.75	0.986441	0.381583	2.58513	0.00973432	0.161239
ENSG00000160224	297.658	1.37606	0.532344	2.5849	0.00974068	0.161239
ENSG00000204060	990.824	-1.04335	0.403838	-2.58358	0.00977817	0.161709
ENSG00000104081	2204.63	-0.819077	0.317268	-2.58166	0.00983271	0.162459
ENSG00000064989	273.037	-1.19338	0.462444	-2.58059	0.00986302	0.162809
ENSG00000101892	7404.97	1.21304	0.470322	2.57917	0.00990366	0.163328
ENSG00000004799	60.9789	2.55235	0.98994	2.57829	0.00992899	0.163593
ENSG00000105717	43.2474	-2.12815	0.825786	-2.57711	0.00996293	0.163848
ENSG00000108821	169167	-1.04995	0.407404	-2.57716	0.00996151	0.163848
ENSG00000125246	169.84	1.33982	0.520017	2.57649	0.00998079	0.16399
ENSG00000165891	379.096	-1.24651	0.484001	-2.57543	0.0100114	0.164341
ENSG00000083454	462.921	-1.06013	0.411683	-2.5751	0.010021	0.164347
ENSG00000075711	2241.25	-0.814729	0.316576	-2.57357	0.0100655	0.164924
ENSG00000172159	387.768	1.02641	0.399046	2.57215	0.010107	0.165451
ENSG00000083067	63.1448	1.81462	0.705783	2.57107	0.0101385	0.165813
ENSG00000165617	2013.5	-0.976091	0.379699	-2.5707	0.0101494	0.16584
ENSG00000018408	7880.18	-0.900032	0.350164	-2.57032	0.0101605	0.165867
ENSG00000139567	674.725	1.10089	0.428489	2.56924	0.0101921	0.16623
ENSG00000127948	4914.37	0.898572	0.34983	2.5686	0.0102112	0.166388
ENSG00000164741	1335.19	-0.931692	0.362853	-2.56769	0.0102379	0.166672
ENSG00000136295	4010.92	-0.841777	0.327905	-2.56714	0.0102542	0.166784
ENSG00000166949	6068.91	-0.880845	0.343468	-2.56457	0.0103305	0.167756
ENSG00000167476	11191.5	0.77616	0.302657	2.56449	0.0103329	0.167756
ENSG00000130988	11.117	5.37968	2.09839	2.56372	0.0103557	0.167972
ENSG00000197555	1219.11	-1.13196	0.441708	-2.5627	0.0103862	0.168313
ENSG00000267254	21.5319	-3.05732	1.19349	-2.56167	0.010417	0.168659
ENSG00000042980	21.8388	3.18195	1.24309	2.55972	0.0104758	0.169456
ENSG00000167863	2716.68	0.800611	0.312904	2.55865	0.010508	0.169822
ENSG00000140199	697.354	-1.03664	0.405203	-2.55831	0.0105182	0.169825
ENSG00000180071	55.6488	1.92085	0.750918	2.55801	0.0105273	0.169825
ENSG00000011638	380.666	1.13361	0.443225	2.55764	0.0105384	0.169849
ENSG00000197928	56.478	-1.86399	0.729573	-2.5549	0.0106217	0.171036
ENSG00000150672	148.274	1.60111	0.627738	2.5506	0.0107536	0.173004
ENSG00000167969	1865.87	0.91256	0.357874	2.54995	0.0107738	0.173039
ENSG00000187908	2060.16	0.83391	0.327078	2.54958	0.0107853	0.173039
ENSG00000231298	199.312	-1.51848	0.595651	-2.54927	0.0107948	0.173039
ENSG00000235790	36.6676	-2.50734	0.983379	-2.54972	0.0107808	0.173039
ENSG00000238266	124.591	-1.44815	0.568562	-2.54705	0.0108639	0.173989
ENSG00000101871	544.338	-0.941376	0.369864	-2.5452	0.0109217	0.174756
ENSG00000011028	27498.4	-1.0557	0.414847	-2.54479	0.0109342	0.174799
ENSG00000261105	80.5625	-1.72434	0.677818	-2.54396	0.0109603	0.17506
ENSG00000136603	1491.01	-1.01994	0.401124	-2.54271	0.0109995	0.175527
ENSG00000261371	59.8641	2.0548	0.808331	2.54203	0.0110211	0.175714
ENSG00000087586	1981.42	0.827437	0.325576	2.54146	0.0110391	0.175843
ENSG00000229859	12.3475	-5.62372	2.21388	-2.54021	0.0110787	0.176315
ENSG00000129474	8169.92	-0.769877	0.303193	-2.53923	0.0111097	0.17665
ENSG00000151490	44.6152	-2.16851	0.854119	-2.53888	0.0111207	0.176667
ENSG00000012822	4832.47	-0.924723	0.364441	-2.53738	0.0111687	0.17727
ENSG00000275342	449.339	-1.07308	0.423235	-2.53542	0.0112312	0.178103
ENSG00000104689	79.4658	1.58957	0.627287	2.53403	0.0112758	0.178651
ENSG00000243710	105.588	-2.66917	1.05519	-2.52956	0.0114205	0.180782
ENSG00000163346	13346.4	-0.78408	0.310014	-2.52917	0.0114331	0.180821
ENSG00000166265	263.478	-10.9995	4.35091	-2.52808	0.0114687	0.181221
ENSG00000135617	1589.29	0.859505	0.340122	2.52705	0.0115025	0.181594
ENSG00000168477	37.2868	-2.25716	0.893554	-2.52605	0.0115352	0.181787
ENSG00000235884	54.0712	-2.27356	0.9	-2.52618	0.011531	0.181787
ENSG00000183853	3188.13	-0.783711	0.310383	-2.52498	0.0115704	0.18218
ENSG00000013503	377.718	1.00738	0.399337	2.52263	0.0116481	0.183241
ENSG00000181418	1331.16	1.57716	0.625453	2.52163	0.0116813	0.183438
ENSG00000253931	49.4285	2.23412	0.885882	2.52192	0.0116716	0.183438
ENSG00000146243	89.5394	-1.5837	0.628191	-2.52106	0.0117004	0.183575
ENSG00000025708	51.4929	1.91141	0.759202	2.51766	0.0118139	0.185192
ENSG00000109743	169.287	-1.25454	0.498421	-2.51702	0.0118353	0.185364
ENSG00000154310	67.3838	2.41554	0.96029	2.51543	0.0118888	0.186
ENSG00000228997	24.6386	-2.74238	1.09033	-2.51519	0.0118969	0.186
ENSG00000206190	887.768	-1.5814	0.628861	-2.51471	0.011913	0.186088
ENSG00000178999	1802.44	0.939635	0.373934	2.51284	0.0119765	0.186915
ENSG00000110436	26.4083	3.3232	1.32349	2.51094	0.0120409	0.187756
ENSG00000198523	81.3246	2.25724	0.899311	2.50997	0.0120743	0.188111
ENSG00000197093	683.595	-0.919783	0.366545	-2.50934	0.0120959	0.188282
ENSG00000099860	4065.74	-1.0117	0.403461	-2.50755	0.0121572	0.189071
ENSG00000095321	2690.78	0.935509	0.373151	2.50705	0.0121743	0.18917
ENSG00000101198	62.8603	1.9586	0.781487	2.50625	0.0122019	0.189434
ENSG00000065361	3199.19	-0.88428	0.352968	-2.50527	0.0122357	0.189515
ENSG00000144642	615.383	-0.932364	0.372139	-2.50542	0.0122307	0.189515
ENSG00000151117	474.175	-1.00684	0.401904	-2.50517	0.0122392	0.189515
ENSG00000154277	829.959	0.997768	0.398945	2.50102	0.0123838	0.191587
ENSG00000137834	155.736	-1.40295	0.561128	-2.50024	0.0124109	0.191717
ENSG00000152253	545.405	1.0948	0.437893	2.50016	0.0124138	0.191717
ENSG00000110031	659.345	-0.891425	0.356698	-2.4991	0.0124508	0.192121
ENSG00000171408	60.1266	2.15304	0.861702	2.49859	0.0124687	0.192231
ENSG00000130560	3036.51	0.780487	0.312478	2.49773	0.0124991	0.192532
ENSG00000099624	4516.35	0.775886	0.310778	2.49659	0.0125393	0.192983
ENSG00000114670	187.861	-1.16583	0.467028	-2.49627	0.0125509	0.192994
ENSG00000062716	5077.58	0.791772	0.317292	2.49541	0.0125813	0.193295
ENSG00000112312	921.029	0.859697	0.344606	2.49472	0.0126056	0.193501
ENSG00000187699	106.159	1.43565	0.575761	2.49348	0.0126499	0.194013
ENSG00000197937	248.186	-1.07371	0.430823	-2.49223	0.0126943	0.194526
ENSG00000244486	656.698	-0.915784	0.367631	-2.49104	0.0127369	0.19501
ENSG00000103742	1628.83	-0.873531	0.350722	-2.49067	0.0127504	0.195047
ENSG00000136270	3387.68	0.790855	0.317614	2.48999	0.0127747	0.195251
ENSG00000274428	84.1382	-1.53086	0.614886	-2.48966	0.0127864	0.195262
ENSG00000039987	52.4612	-1.95935	0.788639	-2.48446	0.0129747	0.19663
ENSG00000118094	22.5837	-3.67123	1.47793	-2.48403	0.0129903	0.19663
ENSG00000135925	161.192	-2.0844	0.839126	-2.48401	0.0129913	0.19663
ENSG00000137767	378.21	1.04721	0.421171	2.48642	0.0129037	0.19663
ENSG00000140044	1650.64	-0.837842	0.337105	-2.48541	0.0129404	0.19663
ENSG00000154640	1403.04	0.869392	0.349957	2.48428	0.0129813	0.19663
ENSG00000166073	2849.87	-0.778205	0.313333	-2.48364	0.0130049	0.19663
ENSG00000175745	572.094	-1.1479	0.462205	-2.48352	0.0130089	0.19663
ENSG00000187642	33.4137	2.78836	1.12157	2.48613	0.0129142	0.19663
ENSG00000196639	180.405	-1.19988	0.483047	-2.48399	0.0129921	0.19663
ENSG00000197694	17767.7	-0.81883	0.329437	-2.48554	0.0129353	0.19663
ENSG00000251322	79.9744	1.57025	0.631511	2.48649	0.012901	0.19663
ENSG00000196220	77.8007	-1.75157	0.705569	-2.48249	0.0130467	0.197034
ENSG00000109906	181.64	2.29101	0.923368	2.48114	0.0130962	0.197568
ENSG00000150995	538.321	1.20073	0.483987	2.48092	0.0131044	0.197568
ENSG00000120669	376.279	-1.07447	0.433149	-2.4806	0.0131162	0.197578
ENSG00000049130	152.54	1.46623	0.591209	2.48005	0.0131365	0.197652
ENSG00000261556	378.053	0.992301	0.400144	2.47986	0.0131434	0.197652
ENSG00000144792	55.4582	-1.95095	0.786888	-2.47932	0.0131632	0.197713
ENSG00000171051	104.661	1.65592	0.668101	2.47854	0.013192	0.197713
ENSG00000184752	1493.86	0.952733	0.38436	2.47875	0.0131843	0.197713
ENSG00000230825	136.866	-1.38354	0.558106	-2.479	0.0131752	0.197713
ENSG00000162493	770.823	11.8441	4.78499	2.47525	0.0133141	0.199375
ENSG00000100106	3171.31	-0.777924	0.314367	-2.47457	0.0133395	0.199459
ENSG00000198721	1219.04	0.822256	0.332292	2.4745	0.0133422	0.199459
ENSG00000164379	96.4293	9.80112	3.96525	2.47175	0.0134452	0.200642
ENSG00000178222	83.5905	9.80172	3.96516	2.47196	0.0134374	0.200642
ENSG00000180787	45.8913	2.32344	0.9401	2.47149	0.0134553	0.200642
ENSG00000166033	131482	0.862525	0.349148	2.47037	0.0134972	0.20093
ENSG00000254245	28.7619	-2.67037	1.08085	-2.47061	0.0134883	0.20093
ENSG00000140443	1242.34	-0.836793	0.338775	-2.47005	0.0135093	0.200941
ENSG00000143494	3432.67	-1.28849	0.521854	-2.46906	0.0135467	0.201329
ENSG00000196811	6663	-1.00414	0.406959	-2.46742	0.0136091	0.202086
ENSG00000170074	26.7996	3.57857	1.45083	2.46656	0.0136418	0.202402
ENSG00000011258	792.389	-0.882823	0.358038	-2.46573	0.0136736	0.202634
ENSG00000110013	755.744	1.07634	0.436553	2.46555	0.0136802	0.202634
ENSG00000183386	3880.86	0.952985	0.386624	2.46489	0.0137057	0.202841
ENSG00000162616	6855.8	0.970586	0.393967	2.46362	0.0137541	0.203219
ENSG00000214455	341.338	1.07882	0.437866	2.46382	0.0137465	0.203219
ENSG00000137135	176.082	1.37419	0.55788	2.46324	0.0137688	0.203267
ENSG00000130312	1470.47	0.990834	0.402551	2.46139	0.01384	0.204149
ENSG00000160211	1856.17	-0.955926	0.388693	-2.45934	0.0139194	0.205149
ENSG00000101203	35.1126	2.826	1.15045	2.45643	0.0140327	0.206476
ENSG00000136044	1750.22	-0.817273	0.332671	-2.4567	0.014022	0.206476
ENSG00000236345	123.061	-1.41685	0.577101	-2.45511	0.0140841	0.206889
ENSG00000254300	49.2296	-2.06977	0.842974	-2.45532	0.0140761	0.206889
ENSG00000184384	376.224	-0.970097	0.395212	-2.45462	0.0141033	0.207
ENSG00000149948	564.261	-0.925909	0.377347	-2.45373	0.0141381	0.20734
ENSG00000123836	307.122	-1.45542	0.593285	-2.45315	0.0141612	0.207506
ENSG00000072110	17251.4	-0.990089	0.403797	-2.45195	0.0142086	0.207593
ENSG00000145945	384.164	1.09237	0.445472	2.45217	0.0141998	0.207593
ENSG00000171951	859.353	0.881382	0.359406	2.45233	0.0141934	0.207593
ENSG00000179546	27.2033	-3.61487	1.47437	-2.45181	0.0142139	0.207593
ENSG00000183458	328.719	-1.08511	0.442789	-2.45063	0.0142606	0.208104
ENSG00000110492	1438.65	0.946155	0.386438	2.4484	0.0143493	0.209226
ENSG00000187955	1030.95	-1.33918	0.547449	-2.44621	0.0144365	0.210325
ENSG00000088367	767.38	-0.849578	0.347443	-2.44523	0.0144759	0.210553
ENSG00000148848	682.809	-1.72971	0.707358	-2.44531	0.0144727	0.210553
ENSG00000100058	976.283	-0.836197	0.342167	-2.44383	0.0145325	0.210685
ENSG00000111666	1634.72	1.06046	0.433854	2.44428	0.0145142	0.210685
ENSG00000113645	23.778	2.79588	1.14379	2.4444	0.0145095	0.210685
ENSG00000228463	16.2485	-3.44784	1.41067	-2.44412	0.0145206	0.210685
ENSG00000160325	821.843	-0.875567	0.358484	-2.44242	0.0145892	0.211331
ENSG00000232774	1362.65	0.971696	0.397888	2.44213	0.0146008	0.211331
ENSG00000206172	20.1426	3.76035	1.53999	2.4418	0.0146141	0.21135
ENSG00000187840	2512.97	0.861934	0.353273	2.43985	0.0146934	0.212324
ENSG00000133985	5236.94	-1.02469	0.42019	-2.43863	0.0147431	0.212869
ENSG00000142173	31458.9	0.920786	0.378107	2.43525	0.0148813	0.21469
ENSG00000056558	207.416	1.20806	0.496354	2.43386	0.0149387	0.215169
ENSG00000185561	862.259	-0.878244	0.360837	-2.43391	0.0149367	0.215169
ENSG00000185485	596.383	0.8843	0.363376	2.43357	0.0149509	0.215169
ENSG00000233276	11714.6	0.781208	0.321234	2.4319	0.0150201	0.215989
ENSG00000103888	3810.28	-1.65778	0.681867	-2.43124	0.0150473	0.216031
ENSG00000230537	15.0458	4.11824	1.69374	2.43145	0.0150385	0.216031
ENSG00000232442	423.974	1.03611	0.426519	2.42923	0.015131	0.217057
ENSG00000095951	470.009	-0.952784	0.392346	-2.42843	0.0151645	0.217361
ENSG00000105971	5427.13	-0.791016	0.325864	-2.42744	0.0152059	0.21763
ENSG00000186567	968.959	-0.843215	0.347374	-2.42739	0.0152077	0.21763
ENSG00000172986	934.829	-0.881666	0.363704	-2.42413	0.0153451	0.219418
ENSG00000187624	73.5782	-1.70554	0.703858	-2.42313	0.0153873	0.219845
ENSG00000117479	463.518	0.913249	0.377016	2.42231	0.0154222	0.219961
ENSG00000152583	43.7849	2.78478	1.14975	2.42207	0.0154326	0.219961
ENSG00000186594	4520.74	-0.744439	0.307329	-2.42229	0.0154231	0.219961
ENSG00000120053	3834.66	1.01758	0.420186	2.42173	0.0154467	0.219986
ENSG00000100968	1573.88	0.866925	0.358344	2.41925	0.0155526	0.221138
ENSG00000198840	12947.1	0.740374	0.306033	2.41926	0.0155522	0.221138
ENSG00000137285	1587.01	-1.0403	0.430136	-2.41854	0.0155829	0.221392
ENSG00000173660	5260.01	0.775457	0.320891	2.41657	0.0156674	0.222415
ENSG00000272168	172.649	-1.38367	0.572651	-2.41626	0.0156808	0.222426
ENSG00000182010	430.763	-1.83279	0.758989	-2.41477	0.015745	0.223159
ENSG00000114529	333.395	-0.97265	0.40291	-2.41406	0.0157758	0.223417
ENSG00000172005	118.206	-1.85861	0.770167	-2.41326	0.0158105	0.22373
ENSG00000145715	2757.48	-0.852166	0.353436	-2.41109	0.015905	0.224888
ENSG00000091436	2235.9	0.901338	0.373878	2.41078	0.0159185	0.2249
ENSG00000065308	7024.7	-0.737736	0.306129	-2.40989	0.0159574	0.224971
ENSG00000256269	1795.71	0.776173	0.322031	2.41024	0.015942	0.224971
ENSG00000271430	254.594	-1.05304	0.436985	-2.40979	0.0159616	0.224971
ENSG00000064547	276.404	-1.02015	0.423418	-2.40932	0.0159824	0.225085
ENSG00000137944	807.238	0.851425	0.35405	2.40481	0.0161807	0.227697
ENSG00000181588	1600.28	-0.805097	0.335085	-2.40267	0.016276	0.228676
ENSG00000240990	59.1684	1.78327	0.742137	2.40289	0.0162662	0.228676
ENSG00000154265	46.4379	2.15071	0.89593	2.40053	0.0163713	0.229651
ENSG00000160691	5354.32	-0.749966	0.312415	-2.40054	0.0163709	0.229651
ENSG00000167992	183.641	1.1921	0.496786	2.39961	0.0164124	0.229883
ENSG00000275464	202.371	-1.11994	0.466777	-2.3993	0.0164267	0.229883
__alignment_not_unique	178673	0.760094	0.31678	2.39944	0.0164204	0.229883
ENSG00000112769	229.714	1.49323	0.622566	2.39851	0.016462	0.230195
ENSG00000144824	1406.59	-0.792312	0.330474	-2.3975	0.0165072	0.230638
ENSG00000148834	3605.21	0.83646	0.348928	2.39723	0.0165196	0.230638
ENSG00000138759	3691.61	-1.06286	0.443734	-2.39526	0.0166086	0.231698
ENSG00000144488	140.722	-1.28608	0.537134	-2.39434	0.0166501	0.232095
ENSG00000004478	2856.88	0.753565	0.314876	2.39321	0.0167016	0.23263
ENSG00000147684	3401.41	0.742015	0.310285	2.39139	0.0167845	0.233235
ENSG00000175130	4642.56	-0.874352	0.365584	-2.39166	0.0167726	0.233235
ENSG00000184544	23.0799	4.03758	1.68799	2.39195	0.016759	0.233235
ENSG00000184831	385.335	0.949119	0.39729	2.38898	0.016895	0.234587
ENSG00000138777	2038.01	0.758603	0.317721	2.38764	0.0169569	0.235262
ENSG00000076067	1615.05	-0.809271	0.338994	-2.38727	0.0169739	0.235306
ENSG00000183520	4587.01	0.734522	0.307718	2.387	0.0169866	0.235306
ENSG00000006606	26.0335	2.68726	1.12598	2.38659	0.0170055	0.235385
ENSG00000122176	167.428	1.18419	0.496284	2.38611	0.0170276	0.235418
ENSG00000134516	72.6919	-2.38799	1.00109	-2.38539	0.017061	0.235418
ENSG00000198753	446.007	0.949525	0.398025	2.38559	0.0170518	0.235418
ENSG00000226087	211.588	1.32307	0.554541	2.38588	0.0170385	0.235418
ENSG00000215386	141.978	-1.22431	0.513343	-2.38497	0.0170807	0.235506
ENSG00000126217	1079.48	-1.10936	0.46543	-2.38352	0.0171481	0.236159
ENSG00000162009	37.9671	-2.06608	0.866873	-2.38338	0.0171547	0.236159
ENSG00000167641	67.9698	-1.77496	0.744816	-2.38308	0.0171683	0.236164
ENSG00000185860	66.8819	2.69507	1.13124	2.3824	0.0172002	0.23642
ENSG00000137869	129.055	1.65931	0.696752	2.38149	0.0172428	0.236639
ENSG00000205663	23.0701	2.60738	1.09482	2.38156	0.0172394	0.236639
ENSG00000067369	2300.38	-0.755767	0.317509	-2.3803	0.0172986	0.23722
ENSG00000131711	4331.36	-1.07251	0.450712	-2.37959	0.0173321	0.237496
ENSG00000157766	430.851	-1.85471	0.779521	-2.37929	0.017346	0.237504
ENSG00000253669	63.292	-1.791	0.753087	-2.37821	0.0173971	0.23802
ENSG00000182759	388.339	1.13058	0.475514	2.3776	0.0174259	0.238229
ENSG00000116985	169.593	1.19826	0.504063	2.3772	0.0174448	0.238305
ENSG00000103121	1128.61	0.821791	0.346087	2.37452	0.0175719	0.239856
ENSG00000109255	24.4273	-3.24588	1.36748	-2.37362	0.0176148	0.240258
ENSG00000178741	6102.12	0.75903	0.319916	2.37259	0.0176639	0.240742
ENSG00000279086	36.6896	-2.24957	0.948273	-2.37228	0.0176787	0.240759
ENSG00000166780	838.53	-0.90519	0.381629	-2.37191	0.0176964	0.240815
ENSG00000154928	227.077	1.27931	0.539443	2.37154	0.0177144	0.240875
ENSG00000074219	1824.71	-0.785096	0.331236	-2.3702	0.0177784	0.24156
ENSG00000248964	48.5525	1.88899	0.797276	2.3693	0.0178216	0.241962
ENSG00000123643	894.858	-0.840507	0.354836	-2.36872	0.0178497	0.242042
ENSG00000136367	131.646	-1.34417	0.567493	-2.36862	0.0178547	0.242042
ENSG00000119669	2631.98	-0.753219	0.318222	-2.36696	0.0179348	0.242735
ENSG00000151690	297.813	-0.979883	0.414077	-2.36643	0.0179606	0.242735
ENSG00000187678	700.222	-0.830041	0.350727	-2.36663	0.0179509	0.242735
ENSG00000244734	133.098	2.81869	1.19102	2.36661	0.0179517	0.242735
ENSG00000047644	997.375	-0.851679	0.360082	-2.36524	0.0180185	0.242778
ENSG00000132313	1604.65	0.76335	0.322701	2.3655	0.0180056	0.242778
ENSG00000165072	2687.03	-0.866762	0.366388	-2.36569	0.0179964	0.242778
ENSG00000198420	2989.44	-0.756488	0.319805	-2.36547	0.0180073	0.242778
ENSG00000233954	2031.58	0.844419	0.357104	2.36463	0.0180482	0.242993
ENSG00000234231	285.005	-0.999083	0.422592	-2.36418	0.0180702	0.243105
ENSG00000112651	1135.88	0.823479	0.348709	2.36151	0.0182006	0.243231
ENSG00000140986	503.929	1.6336	0.691775	2.36146	0.0182029	0.243231
ENSG00000141198	738.371	-0.865718	0.366278	-2.36355	0.0181007	0.243231
ENSG00000144837	35.5255	3.03352	1.28356	2.36336	0.0181102	0.243231
ENSG00000154723	3001.13	0.776591	0.328793	2.36195	0.0181792	0.243231
ENSG00000161958	40.3602	-2.135	0.903857	-2.3621	0.0181717	0.243231
ENSG00000165633	1843.37	1.05815	0.447976	2.36207	0.018173	0.243231
ENSG00000205726	2126.36	-0.783493	0.331781	-2.36148	0.0182024	0.243231
ENSG00000213619	2978.33	0.735627	0.311413	2.36223	0.0181655	0.243231
ENSG00000119185	3260.7	0.734287	0.311179	2.3597	0.0182899	0.243842
ENSG00000226259	50.524	-1.77716	0.75306	-2.35992	0.0182788	0.243842
ENSG00000248890	37.5237	-2.34322	0.992799	-2.36021	0.0182645	0.243842
ENSG00000141576	221.666	-1.20464	0.510634	-2.35912	0.0183185	0.244041
ENSG00000101825	534.783	-1.07402	0.455539	-2.35769	0.0183892	0.244522
ENSG00000132530	33.5917	-2.53022	1.07314	-2.35777	0.0183851	0.244522
ENSG00000144791	2102.8	0.747033	0.316869	2.35755	0.018396	0.244522
ENSG00000168497	7910.87	-0.719029	0.305141	-2.35639	0.0184538	0.245103
ENSG00000171291	77.9836	-1.49365	0.633947	-2.35611	0.0184674	0.245103
ENSG00000170927	430.593	-1.06632	0.452691	-2.35552	0.0184967	0.245309
ENSG00000184916	2133.09	-0.8796	0.373473	-2.35519	0.0185132	0.245345
ENSG00000205413	422.32	-0.96752	0.410936	-2.35443	0.0185513	0.245666
ENSG00000226124	73.7464	1.51909	0.645346	2.35392	0.0185767	0.245819
ENSG00000214110	441.88	-0.925188	0.393203	-2.35295	0.0186249	0.246274
ENSG00000014641	7787.97	0.944043	0.401848	2.34925	0.0188112	0.248181
ENSG00000127325	1005.21	1.6702	0.710805	2.34973	0.0187868	0.248181
ENSG00000235387	87.7406	1.51265	0.643845	2.3494	0.0188038	0.248181
ENSG00000131171	2045.28	-0.749862	0.319411	-2.34764	0.0188928	0.249074
ENSG00000140092	415.22	-0.999266	0.425872	-2.3464	0.0189558	0.249718
ENSG00000188002	134.123	1.22817	0.524055	2.3436	0.0190987	0.251414
ENSG00000196371	55.0899	-1.71142	0.730922	-2.34146	0.0192085	0.252673
ENSG00000255310	259.42	-1.06945	0.457063	-2.33982	0.019293	0.253596
ENSG00000130827	3490.77	-0.785358	0.33591	-2.338	0.0193872	0.254457
ENSG00000142089	4737.77	0.740089	0.316541	2.33805	0.0193848	0.254457
ENSG00000275832	5215.66	-0.924815	0.395606	-2.33772	0.0194018	0.254461
ENSG00000130584	601.882	-0.981671	0.419993	-2.33735	0.0194208	0.254521
ENSG00000147180	438.467	-0.936265	0.400653	-2.33685	0.0194471	0.254678
ENSG00000099840	164.18	1.18558	0.50753	2.33599	0.0194918	0.255076
ENSG00000151422	935.29	-0.844947	0.361945	-2.33446	0.0195716	0.255931
ENSG00000140848	1155.02	-1.23688	0.530356	-2.33217	0.0196918	0.257313
ENSG00000204531	103.818	1.66009	0.712516	2.3299	0.0198117	0.258499
ENSG00000243701	742.385	-0.813327	0.349061	-2.33004	0.0198039	0.258499
ENSG00000164093	3822.86	-0.718325	0.308471	-2.32866	0.0198771	0.259161
ENSG00000221923	239.751	-1.01196	0.434676	-2.32809	0.0199075	0.259367
ENSG00000237550	19829.1	0.920042	0.395399	2.32687	0.0199721	0.260018
ENSG00000064651	1359.6	-0.789667	0.339996	-2.32258	0.0202017	0.261858
ENSG00000095015	161.821	-1.14686	0.493757	-2.32271	0.0201946	0.261858
ENSG00000127990	1235.01	0.766751	0.330085	2.32289	0.0201851	0.261858
ENSG00000133315	2944.77	0.731568	0.314981	2.32258	0.020202	0.261858
ENSG00000184343	3603.86	-0.906688	0.390177	-2.32379	0.0201369	0.261858
ENSG00000196935	665.023	-0.874343	0.376355	-2.32319	0.0201691	0.261858
ENSG00000173801	377.965	-1.39454	0.600692	-2.32155	0.0202571	0.262338
ENSG00000268362	143.04	-1.17734	0.507182	-2.32134	0.0202686	0.262338
ENSG00000149926	125.188	1.31241	0.565529	2.32068	0.0203041	0.262606
ENSG00000146802	497.098	-0.878161	0.378604	-2.31947	0.0203696	0.26313
ENSG00000177570	121.841	-1.45554	0.627556	-2.31938	0.0203742	0.26313
ENSG00000221838	1113.47	-0.876651	0.378127	-2.3184	0.0204275	0.263627
ENSG00000096433	1364.5	-0.758876	0.327909	-2.31429	0.0206518	0.266134
ENSG00000185972	68.1945	-2.06555	0.892462	-2.31444	0.0206435	0.266134
ENSG00000168685	284.377	-1.15561	0.499644	-2.31287	0.0207301	0.266948
ENSG00000087085	945.777	1.45608	0.629703	2.31233	0.0207595	0.267056
ENSG00000164104	11866.8	1.07253	0.463862	2.31217	0.0207685	0.267056
ENSG00000136267	25.1221	2.72436	1.17901	2.31072	0.0208481	0.267885
ENSG00000135047	5334.9	0.988652	0.427962	2.31014	0.0208806	0.268109
ENSG00000075914	2391	0.778421	0.337068	2.30939	0.0209221	0.268148
ENSG00000126822	186.482	-1.08431	0.469549	-2.30926	0.020929	0.268148
ENSG00000153823	1092.94	-1.22469	0.530304	-2.30942	0.0209206	0.268148
ENSG00000142156	17567.2	0.820471	0.355634	2.30707	0.0210511	0.269518
ENSG00000270170	1038.44	0.80778	0.350175	2.30679	0.0210667	0.269523
ENSG00000167703	540.014	0.945435	0.410035	2.30574	0.021125	0.270074
ENSG00000071282	1680.54	-1.25704	0.545413	-2.30474	0.0211811	0.270402
ENSG00000161800	2536.58	0.731122	0.3172	2.30492	0.0211708	0.270402
ENSG00000154330	334.564	-1.41496	0.614089	-2.30416	0.0212135	0.270426
ENSG00000163932	829.249	-0.827609	0.359155	-2.30433	0.0212044	0.270426
ENSG00000196730	4112.53	-0.709493	0.308108	-2.30274	0.0212934	0.271251
ENSG00000128335	1864.57	0.76402	0.331908	2.3019	0.0213408	0.27135
ENSG00000145494	3090.09	0.71805	0.311947	2.30183	0.0213447	0.27135
ENSG00000175701	632.563	0.831272	0.361175	2.30157	0.0213592	0.27135
ENSG00000176463	106.638	1.32483	0.575632	2.30152	0.0213624	0.27135
ENSG00000268879	109.115	-1.6968	0.737553	-2.30058	0.0214155	0.27183
ENSG00000159164	500.297	-1.05868	0.460812	-2.29743	0.0215943	0.273904
ENSG00000113790	294.482	1.02124	0.444627	2.29685	0.0216274	0.274127
ENSG00000133424	1172.89	0.801936	0.349294	2.29588	0.0216829	0.274635
ENSG00000173991	824.86	0.824497	0.35938	2.29422	0.0217778	0.27564
ENSG00000161513	1310.18	0.757639	0.330308	2.29374	0.0218055	0.275794
ENSG00000115163	584.219	0.943276	0.4114	2.29285	0.0218569	0.276218
ENSG00000120075	208.341	-1.1279	0.491971	-2.29262	0.0218701	0.276218
ENSG00000128262	75.932	1.737	0.757919	2.2918	0.0219172	0.276615
ENSG00000035403	10075	-0.730661	0.319229	-2.28883	0.0220892	0.278389
ENSG00000267100	589.911	0.826027	0.360868	2.289	0.0220791	0.278389
ENSG00000015413	22.6087	2.95661	1.29351	2.28573	0.0222703	0.279688
ENSG00000126970	553.83	-0.856225	0.374687	-2.28518	0.0223025	0.279688
ENSG00000150051	17.2138	-3.70044	1.61923	-2.28531	0.0222948	0.279688
ENSG00000151012	1160.26	-0.846569	0.370289	-2.28624	0.0222403	0.279688
ENSG00000163412	152.158	1.17463	0.513932	2.28558	0.022279	0.279688
ENSG00000167244	74917	-1.12744	0.493053	-2.28666	0.0222159	0.279688
ENSG00000179163	411.214	1.19886	0.524507	2.28569	0.0222725	0.279688
ENSG00000078668	6070.75	0.729249	0.319328	2.2837	0.0223893	0.28038
ENSG00000241644	31.0406	-2.47927	1.08558	-2.28383	0.0223817	0.28038
ENSG00000237624	18.6434	2.85733	1.25165	2.28286	0.0224388	0.280802
ENSG00000249628	52.0873	1.71896	0.753097	2.28253	0.0224582	0.280846
ENSG00000113916	3904.48	0.893211	0.391502	2.2815	0.0225189	0.281406
ENSG00000163064	296.196	-1.01403	0.444588	-2.28083	0.0225587	0.281706
ENSG00000132256	863.115	-0.81806	0.358879	-2.27949	0.0226382	0.282279
ENSG00000143318	122.022	1.57933	0.692915	2.27925	0.0226523	0.282279
ENSG00000154553	29488.7	0.705113	0.309344	2.27938	0.0226445	0.282279
ENSG00000166165	14330.5	-0.805231	0.353399	-2.27853	0.0226947	0.282609
ENSG00000051620	1717.83	0.730979	0.320877	2.27807	0.0227226	0.282758
ENSG00000011478	756.991	0.868772	0.381723	2.27592	0.0228507	0.282782
ENSG00000055813	16.3541	-3.01958	1.3263	-2.2767	0.0228039	0.282782
ENSG00000132386	18100.7	0.711517	0.312475	2.27704	0.0227841	0.282782
ENSG00000142871	17781.3	-0.825099	0.362462	-2.27637	0.0228237	0.282782
ENSG00000142920	1711.75	-0.928773	0.40809	-2.2759	0.022852	0.282782
ENSG00000148426	1604.35	0.897008	0.393951	2.27695	0.0227889	0.282782
ENSG00000152234	24569.7	0.721144	0.316773	2.27653	0.0228142	0.282782
ENSG00000165757	1503.5	-0.746618	0.327816	-2.27755	0.0227532	0.282782
ENSG00000104435	11.7634	-4.19186	1.84228	-2.27537	0.0228839	0.282979
ENSG00000092295	101.491	-1.42489	0.626463	-2.2745	0.0229356	0.283421
ENSG00000164182	918.433	0.795057	0.349643	2.27391	0.0229713	0.283664
ENSG00000182871	4552.97	-1.05356	0.463531	-2.2729	0.0230324	0.284221
ENSG00000122691	2312.08	1.33027	0.585374	2.2725	0.0230561	0.284316
ENSG00000244731	57.8433	1.74364	0.767556	2.27167	0.0231063	0.284737
ENSG00000234795	90.8859	1.41036	0.621205	2.27036	0.0231856	0.285516
ENSG00000128346	226.35	-1.01858	0.448757	-2.26978	0.0232209	0.285752
ENSG00000198691	89.3444	-1.64026	0.722768	-2.26942	0.023243	0.285827
ENSG00000101057	1654.79	0.796081	0.350887	2.26877	0.0232824	0.285915
ENSG00000198680	241.272	-0.996599	0.439229	-2.26897	0.02327	0.285915
ENSG00000102362	772.158	-1.00284	0.442111	-2.2683	0.0233107	0.286064
ENSG00000129521	4427.5	1.49336	0.658501	2.26781	0.0233408	0.286236
ENSG00000180340	1823.43	-0.971799	0.42858	-2.26749	0.0233606	0.28628
ENSG00000242125	1875.01	0.760645	0.335525	2.26703	0.0233883	0.286422
ENSG00000105875	529.49	0.829243	0.36604	2.26544	0.0234855	0.286814
ENSG00000107338	267.7	-1.02902	0.454221	-2.26546	0.0234843	0.286814
ENSG00000120899	316.325	-0.933917	0.412291	-2.26519	0.0235012	0.286814
ENSG00000122367	13893.9	0.717784	0.316843	2.26542	0.0234866	0.286814
ENSG00000174871	59.9623	-2.0125	0.888286	-2.2656	0.023476	0.286814
ENSG00000172765	1223.14	-0.749537	0.330983	-2.26458	0.0235384	0.287071
ENSG00000162745	5063.14	0.693049	0.30612	2.26398	0.0235754	0.287128
ENSG00000213967	15.4526	-3.29758	1.45638	-2.26422	0.0235603	0.287128
ENSG00000147894	193.341	1.25724	0.555397	2.26367	0.0235945	0.287163
ENSG00000077009	1444.13	1.08169	0.478375	2.26119	0.0237478	0.288831
ENSG00000131759	1797.08	-0.744634	0.329467	-2.26012	0.0238141	0.289439
ENSG00000079691	500.546	-0.967785	0.428258	-2.25982	0.0238324	0.289464
ENSG00000108175	1562.62	-0.802097	0.3551	-2.2588	0.0238961	0.289841
ENSG00000141696	3146.14	0.736197	0.325888	2.25905	0.0238803	0.289841
ENSG00000177663	826.183	-0.815615	0.361334	-2.25723	0.0239936	0.290824
ENSG00000102271	48.2532	8.9487	3.96585	2.25644	0.024043	0.291224
ENSG00000169252	303.488	-1.01027	0.447879	-2.25568	0.0240904	0.2916
ENSG00000070159	88.1547	-1.39704	0.619434	-2.25534	0.0241118	0.291659
ENSG00000163013	247.795	-0.985389	0.437637	-2.25161	0.0243469	0.293709
ENSG00000174611	33.1722	2.42447	1.07663	2.2519	0.0243283	0.293709
ENSG00000181218	38.3395	1.94412	0.863375	2.25177	0.0243371	0.293709
ENSG00000204389	1001.05	0.938506	0.416817	2.2516	0.0243474	0.293709
ENSG00000179715	102.729	-1.7749	0.788726	-2.25034	0.0244277	0.294476
ENSG00000162551	6993.26	-1.12519	0.500111	-2.24987	0.0244572	0.294632
ENSG00000157368	216.112	-1.00869	0.448384	-2.2496	0.0244742	0.294637
ENSG00000134668	354.002	-1.61915	0.720274	-2.24797	0.0245784	0.29569
ENSG00000058091	412.559	-0.916399	0.40776	-2.2474	0.0246145	0.295924
ENSG00000085465	89.5835	1.39179	0.619495	2.24666	0.024662	0.296294
ENSG00000151729	4309.87	1.35657	0.604474	2.24421	0.0248188	0.297977
ENSG00000261488	48.7416	-1.76771	0.787832	-2.24376	0.0248478	0.298123
ENSG00000168159	8895.43	0.767369	0.342134	2.24289	0.024904	0.298595
ENSG00000174059	479.742	-0.850712	0.379405	-2.24223	0.0249468	0.298906
ENSG00000039139	128.829	-1.19218	0.532171	-2.24021	0.0250773	0.300267
ENSG00000149269	2930.63	0.874715	0.390981	2.23723	0.0252711	0.302385
ENSG00000280128	525.249	-0.834278	0.37295	-2.23697	0.0252883	0.302386
ENSG00000108878	3063.27	0.845999	0.378281	2.23643	0.0253236	0.302604
ENSG00000018510	1840.9	-0.740967	0.331507	-2.23515	0.0254075	0.303339
ENSG00000154518	6749.63	0.765165	0.34236	2.23497	0.0254193	0.303339
ENSG00000120217	146.443	-1.25701	0.563087	-2.23235	0.0255917	0.304946
ENSG00000169169	240.99	1.21559	0.544585	2.23214	0.0256055	0.304946
ENSG00000173915	2141.53	0.709701	0.317935	2.23222	0.0256005	0.304946
ENSG00000176887	3760.49	-0.741295	0.332192	-2.23153	0.0256462	0.305226
ENSG00000166435	283.485	-0.934934	0.419165	-2.23047	0.0257164	0.305719
ENSG00000166813	746.696	-0.80696	0.361846	-2.23012	0.0257393	0.305719
ENSG00000166924	15.2071	-3.17714	1.42458	-2.23022	0.0257327	0.305719
ENSG00000124831	10763.2	-0.707484	0.3175	-2.2283	0.0258608	0.305729
ENSG00000132361	4330.02	0.712477	0.319628	2.22908	0.0258083	0.305729
ENSG00000140474	3210.11	-0.692927	0.310772	-2.22969	0.0257678	0.305729
ENSG00000159840	9677.59	-0.692587	0.310676	-2.22929	0.0257945	0.305729
ENSG00000181409	50.1881	-1.70869	0.766777	-2.2284	0.0258539	0.305729
ENSG00000268568	46.3801	1.75121	0.785735	2.22875	0.0258305	0.305729
ENSG00000278864	148.813	-1.17099	0.525428	-2.22864	0.0258377	0.305729
ENSG00000067840	73.0951	-1.45251	0.651972	-2.22787	0.0258893	0.305863
ENSG00000137076	16739	-0.671079	0.301349	-2.22691	0.025953	0.306411
ENSG00000102908	953.244	-0.803889	0.361173	-2.22577	0.0260294	0.306647
ENSG00000120915	13.4703	3.85887	1.73407	2.22533	0.0260594	0.306647
ENSG00000165152	631.706	-0.843561	0.378984	-2.22585	0.0260243	0.306647
ENSG00000185585	6833.31	-0.869114	0.390556	-2.22533	0.0260593	0.306647
ENSG00000208005	49.5727	-1.76865	0.794566	-2.22594	0.0260183	0.306647
ENSG00000248318	29.4258	2.67948	1.20423	2.22506	0.0260772	0.306653
ENSG00000187616	4813.02	1.22942	0.552754	2.22418	0.0261365	0.306943
ENSG00000273604	396.228	1.0244	0.460533	2.22439	0.0261224	0.306943
ENSG00000170681	11246.6	-1.10122	0.495466	-2.2226	0.0262427	0.307987
ENSG00000153714	261.704	-1.04592	0.470731	-2.22189	0.0262904	0.308343
ENSG00000099377	1084.07	0.749122	0.337324	2.22078	0.0263658	0.309023
ENSG00000132357	181.952	1.1671	0.525612	2.22045	0.0263881	0.30908
ENSG00000072133	63.2459	1.6196	0.729491	2.22018	0.0264064	0.30909
ENSG00000110799	18.6325	-2.78602	1.25502	-2.21989	0.0264261	0.309117
ENSG00000177575	61.8037	-1.85237	0.834795	-2.21895	0.0264901	0.309662
ENSG00000148908	432.359	1.03152	0.46499	2.21836	0.0265302	0.309738
ENSG00000182541	3341.24	-1.12151	0.50556	-2.21834	0.0265315	0.309738
ENSG00000135315	545.854	-1.09031	0.491606	-2.21786	0.0265643	0.309917
ENSG00000131174	4046.73	0.713527	0.321861	2.21688	0.0266313	0.310342
ENSG00000143867	85.1927	-1.53548	0.692766	-2.21644	0.0266612	0.310342
ENSG00000165175	3502.94	1.06046	0.478446	2.21648	0.026659	0.310342
ENSG00000204542	26.5657	-2.43918	1.10056	-2.2163	0.0266707	0.310342
ENSG00000158887	227.854	1.37315	0.61968	2.21589	0.0266987	0.310465
ENSG00000125148	50718.3	0.703642	0.317643	2.2152	0.0267465	0.310816
ENSG00000156411	2386.97	0.724824	0.327378	2.21403	0.0268269	0.311546
ENSG00000139629	11.9692	3.39549	1.53431	2.21303	0.0268953	0.312137
ENSG00000163430	34621.5	-0.701147	0.316939	-2.21225	0.0269497	0.312563
ENSG00000168140	996.905	-0.890092	0.402402	-2.21195	0.0269704	0.312599
ENSG00000013619	550.974	-0.808965	0.365773	-2.21166	0.0269903	0.312626
ENSG00000185847	127.879	1.79382	0.811558	2.21035	0.0270812	0.313269
ENSG00000280435	31.3233	2.11636	0.957398	2.21054	0.027068	0.313269
ENSG00000236719	37.713	-2.11151	0.955791	-2.20917	0.0271625	0.314005
ENSG00000077454	345.083	-0.998097	0.452268	-2.20687	0.0273231	0.315656
ENSG00000276462	11.5239	4.08984	1.85386	2.20612	0.0273755	0.316057
ENSG00000163170	521.981	0.829169	0.375923	2.20569	0.027406	0.316203
ENSG00000151883	477.483	-0.82363	0.373501	-2.20517	0.0274425	0.316418
ENSG00000205181	68.5042	1.46881	0.666272	2.20452	0.0274875	0.316731
ENSG00000170846	638.925	0.787755	0.357487	2.20359	0.0275531	0.31728
ENSG00000135116	17.465	-2.83413	1.28658	-2.20284	0.0276059	0.317683
ENSG00000082497	16.4204	-3.62794	1.64815	-2.20121	0.0277208	0.318723
ENSG00000171206	7423.27	-0.701636	0.318773	-2.20105	0.0277322	0.318723
ENSG00000197757	438.796	-0.971295	0.441458	-2.2002	0.0277929	0.319213
ENSG00000041988	1052.22	0.746359	0.339356	2.19934	0.0278539	0.319708
ENSG00000225774	38.9548	-1.86729	0.84913	-2.19907	0.0278732	0.319722
ENSG00000066027	1253.87	0.908026	0.413112	2.19801	0.0279481	0.320374
ENSG00000182378	681.23	1.14853	0.522999	2.19604	0.0280891	0.321782
ENSG00000038358	2113.42	-0.77857	0.354715	-2.19492	0.0281694	0.322121
ENSG00000121966	44.7765	-2.80288	1.27701	-2.19487	0.0281731	0.322121
ENSG00000173473	3441.4	-0.801634	0.365204	-2.19503	0.0281614	0.322121
ENSG00000111252	2159.75	-0.798332	0.363814	-2.19434	0.0282109	0.322345
ENSG00000079215	698.682	0.93922	0.428274	2.19304	0.0283048	0.322647
ENSG00000157778	1683.2	0.766079	0.349344	2.19291	0.0283139	0.322647
ENSG00000178982	6443.48	0.687893	0.313718	2.19271	0.0283282	0.322647
ENSG00000204186	508.456	-0.841933	0.383818	-2.19357	0.028266	0.322647
ENSG00000213465	938.705	0.745083	0.339763	2.19295	0.0283109	0.322647
ENSG00000233101	22.4007	-2.77989	1.2685	-2.19147	0.0284179	0.323461
ENSG00000075618	7966.75	-0.749229	0.34197	-2.19092	0.0284574	0.323672
ENSG00000089159	11639.4	-0.788915	0.360119	-2.19071	0.0284729	0.323672
ENSG00000136111	736.328	0.85112	0.389011	2.18791	0.0286763	0.325324
ENSG00000167394	711.702	-0.920258	0.420651	-2.1877	0.0286916	0.325324
ENSG00000179091	4828.46	0.768127	0.351	2.1884	0.0286406	0.325324
ENSG00000181894	627.833	-0.781143	0.357052	-2.18776	0.0286874	0.325324
ENSG00000259370	19.1913	-3.08159	1.40927	-2.18666	0.0287675	0.325976
ENSG00000138594	1050.43	-0.794085	0.363346	-2.18548	0.0288539	0.32621
ENSG00000148803	598.4	-0.983245	0.449922	-2.18537	0.0288617	0.32621
ENSG00000154814	348.421	0.903816	0.413507	2.18573	0.0288351	0.32621
ENSG00000171867	4286.57	-0.671779	0.307344	-2.18576	0.0288335	0.32621
ENSG00000130540	141.713	1.12328	0.514174	2.18464	0.0289153	0.326561
ENSG00000165458	25950.3	-0.907107	0.415257	-2.18445	0.0289295	0.326561
ENSG00000111832	2975.85	0.693826	0.317692	2.18396	0.0289652	0.326756
ENSG00000133169	66.0088	-1.93199	0.88476	-2.18363	0.0289896	0.326823
ENSG00000133063	131.977	-1.1751	0.538904	-2.18055	0.029217	0.329178
ENSG00000091483	3870.25	0.675738	0.310355	2.17731	0.0294577	0.330327
ENSG00000117245	43.2114	-1.80358	0.828287	-2.17748	0.0294446	0.330327
ENSG00000135519	78.9543	-1.74001	0.799206	-2.17717	0.0294679	0.330327
ENSG00000137942	1523.96	-0.706256	0.324182	-2.17858	0.029363	0.330327
ENSG00000141736	5530.68	-0.724501	0.332607	-2.17825	0.0293878	0.330327
ENSG00000157542	3033.07	-0.702164	0.32246	-2.17752	0.0294418	0.330327
ENSG00000159516	15.113	-4.94792	2.2711	-2.17865	0.0293578	0.330327
ENSG00000182154	2477.99	0.68423	0.31425	2.17734	0.0294549	0.330327
ENSG00000229932	304.644	-0.908177	0.417537	-2.17508	0.0296241	0.331868
ENSG00000007866	1919.41	-0.736672	0.338958	-2.17334	0.0297548	0.333122
ENSG00000186148	17.2812	-2.83555	1.30511	-2.17265	0.0298069	0.333495
ENSG00000072571	793.142	0.915337	0.421383	2.17222	0.0298388	0.333642
ENSG00000136425	129.617	-1.13534	0.522801	-2.17165	0.0298819	0.333913
ENSG00000242732	198.183	-1.07269	0.494087	-2.17106	0.0299265	0.334201
ENSG00000004399	6328.54	-0.777811	0.358461	-2.16986	0.0300172	0.335003
ENSG00000234840	25.4937	-2.48597	1.14809	-2.16532	0.0303635	0.338655
ENSG00000244998	18.2183	3.28967	1.52008	2.16414	0.0304536	0.339447
ENSG00000138495	1598.76	0.697357	0.322395	2.16305	0.0305371	0.340163
ENSG00000185818	457.357	1.02612	0.474621	2.16198	0.0306197	0.34087
ENSG00000116132	1674.21	0.865973	0.400799	2.16062	0.0307249	0.340971
ENSG00000131828	3930.29	0.723893	0.334996	2.1609	0.0307029	0.340971
ENSG00000161847	251.163	-1.03213	0.477488	-2.16159	0.0306495	0.340971
ENSG00000163110	4701.8	-0.728653	0.33721	-2.16083	0.0307088	0.340971
ENSG00000172244	161.832	1.09559	0.507057	2.16069	0.0307195	0.340971
ENSG00000168273	319.983	0.89948	0.416461	2.15982	0.0307868	0.341445
ENSG00000268621	747.036	-1.06698	0.494112	-2.15939	0.0308197	0.341596
ENSG00000168036	15430.5	-0.734083	0.340005	-2.15904	0.0308472	0.341688
ENSG00000130649	10.1201	3.65976	1.69638	2.1574	0.0309746	0.342457
ENSG00000181274	323.891	0.890936	0.41294	2.15754	0.0309635	0.342457
ENSG00000230701	16.0928	-2.81949	1.30669	-2.15774	0.0309479	0.342457
ENSG00000178307	1296.22	0.70654	0.327544	2.15709	0.030999	0.342514
ENSG00000121753	613.008	-0.830754	0.385331	-2.15595	0.0310877	0.343281
ENSG00000181744	853.697	-0.992741	0.460587	-2.15538	0.031132	0.343556
ENSG00000114251	2458.25	-0.746341	0.346324	-2.15504	0.0311588	0.343638
ENSG00000101265	258.305	-1.08484	0.503557	-2.15436	0.031212	0.34401
ENSG00000149633	608.266	-3.90008	1.81237	-2.15192	0.0314033	0.345904
ENSG00000187164	130.722	-1.25076	0.581357	-2.15146	0.0314401	0.346094
ENSG00000063438	3388	-0.93541	0.434913	-2.1508	0.0314923	0.346454
ENSG00000143110	53.7912	1.65944	0.771637	2.15054	0.0315123	0.34646
ENSG00000176399	85.9253	-1.34034	0.623512	-2.14966	0.031582	0.347011
ENSG00000136463	1459.63	0.699205	0.325402	2.14874	0.0316551	0.347598
ENSG00000210196	1006.37	0.731989	0.340727	2.14832	0.0316886	0.347751
ENSG00000233143	37.4023	-2.10759	0.981473	-2.14738	0.0317632	0.348354
ENSG00000145908	556.832	-0.808163	0.376547	-2.14624	0.0318536	0.348915
ENSG00000176788	3570.32	-0.785566	0.365991	-2.14641	0.0318405	0.348915
ENSG00000130787	874.973	-0.856746	0.399367	-2.14526	0.031932	0.349558
ENSG00000198093	172.434	-1.03337	0.481916	-2.1443	0.0320089	0.350183
ENSG00000135439	203.208	-1.42219	0.663335	-2.144	0.0320333	0.350234
ENSG00000243696	36.356	1.92904	0.899859	2.14371	0.0320561	0.350268
ENSG00000139914	650.291	0.860177	0.401417	2.14285	0.0321252	0.350807
ENSG00000237949	13.9261	3.0402	1.41954	2.14167	0.0322197	0.351622
ENSG00000153391	571.202	-0.797918	0.372618	-2.14138	0.0322432	0.351663
ENSG00000163739	38.2161	2.68654	1.25527	2.14021	0.0323374	0.352474
ENSG00000187123	702.279	-1.08158	0.505436	-2.13989	0.0323634	0.352541
ENSG00000139269	286.883	1.15235	0.538838	2.13858	0.0324695	0.353479
ENSG00000145623	2152.41	0.88969	0.416199	2.13766	0.0325446	0.35408
ENSG00000115523	41.4315	1.92735	0.90173	2.13739	0.032566	0.354096
ENSG00000108826	2207.85	0.73761	0.345232	2.13657	0.0326334	0.354372
ENSG00000119431	167.375	-1.05045	0.491705	-2.13634	0.0326514	0.354372
ENSG00000255440	15.7643	-2.98621	1.39778	-2.13639	0.0326472	0.354372
ENSG00000163879	736.132	0.791912	0.3708	2.13569	0.032705	0.35452
ENSG00000175985	59.4608	-2.71605	1.27171	-2.13574	0.0327009	0.35452
ENSG00000196850	1464.88	1.0267	0.480921	2.13485	0.032773	0.355041
ENSG00000213190	2520.58	-0.774967	0.364042	-2.12879	0.0332719	0.360226
ENSG00000205978	30.2915	-2.20824	1.03779	-2.12783	0.033351	0.360862
ENSG00000116459	7416.5	0.660778	0.310758	2.12634	0.0334747	0.361919
ENSG00000151062	10.9087	3.90619	1.83738	2.12595	0.0335072	0.361919
ENSG00000231324	17.8014	-2.64154	1.24254	-2.12592	0.0335099	0.361919
ENSG00000170421	52.4136	1.91711	0.902101	2.12516	0.0335732	0.362383
ENSG00000175182	307.959	0.996032	0.469079	2.12338	0.0337221	0.363768
ENSG00000139289	3166.66	-1.12303	0.529024	-2.12283	0.0337685	0.363909
ENSG00000224940	440.214	-1.33474	0.628782	-2.12273	0.0337761	0.363909
ENSG00000167173	709.618	-0.93722	0.44157	-2.12247	0.033798	0.363924
ENSG00000021355	801.497	-0.854924	0.402893	-2.12196	0.0338409	0.364165
ENSG00000102096	182.984	1.11491	0.525494	2.12165	0.0338672	0.364189
ENSG00000105135	2334.03	0.693927	0.327101	2.12145	0.0338842	0.364189
ENSG00000108370	77.3484	-1.69138	0.797668	-2.1204	0.0339721	0.364912
ENSG00000081913	629.537	0.872009	0.411408	2.11957	0.0340423	0.365072
ENSG00000136848	1083.63	-0.809048	0.381718	-2.11949	0.0340487	0.365072
ENSG00000253746	13.5346	3.61695	1.70615	2.11994	0.0340107	0.365072
ENSG00000182195	559.502	0.840635	0.396839	2.11833	0.0341472	0.365466
ENSG00000187634	77.9629	-1.47475	0.69612	-2.11852	0.034131	0.365466
ENSG00000206344	52.6885	1.57335	0.742617	2.11865	0.0341197	0.365466
ENSG00000154065	21.4417	2.55808	1.20815	2.11736	0.034229	0.366121
ENSG00000146701	9693.01	0.675634	0.319229	2.11646	0.0343059	0.366721
ENSG00000139178	639.749	0.984848	0.465464	2.11584	0.0343583	0.367002
ENSG00000147155	1985.63	0.685418	0.323973	2.11566	0.0343734	0.367002
ENSG00000259727	37.1653	-2.05059	0.969763	-2.11452	0.0344707	0.367818
ENSG00000123983	6461.21	-0.64408	0.3047	-2.11382	0.0345309	0.368069
ENSG00000141298	2405.79	0.89095	0.4215	2.11376	0.0345356	0.368069
ENSG00000111275	38.7497	-1.79601	0.849961	-2.11305	0.0345968	0.368278
ENSG00000114126	3283.85	-0.674496	0.319185	-2.11318	0.0345854	0.368278
ENSG00000108551	51.7391	1.70609	0.807644	2.11243	0.0346495	0.368618
ENSG00000064999	2972.92	-0.671758	0.318156	-2.11141	0.0347367	0.369085
ENSG00000138801	2179.33	-0.669125	0.316942	-2.11119	0.0347558	0.369085
ENSG00000181222	5789.98	-0.676417	0.320377	-2.11132	0.0347452	0.369085
ENSG00000130449	890.463	-0.734439	0.348227	-2.10908	0.0349375	0.370793
ENSG00000116771	37.4445	1.83642	0.871243	2.10782	0.0350467	0.37173
ENSG00000135083	258.298	-0.945	0.449364	-2.10297	0.0354681	0.375974
ENSG00000229644	754.25	1.09318	0.520039	2.10212	0.0355428	0.376542
ENSG00000125731	73.9335	-1.36809	0.651166	-2.10099	0.0356419	0.377308
ENSG00000150779	2365.05	0.667258	0.317656	2.10057	0.0356789	0.377308
ENSG00000157111	532.752	-0.777658	0.3702	-2.10064	0.0356723	0.377308
ENSG00000175294	341.78	-0.884814	0.421377	-2.09982	0.0357451	0.377783
ENSG00000249242	30.2086	2.03777	0.970606	2.09948	0.0357746	0.377869
ENSG00000154175	7625.01	-0.679727	0.323817	-2.09911	0.0358074	0.37799
ENSG00000146411	93.1041	1.47021	0.700622	2.09843	0.0358669	0.378393
ENSG00000233429	126.074	1.13891	0.542933	2.09769	0.0359323	0.378858
ENSG00000121211	205.283	1.31111	0.6255	2.0961	0.036073	0.379436
ENSG00000123975	2376.82	0.707124	0.337433	2.0956	0.036118	0.379436
ENSG00000135720	3343.74	-0.657759	0.313907	-2.09539	0.036136	0.379436
ENSG00000198911	8297.49	-0.674224	0.321619	-2.09635	0.0360516	0.379436
ENSG00000251562	24412.2	0.65354	0.311799	2.09603	0.0360793	0.379436
ENSG00000254726	792.77	-0.946773	0.451837	-2.09539	0.0361367	0.379436
ENSG00000260563	343.722	0.897784	0.428311	2.0961	0.0360732	0.379436
ENSG00000172493	765.401	0.857107	0.409189	2.09465	0.0362024	0.379676
ENSG00000213186	858.114	-1.08527	0.518086	-2.09476	0.0361919	0.379676
ENSG00000197989	506.39	0.914973	0.436891	2.09428	0.0362348	0.379792
ENSG00000156273	1378.77	-0.6862	0.327727	-2.09382	0.0362763	0.380001
ENSG00000151414	2060.53	-0.666391	0.318391	-2.09299	0.0363497	0.380546
ENSG00000170417	2091.5	-0.744496	0.355881	-2.09198	0.0364401	0.381267
ENSG00000076685	762.598	-0.853986	0.408562	-2.09022	0.0365977	0.382564
ENSG00000163492	1390.66	-1.62368	0.776837	-2.09012	0.0366072	0.382564
ENSG00000064666	7912.99	-0.64166	0.307173	-2.08892	0.0367149	0.383038
ENSG00000069812	434.433	1.03567	0.495874	2.08857	0.0367467	0.383038
ENSG00000092068	49.6639	1.74659	0.836325	2.08841	0.0367604	0.383038
ENSG00000137343	964.446	-0.761827	0.364786	-2.08842	0.0367599	0.383038
ENSG00000282057	67.85	-1.7468	0.836063	-2.08931	0.0366799	0.383038
ENSG00000125384	565.049	-0.756083	0.362206	-2.08744	0.0368487	0.383733
ENSG00000110237	4216.13	-0.674491	0.323236	-2.08668	0.0369167	0.384113
ENSG00000224812	58.025	-1.86884	0.895657	-2.08655	0.0369285	0.384113
ENSG00000166886	2197.76	-0.703105	0.337287	-2.08459	0.0371068	0.385741
ENSG00000130477	21.5545	-2.504	1.20241	-2.08248	0.0372988	0.386604
ENSG00000147065	13909.1	-0.666137	0.319803	-2.08296	0.0372545	0.386604
ENSG00000157064	720.972	-1.04671	0.5026	-2.08258	0.0372891	0.386604
ENSG00000164045	419.083	0.820115	0.393771	2.08272	0.0372768	0.386604
ENSG00000231698	97.6858	-1.8507	0.888666	-2.08256	0.0372913	0.386604
ENSG00000127241	13.9359	3.46089	1.66288	2.08126	0.0374101	0.387008
ENSG00000143079	1072.28	-0.695414	0.334051	-2.08176	0.0373643	0.387008
ENSG00000204956	92.7196	1.2323	0.592033	2.08148	0.0373903	0.387008
ENSG00000251593	79.0481	-1.40706	0.676115	-2.0811	0.037425	0.387008
ENSG00000105855	509.814	-0.956172	0.45963	-2.08031	0.0374975	0.387532
ENSG00000105426	303.68	-0.868154	0.417573	-2.07905	0.0376128	0.388277
ENSG00000137166	1035.77	-0.697615	0.335546	-2.07904	0.0376133	0.388277
ENSG00000172216	2431.23	1.11305	0.535555	2.07831	0.0376809	0.388483
ENSG00000182916	1212.28	-0.687375	0.330769	-2.07811	0.037699	0.388483
ENSG00000185483	64.9144	-1.49195	0.717913	-2.07817	0.0376933	0.388483
ENSG00000138678	275.415	1.36368	0.656431	2.07741	0.0377636	0.388924
ENSG00000231672	161.383	-1.08458	0.522482	-2.07582	0.037911	0.390215
ENSG00000179088	30.3013	-2.98188	1.43716	-2.07484	0.0380012	0.390917
ENSG00000024526	1251.15	0.750227	0.361754	2.07386	0.0380925	0.391542
ENSG00000111110	391.291	-0.991455	0.478176	-2.07341	0.038134	0.391542
ENSG00000123689	59.8377	1.48958	0.71848	2.07324	0.0381502	0.391542
ENSG00000184500	1841.47	-0.682149	0.329012	-2.07333	0.038142	0.391542
ENSG00000243130	12.6655	4.26171	2.05609	2.07273	0.0381975	0.3918
ENSG00000138131	103.172	-1.36111	0.657215	-2.07102	0.0383566	0.393139
ENSG00000171843	1650.3	-0.900443	0.434817	-2.07086	0.0383723	0.393139
ENSG00000177374	169.325	-1.00061	0.483433	-2.06981	0.0384705	0.393918
ENSG00000125657	81.9027	1.33105	0.643202	2.06941	0.038508	0.394074
ENSG00000106031	63.6571	1.73002	0.836351	2.06853	0.0385901	0.394686
ENSG00000137124	7978.49	0.673485	0.32581	2.06711	0.038724	0.3956
ENSG00000242759	307.366	-0.850495	0.411408	-2.06728	0.0387078	0.3956
ENSG00000160318	46.9017	1.72586	0.835026	2.06684	0.0387494	0.395632
ENSG00000197620	990.538	0.720482	0.348742	2.06594	0.0388337	0.396265
ENSG00000104886	2867.82	0.653551	0.316673	2.0638	0.0390362	0.398102
ENSG00000146021	291.974	-1.29359	0.627265	-2.06227	0.0391818	0.399357
ENSG00000088387	2464.38	-0.767218	0.372085	-2.06195	0.0392129	0.399445
ENSG00000214820	61.567	-1.50515	0.730131	-2.06149	0.0392567	0.39957
ENSG00000237880	24.6366	-2.83768	1.37662	-2.06134	0.0392702	0.39957
ENSG00000120868	1091.91	-0.720978	0.349903	-2.06051	0.0393501	0.399951
ENSG00000177096	393.025	-0.796857	0.386734	-2.06048	0.0393528	0.399951
ENSG00000069122	18.3447	-3.1849	1.54738	-2.05826	0.0395654	0.400751
ENSG00000136521	3044.8	0.669847	0.325376	2.05868	0.0395245	0.400751
ENSG00000151718	1331.87	-0.692245	0.336259	-2.05866	0.0395264	0.400751
ENSG00000172292	905.33	0.769729	0.373937	2.05845	0.0395474	0.400751
ENSG00000198355	1031.54	0.852795	0.414332	2.05824	0.0395669	0.400751
ENSG00000225684	78.8053	1.29434	0.628712	2.05872	0.0395212	0.400751
ENSG00000215012	2187.91	-0.652567	0.317148	-2.05761	0.0396274	0.401134
ENSG00000073169	1074.32	0.702364	0.341428	2.05714	0.0396729	0.401366
ENSG00000013810	7464.79	0.686432	0.333738	2.0568	0.0397054	0.401466
ENSG00000179242	849.633	-0.711323	0.346026	-2.05569	0.0398122	0.402316
ENSG00000236393	15.513	-2.92637	1.42399	-2.05505	0.0398746	0.402718
ENSG00000173846	970.524	-0.736421	0.358487	-2.05425	0.0399515	0.403036
ENSG00000175756	6020.58	0.694599	0.338116	2.05432	0.0399447	0.403036
ENSG00000010318	240.273	1.05125	0.511962	2.05338	0.0400355	0.403653
ENSG00000069869	1842.46	-0.890458	0.434191	-2.05084	0.0402822	0.405456
ENSG00000173598	1382.21	0.810243	0.395079	2.05084	0.0402829	0.405456
ENSG00000180543	48.1206	1.61334	0.786553	2.05116	0.0402517	0.405456
ENSG00000099219	497.328	0.855946	0.417567	2.04984	0.04038	0.406203
ENSG00000145949	530.367	-1.20505	0.588026	-2.04932	0.040431	0.406256
ENSG00000235776	455.688	0.781725	0.381434	2.04944	0.0404193	0.406256
ENSG00000138796	2669.38	0.732077	0.357291	2.04896	0.0404656	0.406373
ENSG00000177465	33.9106	-1.8604	0.908433	-2.04792	0.0405678	0.40717
ENSG00000180447	1722.13	1.01945	0.498036	2.04695	0.0406634	0.407899
ENSG00000122786	20267	-0.778202	0.380238	-2.04662	0.0406958	0.407992
ENSG00000172927	509.797	-1.21073	0.591738	-2.04606	0.04075	0.408306
ENSG00000120149	201.556	0.997971	0.487866	2.04558	0.0407974	0.408549
ENSG00000123545	606.112	0.733978	0.358906	2.04504	0.0408508	0.408854
ENSG00000048162	791.446	0.72611	0.355178	2.04436	0.0409182	0.409035
ENSG00000100292	3880.42	0.730293	0.357363	2.04356	0.0409968	0.409035
ENSG00000134013	4882.88	-0.929629	0.454929	-2.04346	0.0410072	0.409035
ENSG00000178209	31463.2	0.633434	0.309945	2.0437	0.0409832	0.409035
ENSG00000188452	1327.87	-1.00965	0.493953	-2.04402	0.040952	0.409035
ENSG00000198756	186.462	-0.99164	0.485125	-2.04409	0.0409445	0.409035
ENSG00000247556	5732.59	0.744307	0.364388	2.04262	0.0410899	0.409629
ENSG00000279058	20.0204	-2.54836	1.24858	-2.04101	0.0412499	0.410994
ENSG00000081665	160.455	0.995154	0.487728	2.04039	0.0413119	0.41138
ENSG00000133321	173.828	0.975672	0.47835	2.03966	0.041384	0.411739
ENSG00000139679	335.401	0.971345	0.476253	2.03956	0.0413944	0.411739
ENSG00000127528	1301.81	-0.841193	0.412532	-2.0391	0.0414402	0.411964
ENSG00000134375	3751.37	0.646693	0.317263	2.03835	0.0415151	0.412035
ENSG00000235043	1096.71	0.766509	0.376047	2.03833	0.0415169	0.412035
ENSG00000240038	183.265	1.0025	0.491823	2.03833	0.0415166	0.412035
ENSG00000126803	355.188	-0.810636	0.397829	-2.03765	0.0415852	0.412251
ENSG00000159423	855.214	0.701343	0.344187	2.03768	0.041582	0.412251
ENSG00000142192	19101.3	-0.625051	0.306907	-2.03661	0.0416888	0.413048
ENSG00000038382	6826.62	-0.619543	0.304335	-2.03573	0.0417778	0.413698
ENSG00000138160	1305.78	0.697613	0.342727	2.03548	0.0418028	0.413714
ENSG00000254615	212.603	0.924336	0.454284	2.03471	0.0418802	0.41425
ENSG00000198853	5594.56	-0.621137	0.305312	-2.03443	0.0419082	0.414295
ENSG00000081818	82.2245	1.42284	0.699753	2.03335	0.0420173	0.414912
ENSG00000134917	19.5183	-3.54194	1.74178	-2.03352	0.0420005	0.414912
ENSG00000167535	935.22	-0.837969	0.412206	-2.03289	0.0420636	0.415112
ENSG00000233952	121.636	-1.18374	0.582351	-2.03268	0.0420844	0.415112
ENSG00000140931	1871.69	-0.748362	0.368237	-2.03229	0.0421247	0.415279
ENSG00000003137	88.0978	1.66791	0.820982	2.03161	0.0421933	0.415725
ENSG00000164850	59.565	-1.45563	0.716587	-2.03134	0.0422204	0.415761
ENSG00000143013	991.105	0.696659	0.343006	2.03104	0.0422513	0.415835
ENSG00000224114	39.2518	1.74833	0.861208	2.03009	0.042347	0.416545
ENSG00000112851	2604.96	-0.655278	0.323173	-2.02764	0.0425971	0.418541
ENSG00000120658	216.023	-1.22722	0.605203	-2.02778	0.0425827	0.418541
ENSG00000143515	1839.46	-0.650889	0.321054	-2.02735	0.0426269	0.418602
ENSG00000141698	1757.53	0.790266	0.389861	2.02704	0.0426579	0.418675
ENSG00000259520	22.6683	2.21506	1.09337	2.0259	0.0427755	0.419597
ENSG00000128340	44.4291	2.34115	1.15617	2.02492	0.0428756	0.420115
ENSG00000137496	174.846	-1.00535	0.496489	-2.02493	0.0428746	0.420115
ENSG00000155380	2438.15	0.741972	0.366703	2.02336	0.0430358	0.421219
ENSG00000165801	1449.85	-0.864477	0.427242	-2.02339	0.0430333	0.421219
ENSG00000105738	1145.3	-0.843076	0.416726	-2.0231	0.0430632	0.421254
ENSG00000179772	31.7269	-2.83971	1.4044	-2.02201	0.0431751	0.422117
ENSG00000143382	3017.14	0.902582	0.446528	2.02134	0.043245	0.422231
ENSG00000230074	56.6856	1.47383	0.729182	2.02121	0.0432582	0.422231
ENSG00000280832	162.401	-1.03626	0.512678	-2.02126	0.0432524	0.422231
ENSG00000131981	3871.65	0.630647	0.312367	2.01893	0.0434948	0.424307
ENSG00000108604	2788.11	0.649507	0.321754	2.01864	0.0435245	0.424364
ENSG00000213347	1379.69	0.774807	0.383886	2.01833	0.0435572	0.424449
ENSG00000025434	356.273	0.901309	0.446628	2.01803	0.0435883	0.42452
ENSG00000117600	15.6586	-3.35616	1.66343	-2.01761	0.0436315	0.424707
ENSG00000167792	7147.12	0.618313	0.307093	2.01344	0.0440684	0.428255
ENSG00000184983	2282.78	0.657996	0.326789	2.01352	0.04406	0.428255
ENSG00000225614	623.089	-0.884898	0.439459	-2.01361	0.0440508	0.428255
ENSG00000276043	1876.77	-1.10116	0.547004	-2.01308	0.0441065	0.428391
ENSG00000225830	587.477	-0.815722	0.405391	-2.01219	0.0442003	0.429067
ENSG00000101236	1840.96	-0.664734	0.330437	-2.01168	0.0442534	0.429348
ENSG00000150760	1770.63	-0.648021	0.32229	-2.01068	0.0443596	0.430143
ENSG00000070778	3404.38	-0.678637	0.33756	-2.01042	0.0443869	0.430173
ENSG00000065054	1187.55	-0.755493	0.376012	-2.00923	0.0445133	0.430856
ENSG00000141682	369.807	-0.921644	0.458848	-2.00861	0.0445789	0.430856
ENSG00000165568	13.6802	-2.77928	1.3836	-2.00873	0.0445658	0.430856
ENSG00000254087	115.466	1.09172	0.543492	2.00872	0.0445667	0.430856
ENSG00000272501	114.314	1.10378	0.549307	2.0094	0.0444948	0.430856
ENSG00000158828	1282.09	-0.851003	0.423891	-2.0076	0.0446859	0.431487
ENSG00000181690	368.209	-0.797152	0.39708	-2.00753	0.0446928	0.431487
ENSG00000108679	6625.31	0.789364	0.393566	2.00567	0.044891	0.431757
ENSG00000124006	9986.98	-0.620027	0.309059	-2.00618	0.0448372	0.431757
ENSG00000146707	877.266	-0.707752	0.352808	-2.00606	0.0448502	0.431757
ENSG00000169715	4497.82	0.694507	0.346223	2.00595	0.0448611	0.431757
ENSG00000170906	1180.67	0.663669	0.330805	2.00623	0.0448322	0.431757
ENSG00000183496	506.222	-0.859558	0.428322	-2.0068	0.0447709	0.431757
ENSG00000233369	776.977	-0.707271	0.352631	-2.0057	0.0448883	0.431757
ENSG00000141458	1724.12	0.644342	0.321309	2.00537	0.0449238	0.431838
ENSG00000137501	4715.42	0.916568	0.457124	2.00507	0.0449551	0.431905
ENSG00000143126	154.655	1.04814	0.523334	2.00282	0.0451971	0.433694
ENSG00000144596	984.501	-1.06097	0.529777	-2.00268	0.0452119	0.433694
ENSG00000159363	3725.62	-0.953971	0.476408	-2.00242	0.0452391	0.433694
ENSG00000215788	1032.29	-0.801116	0.400029	-2.00265	0.0452153	0.433694
ENSG00000175093	154.801	-1.08446	0.542065	-2.00061	0.045434	0.435327
ENSG00000185567	6080.8	-0.782985	0.391518	-1.99987	0.0455145	0.435629
ENSG00000198087	456.483	0.752305	0.376151	2.00001	0.0454992	0.435629
ENSG00000054277	95.0519	-1.21807	0.609612	-1.99811	0.0457045	0.436367
ENSG00000078098	860.601	-0.934746	0.467768	-1.99831	0.0456831	0.436367
ENSG00000128284	61.6921	1.38839	0.69477	1.99835	0.0456789	0.436367
ENSG00000142694	384.173	-0.792852	0.396864	-1.99779	0.0457392	0.436367
ENSG00000207864	56.0784	-1.58058	0.791077	-1.99802	0.045715	0.436367
ENSG00000241170	24.0188	2.33251	1.16736	1.9981	0.0457057	0.436367
ENSG00000227825	38.8331	-1.81388	0.908285	-1.99704	0.0458214	0.436916
ENSG00000108854	1458.42	-0.73627	0.368758	-1.99662	0.0458662	0.437109
ENSG00000118804	106.304	1.24539	0.623903	1.99613	0.0459202	0.437153
ENSG00000180884	38.0161	-1.69092	0.847049	-1.99625	0.0459067	0.437153
ENSG00000164889	7415.78	-0.606668	0.304039	-1.99536	0.0460036	0.437713
ENSG00000149115	7860.95	-0.661708	0.331853	-1.99398	0.0461542	0.43891
ENSG00000096060	8485.06	0.781075	0.391807	1.99352	0.0462043	0.439151
ENSG00000156467	8319.5	0.632843	0.317521	1.99307	0.0462535	0.439383
ENSG00000177674	977.863	0.758325	0.380595	1.99247	0.0463191	0.439536
ENSG00000249485	310.858	-0.93859	0.471055	-1.99253	0.0463131	0.439536
ENSG00000167136	399.265	1.10813	0.556326	1.99186	0.0463862	0.439938
ENSG00000105173	302.881	0.880785	0.442302	1.99137	0.0464407	0.440219
ENSG00000125968	5229.77	-0.77661	0.390081	-1.99089	0.0464928	0.440477
ENSG00000065717	48.7638	1.53179	0.769745	1.99	0.046591	0.440937
ENSG00000117020	2056.42	-0.6668	0.335045	-1.99018	0.0465711	0.440937
ENSG00000145934	51.0186	1.76592	0.888083	1.98847	0.0467601	0.442066
ENSG00000249786	18.5613	3.05947	1.53847	1.98864	0.0467408	0.442066
ENSG00000113522	1401.55	-0.647883	0.326136	-1.98654	0.0469734	0.443272
ENSG00000145536	52.145	-1.92548	0.969327	-1.98641	0.0469876	0.443272
ENSG00000149212	29.6616	1.96723	0.990006	1.98709	0.0469126	0.443272
ENSG00000166710	31544.6	0.631383	0.317811	1.98666	0.04696	0.443272
ENSG00000150768	1834.85	0.733872	0.369546	1.98587	0.0470475	0.443602
ENSG00000200033	30.5988	2.57059	1.29481	1.98531	0.0471105	0.443959
ENSG00000168701	1586	0.678464	0.341916	1.9843	0.0472224	0.444778
ENSG00000182175	27.0513	2.2879	1.15345	1.98354	0.0473077	0.445344
ENSG00000175874	148.058	1.18528	0.597773	1.98282	0.0473878	0.445862
ENSG00000012983	1495.31	-0.646672	0.326296	-1.98186	0.0474952	0.446105
ENSG00000057294	585.089	-5.98925	3.0223	-1.98169	0.0475141	0.446105
ENSG00000092929	136.886	1.12543	0.56786	1.98187	0.0474936	0.446105
ENSG00000196655	1932.29	0.714062	0.360261	1.98207	0.0474719	0.446105
ENSG00000227544	342.288	-1.31731	0.664956	-1.98105	0.0475861	0.446544
ENSG00000084628	188.603	-1.11868	0.56505	-1.97978	0.047728	0.44764
ENSG00000079308	20827.8	-0.606034	0.306171	-1.9794	0.0477713	0.447809
ENSG00000088766	2185.18	0.686933	0.347081	1.97917	0.0477966	0.447809
ENSG00000073578	6397.23	0.76323	0.385728	1.97867	0.0478527	0.448098
ENSG00000225138	860.496	-0.797276	0.403031	-1.9782	0.047906	0.448361
ENSG00000151773	108.134	-1.10726	0.559931	-1.97748	0.0479869	0.448478
ENSG00000185869	193.669	-0.920267	0.465388	-1.97742	0.0479944	0.448478
ENSG00000214944	2789	-0.75355	0.380995	-1.97784	0.0479462	0.448478
ENSG00000082781	11799.4	-0.643976	0.326016	-1.97529	0.0482354	0.448966
ENSG00000102445	36.6824	2.28841	1.15821	1.97581	0.0481759	0.448966
ENSG00000128191	1849.13	-0.654145	0.331071	-1.97584	0.0481724	0.448966
ENSG00000130830	747.745	0.752287	0.380837	1.97535	0.048228	0.448966
ENSG00000136856	483.844	0.859361	0.434894	1.97602	0.0481522	0.448966
ENSG00000160963	12.5941	-4.7535	2.40663	-1.97517	0.048249	0.448966
ENSG00000173281	1373.91	0.780481	0.394854	1.97663	0.0480833	0.448966
ENSG00000215158	78.4242	1.26192	0.63857	1.97616	0.0481364	0.448966
ENSG00000164465	975.172	-0.668848	0.338686	-1.97483	0.0482872	0.449087
ENSG00000142675	55.7719	-1.46985	0.744523	-1.97422	0.0483563	0.449267
ENSG00000166482	31.9075	1.82872	0.926301	1.97421	0.0483573	0.449267
ENSG00000112078	3784.56	-0.608683	0.308499	-1.97304	0.0484904	0.450234
ENSG00000113212	103.697	1.18807	0.60221	1.97285	0.0485121	0.450234
ENSG00000113504	550.692	4.40452	2.23307	1.9724	0.0485634	0.450475
ENSG00000115840	1085.53	0.860056	0.436134	1.972	0.0486097	0.450668
ENSG00000172936	636.482	-0.703037	0.356762	-1.97061	0.048769	0.451909
ENSG00000179604	578.304	-0.789901	0.401006	-1.9698	0.0488613	0.452528
ENSG00000248334	18.2672	-2.39534	1.21655	-1.96896	0.0489578	0.453185
ENSG00000162520	1896.89	-0.702859	0.357077	-1.96837	0.0490255	0.453575
ENSG00000061337	3153.11	-0.682625	0.347006	-1.96718	0.049162	0.454601
ENSG00000072736	259.721	-0.893911	0.45455	-1.96659	0.0492309	0.455001
ENSG00000151468	5431.66	0.928698	0.472407	1.96589	0.0493118	0.455512
ENSG00000072041	104.794	1.55281	0.790063	1.96543	0.0493647	0.455749
ENSG00000256576	13.754	2.91271	1.48213	1.96522	0.0493888	0.455749
ENSG00000056050	984.727	-0.761746	0.387727	-1.96465	0.0494551	0.456123
ENSG00000266904	104.498	1.21853	0.620346	1.96427	0.0494983	0.456284
ENSG00000104823	1519.08	0.694545	0.353709	1.96361	0.0495759	0.456289
ENSG00000136205	7785.88	-0.598543	0.304755	-1.96401	0.0495285	0.456289
ENSG00000138356	1145.57	0.876322	0.44624	1.96379	0.0495546	0.456289
ENSG00000254586	83.4569	1.23946	0.631418	1.96298	0.0496483	0.456718
ENSG00000073803	475.567	0.743922	0.379228	1.96168	0.0498003	0.457879
ENSG00000271425	443.013	-0.742871	0.378776	-1.96124	0.0498511	0.458109
ENSG00000137478	1266.25	-0.663586	0.338633	-1.9596	0.0500423	0.459628
ENSG00000163156	1482.73	0.647185	0.33032	1.95927	0.0500814	0.459749
ENSG00000129116	23227.6	-0.59657	0.304568	-1.95874	0.0501433	0.460079
ENSG00000010256	9309.55	0.636361	0.325012	1.95796	0.0502346	0.460678
ENSG00000196116	344.145	-0.787911	0.402692	-1.95661	0.0503933	0.461895
ENSG00000140950	690.309	-0.707905	0.361866	-1.95626	0.0504346	0.462035
ENSG00000175161	151.869	9.36103	4.78621	1.95583	0.0504848	0.462256
ENSG00000128626	1688.78	0.632108	0.323347	1.95489	0.0505955	0.463031
ENSG00000110395	805.685	-0.68146	0.348792	-1.95377	0.0507281	0.463766
ENSG00000167491	3837.17	-0.773614	0.395919	-1.95397	0.0507046	0.463766
ENSG00000219665	220.75	0.866118	0.443495	1.95294	0.050827	0.464431
ENSG00000168530	50525.3	0.628367	0.321797	1.95268	0.0508574	0.464469
ENSG00000169710	4751.82	-0.681923	0.349447	-1.95143	0.0510057	0.465585
ENSG00000151693	1271.39	-0.643981	0.330058	-1.95112	0.0510432	0.465688
ENSG00000141429	4158.84	-0.610706	0.313092	-1.95056	0.0511092	0.465966
ENSG00000276527	111.469	1.27399	0.65319	1.95042	0.0511262	0.465966
ENSG00000106290	946.318	-0.801024	0.410919	-1.94935	0.0512535	0.466886
ENSG00000231445	183.534	1.19656	0.613932	1.94901	0.0512944	0.467019
ENSG00000106003	724.682	-0.98906	0.507726	-1.94802	0.0514126	0.467854
ENSG00000136383	13592	-0.641646	0.329593	-1.94678	0.0515606	0.468961
ENSG00000196547	1359.68	-0.703744	0.361548	-1.94648	0.0515976	0.469057
ENSG00000124496	196.262	-0.929993	0.47813	-1.94506	0.0517675	0.470151
ENSG00000163202	92.6532	1.76829	0.909131	1.94503	0.0517709	0.470151
ENSG00000166484	762.751	-0.69174	0.355707	-1.94469	0.0518119	0.470282
ENSG00000171680	3931.25	-0.73246	0.377095	-1.94238	0.0520915	0.472579
ENSG00000126953	535.911	0.709439	0.365374	1.94168	0.0521757	0.473101
ENSG00000114019	4380.71	-0.829479	0.427534	-1.94015	0.0523617	0.474545
ENSG00000171827	190.627	-0.913908	0.471108	-1.93991	0.0523903	0.474562
ENSG00000204001	38.6619	-1.84055	0.949122	-1.93922	0.052475	0.475086
ENSG00000119242	1670.79	-0.684825	0.353321	-1.93825	0.0525928	0.475453
ENSG00000143061	87.0885	1.33109	0.686608	1.93864	0.0525447	0.475453
ENSG00000227440	46.6156	1.67346	0.863401	1.93822	0.0525959	0.475453
ENSG00000036448	8472.78	1.24827	0.644189	1.93774	0.0526549	0.475744
ENSG00000129422	43.1912	-2.28516	1.17943	-1.93751	0.0526828	0.475754
ENSG00000157152	22.8973	2.3207	1.19819	1.93684	0.0527652	0.476255
ENSG00000166598	53208.8	0.594115	0.306792	1.93654	0.0528016	0.476341
ENSG00000139304	233.085	-1.03229	0.533167	-1.93615	0.0528488	0.476525
ENSG00000161638	16779	0.586398	0.302924	1.93579	0.0528931	0.476683
ENSG00000184185	674.9	-0.697626	0.360439	-1.93549	0.05293	0.476773
ENSG00000150687	4794.35	-0.597869	0.308988	-1.93493	0.0529991	0.476792
ENSG00000196576	12500.9	-0.599671	0.309937	-1.93482	0.0530127	0.476792
ENSG00000196834	467.567	-0.742919	0.383918	-1.9351	0.0529782	0.476792
ENSG00000144029	3200.56	0.646666	0.334274	1.93454	0.0530471	0.47686
ENSG00000221869	2314.6	0.817661	0.422774	1.93404	0.0531083	0.477168
ENSG00000131016	971.17	-0.697789	0.361021	-1.93282	0.053258	0.478271
ENSG00000115896	138.153	1.55273	0.804033	1.93118	0.0534609	0.47985
ENSG00000148541	688.864	-0.8271	0.428413	-1.93061	0.0535309	0.48017
ENSG00000172661	1802.93	-0.661201	0.342511	-1.93045	0.0535506	0.48017
ENSG00000105550	14.4665	3.87436	2.00782	1.92963	0.0536521	0.480594
ENSG00000214894	15.5767	-2.67593	1.38664	-1.9298	0.0536322	0.480594
ENSG00000113578	801.602	-1.16858	0.605864	-1.92878	0.053758	0.481023
ENSG00000164300	804.569	-0.753835	0.390829	-1.92881	0.0537547	0.481023
ENSG00000185839	1095.6	0.66479	0.344702	1.92859	0.0537813	0.481023
ENSG00000121210	433.885	-0.880841	0.457016	-1.92737	0.0539331	0.482137
ENSG00000240875	179.056	-0.908513	0.471448	-1.92707	0.0539712	0.482235
ENSG00000122180	13432.6	1.02168	0.53039	1.92628	0.0540694	0.482762
ENSG00000147852	2193.42	0.953961	0.495266	1.92616	0.0540846	0.482762
ENSG00000276045	646.897	0.69223	0.359429	1.92592	0.0541145	0.482786
ENSG00000184117	1432.21	-0.627347	0.325805	-1.92553	0.0541633	0.482979
ENSG00000169933	146.199	-1.04466	0.542763	-1.92471	0.0542656	0.483648
ENSG00000055732	35.0596	1.70698	0.887259	1.92389	0.054369	0.48384
ENSG00000135392	538.278	-0.799576	0.415552	-1.92413	0.0543382	0.48384
ENSG00000214087	1473.68	0.681455	0.354206	1.9239	0.0543676	0.48384
ENSG00000067842	17.5593	2.58201	1.34243	1.92339	0.0544309	0.484148
ENSG00000106034	774.102	-0.702834	0.365799	-1.92137	0.0546855	0.485053
ENSG00000107742	63.9583	1.33644	0.695404	1.92182	0.0546285	0.485053
[truncated: 21,129 more rows]
