# Supplementary material for: The mRNA Binding Proteome of Proliferating and Differentiated Muscle Cells
Source: Genomics Proteomics Bioinformatics. 2020 Dec 16;18(4):384–96. doi: 10.1016/j.gpb.2020.06.004 (PMC8242265; doi:10.1016/j.gpb.2020.06.004)
Supplement: Supplementary Table S7 — Count table of mass spectrometry interactome data. [file mmc13.xlsx]

## Sheet: Table S7
Table S7 Count table of mass spectrometry interactome data
Note: Table showing the mass spectrometry count data used for healthy and dystrophic MBs and MTs. MT, myotube; MB, myoblast; HC, healthy control; DMD, Duchenne muscular dystrophy.
Protein	HC MB 1	HC MB 2	HC MB 3	HC MT 1	HC MT 2	HC MT 3	DMD MB 1	DMD MB 2	DMD MB 3	DMD MT 1	DMD MT 2	DMD MT 3
LRPPRC	198	63	64	287	54	73	184	54	69	208	48	72
NCL_NUCL	180	46	43	129	44	41	206	45	43	120	42	41
SYNCRIP	160	46	44	147	45	44	190	47	46	140	44	41
PDCD11	159	86	92	105	33	79	194	55	86	80	18	78
HNRNPM	141	49	45	123	45	33	166	49	41	103	39	34
KRT85	140	0	0	26	0	0	3	0	0	0	0	0
PLEC	133	70	38	274	48	123	202	9	71	141	147	42
FAM120A	126	43	35	139	33	36	128	44	42	84	27	42
HNRNPC_B4DY08	120	28	2	68	21	2	128	35	2	73	21	2
PTBP1	118	22	21	87	22	20	146	27	26	73	22	20
FUBP3	114	40	37	84	32	28	114	40	40	61	29	34
UPF1	98	56	51	91	30	42	121	35	51	76	22	51
DHX9	96	40	38	77	11	34	140	24	41	61	16	36
HADHB	95	0	0	101	2	0	95	0	0	54	6	0
SND1	94	50	37	105	47	42	112	43	38	87	40	48
TERT	92	38	1	29	7	2	33	2	24	9	0	1
CELF2	90	25	16	93	22	18	104	22	16	76	20	15
CSDE1	89	49	46	120	52	41	119	49	41	100	44	41
ELAVL1	88	21	22	55	18	19	96	27	22	37	17	23
HNRNPH1	88	26	26	59	24	21	90	29	26	52	20	23
HNRNPU	88	42	35	56	25	25	114	39	33	51	28	22
PCBP2	82	9	9	56	6	7	70	9	7	43	7	9
PABPC1	79	35	31	65	27	29	92	35	35	45	28	30
HNRNPA2B1	78	31	30	42	22	20	73	33	29	33	21	25
YBX1	78	15	14	57	12	13	78	14	13	29	12	13
TARDBP	76	19	20	57	16	16	83	19	17	42	13	13
KRT31	70	0	0	13	0	0	2	0	0	0	0	0
KRT1	66	33	24	117	18	34	102	32	24	70	17	28
DDX3X	63	29	30	83	25	26	67	25	30	58	27	31
HNRNPK	63	29	24	50	27	22	93	30	27	46	25	21
KRT10	63	22	18	94	14	19	74	28	16	56	10	16
TIAL1	63	22	21	56	18	18	71	25	21	47	15	18
ILF3	62	29	25	38	16	10	69	29	26	35	14	15
RPS3	61	19	20	52	20	17	45	23	17	42	19	24
FN1	56	77	42	84	146	63	147	161	63	114	112	47
HNRNPF	56	16	16	37	10	13	65	21	15	27	12	12
HNRNPR	55	31	25	50	26	24	75	32	28	50	26	20
KHSRP	55	29	24	44	24	16	65	33	26	35	24	18
EIF3A	54	48	37	90	16	33	57	13	34	56	13	43
UTP20	54	21	19	11	0	5	48	6	16	1	0	9
HNRNPL	52	28	25	36	27	18	58	28	26	38	24	16
HNRNPA1	50	22	23	28	15	15	52	25	21	22	14	15
LARP1	50	31	23	41	4	19	62	19	27	27	2	18
MATR3	50	18	11	35	10	8	63	17	14	27	11	9
PRKDC	50	55	27	51	19	62	97	22	26	65	52	7
RPS2	49	11	13	44	10	11	61	17	10	47	13	13
TIA1	49	11	10	37	10	8	43	12	10	22	6	8
IGF2BP3	45	29	23	30	22	22	36	26	26	18	14	15
PUM1	45	23	19	43	13	19	46	16	23	27	10	24
DDX21	44	30	33	21	16	13	66	37	21	21	10	7
KRT86	43	0	0	9	0	0	2	0	0	0	0	0
MYBBP1A	43	24	28	17	0	18	67	12	24	13	1	18
RSL1D1	43	23	26	24	20	22	69	23	24	28	17	17
SFPQ	43	25	18	42	30	17	55	32	21	35	22	18
RPL8	41	16	14	39	15	9	43	17	12	30	17	16
PCBP1	40	15	15	35	13	16	34	16	16	30	16	17
RALY	40	22	23	27	18	16	45	24	24	23	12	16
DDX17	39	20	14	21	15	12	45	21	17	21	16	11
HNRNPD	39	28	26	20	20	18	42	29	25	19	16	16
ELAVL2	38	20	20	91	32	34	25	19	11	71	27	19
ILF2	36	13	14	18	6	8	36	14	12	18	6	12
RPL4	36	19	22	39	24	22	51	27	19	57	28	16
EIF4G1	35	35	17	40	5	13	40	4	21	15	5	21
YBX3	35	22	19	32	18	23	46	19	22	34	19	21
BMS1	34	25	26	21	1	17	57	13	21	10	1	15
PRPF8	34	54	23	54	23	20	83	20	20	54	53	14
NONO	33	26	24	35	32	19	49	30	30	31	21	20
GRSF1	32	16	14	24	10	8	32	17	15	16	9	11
PURB	31	13	10	38	13	13	30	16	9	26	13	14
HNRNPH3	30	12	11	21	10	7	30	15	13	12	8	10
SSB	29	14	15	8	10	8	19	19	15	3	5	7
CELF1	28	13	16	52	16	20	48	15	18	42	14	16
FBL	28	4	7	12	4	7	25	8	6	11	5	7
HNRNPH2	27	12	10	25	10	11	27	13	12	26	12	11
RBM19	27	12	17	18	5	7	34	10	20	13	2	21
EEF2	26	13	7	17	40	16	28	13	7	37	47	0
HNRNPA3	26	23	26	16	15	15	34	31	27	12	12	14
WDR75	26	12	17	9	4	9	31	12	14	8	4	5
IGF2BP2	25	24	16	18	18	15	19	21	21	13	11	10
ANXA2	24	9	6	5	14	2	25	9	10	10	18	2
KRT82	24	0	0	1	0	0	0	0	0	0	0	0
PWP2	24	14	13	16	4	4	28	8	13	11	1	1
RRBP1	24	31	15	14	8	18	23	10	41	26	29	37
KRT2	23	32	8	54	7	18	51	15	13	25	3	7
KRT36	23	0	0	9	0	0	0	0	0	0	0	0
RBM24	23	6	5	30	9	5	13	8	6	24	7	7
TUBA1A	23	12	9	7	32	29	22	16	12	62	33	4
KRT87P	22	0	0	0	0	0	0	0	0	0	0	0
NPM1	22	2	7	9	3	4	14	10	7	8	2	6
PABPC4_B1ANR0	22	24	16	33	19	19	28	21	18	22	15	15
DDX5	21	25	32	12	20	13	29	30	25	5	14	14
G3BP1	21	13	13	29	12	12	23	13	13	13	13	13
KRT35	21	0	0	1	0	0	0	0	0	0	0	0
PRRC2C	21	23	16	63	9	23	20	1	18	13	3	19
RPS11	21	7	9	20	11	6	18	9	7	15	10	6
EIF4A1	20	9	10	12	16	14	11	11	8	12	18	8
RBM28	20	17	14	8	5	3	22	17	11	10	2	2
RBMX	20	26	25	11	11	10	25	30	23	9	8	16
RPL18A	20	7	4	17	9	4	23	8	3	22	12	4
RPL7	20	2	1	12	6	1	26	7	2	23	11	1
FUBP1	19	13	8	7	7	6	22	14	12	11	6	4
FXR1	19	14	9	46	23	24	26	10	12	35	25	16
RPS27A	19	8	0	10	7	0	17	6	0	14	9	0
ZC3HAV1	19	14	11	18	9	15	21	13	11	15	7	16
ALB	18	4	3	20	2	2	22	4	1	20	3	2
HIST1H4A	18	0	0	2	1	0	0	0	0	9	9	0
HNRNPAB	18	14	12	11	8	8	17	14	11	9	6	3
IGF2BP1	18	20	13	19	12	14	10	7	18	8	2	9
PTBP3	18	12	11	15	9	8	24	12	11	11	6	8
HNRNPDL_A0A087WUK2	17	10	8	10	5	7	19	12	8	11	5	6
MOV10	17	14	19	3	0	1	24	15	18	5	1	7
EIF3D	16	8	8	21	16	13	11	10	4	21	16	11
HNRNPUL2	16	13	8	10	6	3	21	11	6	11	7	2
KRT9	16	12	11	41	4	12	36	10	13	26	6	9
MBNL1	16	5	7	8	5	5	5	8	7	5	5	7
RPL3	16	6	9	6	10	11	18	15	9	36	22	7
RPL6	16	4	4	15	5	5	35	7	4	29	8	3
RPS15	16	3	2	15	3	1	13	4	1	7	3	1
JUP	15	0	0	1	0	0	1	0	0	0	0	0
NOP58	15	10	12	7	7	7	15	10	11	6	4	5
RBMS1	15	9	6	5	5	5	11	8	7	3	4	5
DHX30	14	12	18	20	1	10	22	1	17	15	1	20
NOP56	14	9	7	4	3	4	12	10	8	8	3	2
RBM14	14	12	11	15	9	14	25	16	14	18	10	7
RPL5	14	4	6	13	12	9	19	14	6	26	15	10
TUBB	14	8	4	2	34	32	11	18	9	57	37	5
AGO2	13	10	3	25	9	7	13	7	4	21	15	6
DDX18	13	3	4	1	2	0	12	6	4	1	1	1
DDX54	13	7	11	10	7	8	22	12	5	23	8	3
EIF4B	13	13	13	21	15	16	15	13	10	21	14	10
KIAA0020	13	9	11	3	2	3	9	9	10	5	1	2
PA2G4	13	10	12	11	12	11	11	19	8	12	16	10
PTCD3	13	5	6	22	6	10	8	8	6	17	8	8
UTP15	13	10	12	2	2	2	10	10	7	0	1	4
EEF1A1	12	5	2	4	25	15	6	12	6	36	23	2
GTPBP4	12	7	10	3	2	5	5	10	9	2	3	4
PUM2	12	10	8	6	4	5	11	9	10	10	3	6
RPL22	12	4	4	14	5	4	9	6	4	9	7	4
SRSF7	12	4	6	6	2	4	8	6	6	4	2	5
ALYREF	11	2	3	11	2	3	10	5	2	8	3	4
AMY1A	11	0	0	18	0	0	17	0	0	5	0	0
CEBPZ	11	4	10	1	0	3	14	0	12	2	0	4
DAZAP1	11	8	8	8	4	8	13	10	11	8	5	3
FUS	11	8	7	5	6	2	18	9	8	5	5	3
RPS24	11	3	4	9	4	1	9	6	3	11	5	2
RPS6	11	3	2	6	5	1	11	5	2	13	6	1
U2AF2	11	9	10	6	7	6	17	12	8	14	9	4
XRCC5	11	15	8	10	7	7	16	11	6	10	15	1
ZNFX1	11	9	2	10	0	0	11	2	5	2	1	5
ACTG1	10	0	0	23	0	0	9	0	0	114	0	0
DDX56	10	4	6	3	3	3	5	4	5	1	2	2
KRT33A	10	0	0	2	0	0	0	0	0	0	0	0
LARP4	10	6	3	18	1	6	11	2	7	12	1	5
PURA	10	6	5	9	4	6	6	8	8	6	4	8
RPS10	10	2	0	8	0	0	6	1	0	2	0	0
RPS5	10	0	0	3	5	0	7	1	0	5	10	0
TNPO1	10	9	6	3	10	4	17	6	7	4	10	2
XRCC6	10	7	5	6	4	7	5	7	6	7	9	0
DDX27	9	9	13	5	4	3	12	12	6	4	1	2
EIF3C	9	13	7	32	24	10	10	13	7	29	15	23
FAM120C	9	10	5	20	3	7	16	4	11	17	2	24
GNL3	9	4	7	1	3	6	4	6	7	3	3	0
RBM4	9	8	11	7	3	5	7	13	8	1	2	6
RPL14	9	3	3	8	6	1	10	6	2	13	6	4
RPS14	9	3	2	8	6	3	9	6	4	6	7	3
RPS16	9	0	0	3	5	0	2	2	0	2	7	0
RPS3A	9	3	5	6	5	7	9	3	4	11	7	6
RPS7	9	1	0	4	2	0	5	4	0	7	6	0
SERBP1	9	16	12	13	14	16	9	16	13	18	15	12
STAU2	9	6	3	8	4	5	6	4	3	9	3	3
TTN_A0A0A0MTS7	9	333	0	154	2090	700	0	0	0	3236	2517	0
ZCCHC3	9	8	3	14	8	3	5	7	3	4	1	5
APOBEC3B	8	2	3	0	0	0	8	1	1	0	0	0
BRIX1	8	0	2	1	0	0	5	0	1	3	0	1
CNBP	8	5	6	9	5	5	6	9	5	4	4	4
DSP	8	0	0	3	0	0	4	0	0	0	0	0
FAM98A	8	8	5	14	5	7	7	5	6	12	5	6
HELZ2	8	12	8	9	0	1	11	0	8	1	0	7
HIST1H3A	8	0	0	1	0	0	0	0	0	6	0	0
MSI2	8	6	4	6	5	4	7	8	6	6	4	4
RBM34	8	2	4	0	0	0	0	3	7	0	0	1
RPL24	8	1	3	1	1	1	3	3	3	8	5	4
RPL7A	8	0	0	3	4	0	8	2	1	11	12	2
TBRG4	8	12	4	9	5	5	11	8	4	12	4	1
API5	7	7	5	6	0	1	10	9	6	5	1	2
DCAF13	7	2	5	1	1	2	4	1	5	0	1	2
DDX39B	7	5	3	7	4	10	5	6	4	4	11	4
FLNC	7	19	5	34	108	45	13	3	3	67	109	4
FMR1	7	4	1	8	3	1	6	2	3	4	2	1
HIST1H2BC	7	1	0	3	0	0	2	0	0	10	4	0
KRT34	7	0	0	0	0	0	0	0	0	0	0	0
LARP4B	7	5	3	11	0	0	11	4	4	7	0	4
RBM15	7	7	2	6	4	1	10	5	3	11	1	2
RPS4X	7	0	0	2	9	1	3	3	3	6	8	0
SPATS2L	7	11	8	9	12	11	3	10	11	4	13	13
URB1	7	17	21	2	0	4	21	0	14	1	0	3
USP10	7	9	5	10	2	2	12	2	7	7	3	3
BYSL	6	1	5	0	0	0	3	3	2	0	0	0
COL1A2	6	15	5	4	8	12	9	23	16	5	7	4
COL5A1	6	13	3	3	8	2	7	30	4	1	0	0
FNDC3B	6	14	13	5	0	2	9	1	13	2	1	17
G3BP2	6	6	7	8	8	6	6	6	8	6	6	7
HIST1H2AB	6	0	0	1	0	0	0	0	0	2	0	0
KRT5	6	5	2	20	1	4	20	1	2	7	0	1
KRT6C	6	5	1	23	1	4	44	2	2	4	0	0
RPL26	6	0	0	4	3	0	5	2	0	5	5	0
RPL27	6	2	2	3	2	1	4	5	1	2	6	2
RPL34	6	1	4	8	2	2	9	2	2	5	5	3
RPSA	6	7	6	3	6	4	5	2	6	6	7	4
RRP12	6	7	5	2	0	4	20	2	7	2	0	4
SF3B1	6	4	2	5	0	0	8	1	2	6	0	2
SQSTM1	6	3	2	0	0	0	2	2	2	0	1	0
TUBA1B	6	1	1	1	3	3	7	1	1	7	3	1
UTP14A	6	0	0	0	0	0	1	0	0	2	0	0
ZC3H7A	6	4	3	15	4	2	6	3	6	5	2	10
ADAR	5	6	9	0	1	0	6	1	13	0	0	4
CAPRIN1	5	2	3	7	0	3	3	2	4	4	1	3
CIRBP	5	2	2	6	2	1	8	5	3	4	3	2
CNOT1	5	5	0	9	0	2	4	0	2	0	2	0
COL1A1	5	28	3	1	23	11	8	35	15	2	10	5
DDX24	5	2	3	1	1	0	6	0	3	2	0	1
EBNA1BP2	5	0	1	0	0	0	2	2	2	0	0	0
EIF4H	5	2	2	7	3	1	4	4	2	4	2	2
HNRNPA0	5	8	10	3	3	5	6	11	8	1	2	6
HNRNPC_HNRPC	5	2	26	2	2	20	6	2	28	1	2	21
HNRNPUL1	5	8	5	6	5	4	17	8	4	10	4	2
KHDRBS1	5	3	2	2	2	0	6	3	3	1	2	0
KRT16	5	1	0	21	0	1	45	0	2	3	0	0
NOP2	5	2	6	2	0	0	7	6	6	6	3	3
NOP9	5	0	0	1	0	0	6	0	0	0	0	0
PES1	5	3	4	0	1	0	1	4	3	2	0	1
PPAN-P2RY11	5	4	3	0	0	1	0	3	6	2	2	2
RPL13A	5	1	2	6	4	1	7	3	2	23	11	1
RPL7L1	5	0	0	0	0	0	2	0	0	0	0	0
RPS9	5	0	0	2	2	0	1	1	0	4	8	0
RRP1B	5	1	0	1	1	0	3	4	0	1	0	0
SRSF2	5	3	3	3	1	2	6	4	3	5	1	2
SRSF3	5	3	3	0	2	0	3	3	2	1	0	1
TCEA1	5	2	0	4	2	1	5	1	2	2	2	3
AHNAK	4	13	0	2	2	2	29	2	3	50	48	0
APOBEC3C	4	0	0	0	0	0	1	0	0	0	0	0
AQR	4	8	3	1	0	1	5	0	2	1	0	1
DDX1	4	2	1	8	3	3	3	1	2	12	4	2
DDX50	4	1	4	2	0	1	8	3	3	3	0	0
DDX52	4	2	0	1	0	0	2	0	0	0	0	0
FASTKD2	4	5	4	5	1	1	3	4	5	1	0	2
FTSJ3	4	4	1	6	2	1	15	2	2	1	0	0
FXR2	4	2	1	9	6	3	5	1	2	4	4	1
GNB2L1	4	1	0	1	9	6	0	1	1	10	12	1
HIST1H1E	4	0	0	1	0	2	0	0	0	11	6	0
HNRNPLL	4	3	2	3	3	0	5	3	1	3	2	0
KRT33B	4	0	0	3	1	0	0	0	0	0	0	0
MRPL13	4	0	0	4	0	0	2	0	0	1	0	0
NSA2	4	0	0	1	0	0	1	0	0	1	0	0
PSPC1	4	6	5	5	6	2	6	5	5	3	3	3
PTBP2	4	6	3	3	7	2	6	6	0	3	1	0
PUF60	4	6	3	3	4	0	2	7	6	2	0	0
RBFOX2	4	7	5	5	7	7	5	8	6	3	6	1
RBM22	4	3	2	0	0	0	4	6	1	1	0	0
RBM3	4	3	3	1	2	1	4	4	2	0	2	3
RBMS2	4	6	5	1	2	4	1	5	10	1	2	5
RPL31	4	2	1	3	2	0	2	2	1	3	3	2
RPS23	4	1	0	2	2	0	3	1	0	4	4	0
SRSF6	4	6	5	2	5	4	7	6	5	2	3	4
UBAP2L	4	7	4	11	4	6	4	6	7	5	2	4
WDR3	4	0	0	1	0	0	4	0	0	0	0	0
XRN2	4	3	1	0	0	0	4	0	2	0	0	1
ZC3H7B	4	4	1	10	4	1	7	3	6	6	0	10
ZNF326	4	3	2	3	0	0	7	2	2	3	0	0
CKAP4	3	2	4	8	4	2	3	5	10	5	4	10
DDX3Y	3	4	2	6	3	3	3	3	2	5	1	2
DDX6	3	3	3	2	4	3	2	3	3	2	5	1
DHX15	3	1	0	1	1	2	5	0	0	2	2	0
DNTTIP2	3	0	0	2	0	0	3	2	0	0	0	0
EEF1G	3	0	0	0	9	3	1	1	0	3	11	0
EIF3L	3	2	1	7	3	0	2	1	0	1	7	2
EWSR1	3	3	2	3	2	0	3	3	3	3	2	0
FYTTD1	3	1	1	10	1	5	4	2	2	3	1	5
GAR1	3	2	2	1	1	0	2	1	0	1	1	1
NOC3L	3	0	0	0	0	0	9	0	0	1	0	0
NOL10	3	0	0	0	0	0	3	0	0	0	0	0
NOL6	3	0	2	0	0	0	2	0	3	1	0	0
PIP	3	0	0	8	0	0	7	0	0	4	0	0
RPL13	3	0	0	1	2	0	7	2	0	4	5	0
RPL15	3	0	1	4	2	1	4	2	2	18	8	0
RPL19	3	0	0	3	1	0	6	1	0	3	2	0
RPL22L1	3	0	0	3	0	0	2	0	0	0	0	0
RPL30	3	0	0	1	0	0	0	0	0	2	3	0
RPS18	3	1	0	3	3	0	2	1	0	2	3	0
RPS20	3	1	0	3	3	0	2	1	0	4	4	0
SERPINI2	3	3	3	2	1	3	4	2	3	2	1	5
SLIRP	3	1	0	5	3	0	0	3	0	3	1	0
SNRPB	3	0	0	7	5	0	9	3	1	8	4	0
SNRPD1	3	2	2	4	2	2	4	2	2	7	2	2
SNRPD2	3	0	0	4	2	0	4	2	0	3	2	0
SNRPD3	3	2	3	6	8	2	5	4	3	6	6	1
SNRPE	3	1	0	4	1	0	3	1	0	4	2	0
SRSF1	3	1	7	1	0	2	5	6	4	1	0	1
SRSF10	3	0	0	1	0	0	3	0	0	1	0	0
SUGP2	3	3	2	1	1	2	5	0	2	1	1	2
UTP18	3	1	0	0	1	0	1	2	0	0	1	0
WDR46	3	3	6	0	0	0	5	3	1	0	0	1
COL18A1	2	4	0	0	4	5	2	16	3	3	7	0
DDX10	2	0	0	0	0	0	3	0	0	0	0	0
DDX31	2	0	0	0	0	0	4	0	0	2	0	0
DHX36	2	0	0	7	0	0	6	0	0	4	0	0
ECM29	2	0	0	4	0	0	3	0	0	1	0	0
EIF4G3	2	3	1	4	0	3	1	0	5	0	0	4
FABP5	2	0	0	4	0	0	2	0	0	1	0	0
HELZ	2	3	0	4	0	0	1	0	2	0	0	2
HSPA8	2	4	7	3	31	19	3	9	7	29	41	2
KRT14	2	4	1	12	0	7	20	1	0	6	0	1
MRPL37	2	2	1	1	0	3	3	3	2	1	1	1
MSN	2	1	1	2	7	6	4	3	2	23	33	0
MYEF2	2	4	0	5	10	1	1	3	2	4	3	0
NOM1	2	0	0	0	0	0	3	0	0	0	0	0
NUFIP2	2	1	1	5	2	3	2	0	1	7	1	0
PFN1	2	0	0	0	9	0	0	3	0	7	9	0
PRRC2A	2	7	3	16	1	12	1	0	6	5	2	9
RBM12B	2	4	4	3	0	1	7	0	3	2	0	1
RBM39	2	2	1	2	2	2	2	4	2	3	0	1
RPL17	2	0	0	2	2	0	0	1	0	2	4	0
RPL27A	2	0	0	2	2	0	2	2	0	4	3	0
RPL29	2	2	0	4	1	0	6	1	0	3	1	0
RPS26	2	3	2	5	3	2	5	3	1	2	3	3
SF1	2	2	2	3	0	0	2	2	2	4	1	0
SLC25A6	2	0	0	0	3	0	0	1	0	15	12	0
SSBP1	2	2	3	4	11	0	4	11	6	7	13	2
TAF15	2	3	3	2	3	1	2	5	2	3	2	0
THBS1	2	13	0	0	21	3	5	40	7	4	18	2
TRA2B	2	6	5	2	2	2	6	9	7	2	2	3
TRIM56	2	7	5	3	6	1	11	6	5	4	3	2
TUBB4B	2	0	0	0	7	6	0	2	1	7	7	0
YTHDF2	2	4	3	3	3	2	1	3	3	2	4	3
ZC3H14	2	3	0	5	2	0	4	3	0	3	3	0
ZCCHC6	2	5	0	4	0	0	2	0	0	7	0	2
ZFR	2	2	1	3	1	0	8	1	7	6	1	4
ABCF1	1	0	0	3	3	0	1	1	0	7	3	0
ASCC3	1	7	0	0	1	0	1	0	0	1	5	0
CASP14	1	0	0	3	0	0	6	0	0	1	0	0
CLTC	1	2	0	0	36	25	1	20	0	29	41	0
DHX57	1	6	2	6	0	1	3	1	4	1	0	6
EIF3G	1	2	4	6	2	5	2	2	2	3	3	4
ENO1	1	0	0	0	11	0	0	4	0	2	14	0
FLNA	1	9	2	1	50	16	4	1	4	25	70	0
GAPDH	1	0	0	3	19	8	2	4	0	28	20	0
HEATR1	1	5	0	0	0	0	2	0	0	0	0	0
HSP90AA1	1	0	0	0	15	0	0	0	0	4	13	0
HSP90AB1	1	0	0	0	41	12	0	1	0	17	44	0
HSPA5	1	0	0	0	8	0	0	0	0	2	21	0
HSPG2	1	60	2	69	185	81	15	217	10	87	135	4
KIF1B	1	4	2	11	1	7	3	0	1	7	1	8
KRT6A	1	0	0	2	0	0	4	0	0	0	0	0
KRT84	1	0	0	15	0	0	0	0	0	0	0	0
LDHA	1	0	0	0	4	0	3	5	0	5	7	0
LMNA	1	0	0	0	2	0	0	0	0	1	10	0
MANF	1	1	0	3	1	0	1	1	0	0	1	0
MAP4	1	1	2	11	6	32	1	2	6	10	6	3
PKM_KPYM	1	4	2	1	48	28	2	24	4	48	46	0
PPIA	1	0	0	0	5	0	0	3	2	6	6	0
PRDX4	1	1	0	0	6	0	1	6	0	3	11	0
PRDX6	1	0	0	0	6	0	0	0	0	2	7	0
PRRC2B	1	0	0	8	0	2	0	0	0	1	0	3
R3HDM2	1	0	0	3	0	0	2	0	0	0	0	0
RC3H2	1	0	1	5	0	1	1	0	3	2	0	3
RPL10	1	0	0	1	5	0	0	3	0	4	8	0
RPL18	1	0	0	0	4	0	6	1	0	7	9	0
RPL21	1	0	0	0	1	0	0	2	0	5	4	0
RPL23	1	0	0	1	2	0	1	1	0	3	2	0
RPL9	1	0	0	0	3	0	0	0	0	4	5	0
RPS17L	1	0	0	0	1	0	0	0	0	4	4	0
RPS8	1	0	0	1	2	0	2	3	0	4	11	0
S100A8	1	0	0	1	0	0	4	0	0	1	0	0
SAFB	1	5	3	2	0	0	3	0	5	2	0	2
STAU1	1	2	2	3	1	0	2	2	2	1	1	1
SURF4	1	0	0	0	0	0	0	0	0	10	0	0
TNRC6B	1	3	1	3	0	2	0	0	1	2	1	2
XRN1	1	5	0	3	0	0	2	0	2	1	0	2
YTHDF3	1	2	3	6	2	5	2	2	4	4	1	4
SEPT2	0	0	0	0	1	0	0	0	0	0	6	0
SEPT9	0	0	0	0	2	0	0	0	0	0	12	0
SEPT11	0	0	0	0	3	0	0	0	0	0	5	0
4SV	0	0	0	0	7	0	0	0	0	0	12	0
A2M	0	2	0	0	6	0	0	4	2	0	2	0
AARS	0	0	0	0	3	0	0	0	0	0	8	0
ABCE1	0	0	0	0	4	0	0	0	0	0	7	0
ABLIM3	0	0	0	0	0	0	0	0	0	1	4	0
ACADVL	0	0	0	0	9	0	0	0	0	3	12	0
ACLY	0	0	0	0	15	2	0	1	0	1	14	0
ACO2	0	0	0	0	4	0	0	0	0	0	4	0
ACOT7	0	0	0	0	4	0	0	1	0	2	9	0
ACSL1	0	0	0	0	4	0	0	0	0	0	13	0
ACSL3	0	0	0	0	13	0	0	0	0	0	11	0
ACSL4	0	0	0	1	1	0	0	0	0	0	4	0
ACTA2	0	0	0	0	0	9	0	0	1	0	0	0
ACTB	0	2	6	0	21	30	0	10	15	0	22	12
ACTC1	0	6	0	8	41	0	0	14	0	44	40	0
ACTN1	0	0	0	0	12	0	0	0	0	0	21	0
ACTN2	0	0	0	0	0	0	0	0	0	0	9	0
ACTR1A	0	0	0	0	3	0	0	0	0	0	4	0
ACTR2	0	0	0	0	1	0	0	0	0	0	4	0
ACTR3	0	0	0	0	5	0	0	0	0	0	10	0
ADAMTSL1	0	0	0	0	0	0	0	18	0	0	0	0
ADSL	0	0	0	0	3	0	0	0	0	0	2	0
AGO3	0	3	0	3	1	0	1	2	0	3	0	0
AHCY	0	0	0	0	7	0	0	0	0	0	9	0
AHCYL1	0	0	0	0	2	0	0	0	0	0	4	0
AK1	0	0	0	0	2	0	0	0	0	0	4	0
AKAP8	0	3	1	0	0	0	0	1	4	0	0	2
AKR1B1	0	0	0	0	1	0	0	0	0	0	4	0
ALDH18A1	0	0	0	0	0	0	0	0	0	2	11	0
ALDH1A1	0	0	0	0	8	0	0	1	0	0	8	0
ALDH1B1	0	0	0	0	7	0	0	0	0	0	11	0
ALDH7A1	0	0	0	0	2	0	0	0	0	0	6	0
ALDH9A1	0	0	0	0	5	0	0	0	0	0	4	0
ALDOA	0	0	0	0	3	0	0	7	0	0	15	0
ANKRD17	0	0	0	4	0	0	1	0	0	0	0	0
ANXA6	0	0	0	0	5	0	1	0	0	2	13	0
AP2A1	0	0	0	0	3	0	0	0	0	0	5	0
AP2B1	0	0	0	0	2	0	0	0	0	0	4	0
AP2M1	0	0	0	0	1	0	0	0	0	1	8	0
APRT	0	0	0	0	3	0	0	0	0	0	6	0
ARF1	0	0	0	0	2	0	0	0	0	1	3	0
ARHGAP1	0	0	0	0	1	0	0	0	0	0	4	0
ARHGEF2	0	0	0	0	6	0	0	0	0	0	6	0
ARPC1A	0	0	0	32	1	0	1	0	0	3	2	0
ARPC4	0	0	0	0	4	0	0	0	0	0	4	0
ARPP21	0	1	0	0	16	2	0	0	0	0	4	11
ASMTL	0	0	0	0	2	0	0	0	0	0	4	0
ATIC	0	0	0	0	12	2	0	0	0	0	15	0
ATP13A1	0	0	0	0	1	0	0	0	0	3	2	0
ATP1A1	0	0	0	0	0	0	0	0	0	0	7	0
ATP2A1	0	0	0	0	1	0	0	0	0	0	6	0
ATP2A2	0	0	0	0	14	2	0	0	0	4	30	0
ATP2B1	0	0	0	0	11	0	0	0	0	4	16	0
ATP5A1	0	0	0	0	5	0	0	0	0	2	14	0
ATP5B	0	0	0	0	0	0	0	0	0	0	7	0
ATP5J2-PTCD1	0	0	0	3	0	0	0	0	0	2	0	0
ATXN10	0	0	0	0	4	0	0	0	0	0	4	0
ATXN2	0	4	3	0	0	2	0	1	8	0	0	6
ATXN2L	0	5	3	10	0	3	3	0	6	3	2	8
BCLAF1	0	0	1	0	0	2	0	0	2	0	0	2
BZW1	0	0	0	0	2	0	0	0	0	0	3	0
C19orf66	0	0	3	0	0	4	0	3	4	0	1	4
C4A	0	1	0	0	0	0	0	4	0	0	0	0
CAD	0	0	0	0	7	2	0	2	0	4	12	0
CAMK2D	0	0	0	0	3	0	0	0	0	0	8	0
CAPN1	0	0	0	0	4	0	0	0	0	0	1	0
CAPN2	0	0	0	0	8	0	0	0	0	0	14	0
CAT	0	0	0	0	0	0	0	0	0	1	9	0
CAV1	0	0	0	0	0	0	0	0	0	6	7	0
CCAR2	0	3	3	0	0	0	8	0	5	0	0	1
CCDC80	0	0	0	0	0	0	0	16	0	0	0	0
CCT2	0	0	0	0	12	0	0	0	0	0	16	0
CCT3	0	0	0	0	19	4	0	0	0	0	17	0
CCT4	0	0	0	0	14	0	0	0	0	1	15	0
CCT5	0	0	0	0	8	0	0	0	0	0	9	0
CCT6A	0	0	0	0	6	0	0	0	0	0	13	0
CCT7	0	0	0	0	10	0	0	0	0	0	10	0
CCT8	0	0	0	0	21	0	0	0	0	1	18	0
CDC42	0	0	0	0	4	0	0	2	0	1	7	0
CDK4	0	0	2	0	2	6	4	1	4	2	5	0
CFL1	0	0	0	0	16	0	0	0	0	5	15	0
CFL2	0	0	0	0	3	0	0	0	0	0	2	0
CKB	0	0	0	0	15	0	0	0	0	2	8	0
CKM	0	0	0	0	6	0	0	0	0	0	7	0
CLIC1	0	0	0	0	11	0	1	0	0	3	15	0
CLIC4	0	0	0	0	9	0	0	0	0	1	12	0
CNP	0	0	0	0	2	0	0	0	0	0	3	0
COL12A1	0	2	0	0	10	0	0	58	0	0	5	0
COL3A1	0	7	2	0	4	3	0	14	3	0	0	1
COL4A1	0	0	0	0	5	0	0	5	0	0	0	0
COL4A2	0	0	0	0	3	0	0	6	0	0	0	0
COL5A2	0	15	0	0	4	0	0	16	5	0	0	0
COL6A3	0	0	0	0	0	0	0	8	0	0	0	0
COL8A1	0	0	0	0	0	0	0	5	0	0	0	0
COMT	0	0	0	0	3	0	0	0	0	0	5	0
COPA	0	0	0	0	4	8	0	1	0	15	21	0
COPB1	0	0	0	0	6	2	0	0	0	2	10	0
COPB2	0	0	0	0	4	0	0	0	0	0	7	0
COPG1	0	0	0	0	3	0	0	0	0	1	13	0
CORO1B	0	0	0	0	0	0	0	0	0	0	5	0
CORO1C	0	1	0	0	16	0	0	3	0	3	14	0
CORO7-PAM16	0	0	0	0	12	0	0	0	0	0	11	0
CPEB2	0	0	1	8	2	4	3	1	1	9	1	1
CPEB4	0	3	0	3	5	2	0	2	0	4	2	0
CPNE3	0	0	0	0	2	0	0	0	0	0	5	0
CS	0	0	0	0	0	0	0	0	0	0	6	0
CSE1L	0	0	0	0	8	0	0	0	0	0	11	0
CSTF2	0	0	0	3	0	0	0	2	0	2	0	0
CSTF2T	0	0	0	0	0	2	0	0	2	0	0	1
CTNNA1	0	0	0	0	2	0	0	0	0	0	7	0
CTNND1	0	0	0	0	2	0	0	0	0	0	6	0
CYB5R1	0	0	0	0	8	0	0	0	0	2	8	0
CYB5R3	0	0	0	0	5	0	0	0	0	0	4	0
CYFIP1	0	0	0	0	2	0	0	0	0	1	3	0
DARS	0	0	0	0	14	0	0	0	0	0	17	0
DBN1	0	0	0	0	2	0	0	0	0	0	4	0
DCLK1	0	0	0	0	3	0	0	0	0	0	5	0
DDX19A	0	0	0	0	1	0	0	0	0	0	4	0
DDX60L	0	6	1	0	0	0	0	0	4	0	0	3
DECR1	0	0	0	0	1	0	0	0	0	0	4	0
DES	0	0	0	0	32	0	0	0	0	1	37	0
DIP2C	0	0	0	0	1	0	0	0	0	2	3	0
DNM1L	0	0	0	0	2	0	0	0	0	0	4	0
DPYSL2	0	0	0	0	2	0	0	0	0	0	6	0
DSTN	0	0	0	0	6	0	0	0	0	1	8	0
DYNC1H1	0	10	0	1	111	78	4	22	1	231	176	0
DYNC1I2	0	1	0	0	1	0	0	0	0	0	4	0
DYSF	0	0	0	0	29	10	0	0	0	27	54	0
EEF1A2	0	0	0	0	0	0	0	0	0	2	3	0
EHD2	0	0	0	0	13	0	0	0	0	4	23	0
EHD3	0	0	0	0	2	0	0	0	0	0	4	0
EHD4	0	0	0	0	7	0	0	0	0	0	6	0
EIF2S3	0	0	0	0	2	0	0	0	0	0	10	0
EIF3B	0	1	0	0	2	0	0	0	0	0	2	0
EIF3E	0	0	0	0	3	0	0	0	0	0	4	0
EIF4A3	0	0	2	0	4	3	0	1	0	0	4	0
EIF4G2	0	1	0	7	3	0	0	0	0	2	6	0
EIF5B	0	0	0	0	3	0	0	0	0	2	2	0
EMILIN1	0	0	0	0	8	0	0	23	3	0	8	4
EPRS	0	2	2	0	2	1	0	1	1	0	2	2
ESYT1	0	0	0	0	4	0	0	0	0	5	8	0
ESYT2	0	0	0	0	0	0	0	0	0	0	6	0
ETF1	0	1	0	0	3	0	0	0	0	0	1	0
ETFA	0	0	0	0	0	0	0	0	0	1	4	0
F13A1	0	0	0	0	12	0	0	5	0	0	4	0
FAM129B	0	0	0	0	3	0	0	0	0	1	5	0
FARSB	0	1	0	0	7	0	0	1	0	0	10	0
FASN	0	1	0	0	38	19	0	19	0	20	51	0
FBLN1	0	0	0	0	7	0	0	13	0	0	3	0
FBLN2	0	0	0	0	0	0	0	5	0	0	3	0
FBN1	0	13	0	0	29	0	0	71	7	0	14	6
FERMT2	0	0	0	0	3	0	0	0	0	0	14	0
FERMT3	0	0	0	0	2	0	0	0	0	0	11	0
FGB	0	1	0	0	4	0	0	3	3	0	4	0
FGG	0	1	0	0	2	0	0	1	0	0	2	0
FLG2	0	1	0	3	0	0	2	2	0	0	0	0
FLNB	0	0	0	0	4	0	0	0	0	0	2	0
FSCN1	0	0	1	0	25	6	0	6	1	3	27	0
G6PD	0	0	0	0	7	0	0	0	0	0	11	0
GANAB	0	0	0	0	1	0	0	1	0	0	8	0
GARS	0	0	0	0	7	0	0	0	0	1	9	0
GART	0	0	0	0	4	0	0	0	0	0	7	0
GBE1	0	0	0	0	4	0	0	0	0	0	5	0
GCN1L1	0	2	0	0	6	10	0	0	0	3	12	0
GDI2	0	0	0	0	1	0	0	1	0	0	4	0
GFPT1	0	0	0	0	7	0	0	0	0	0	6	0
GIGYF2	0	2	0	0	0	0	0	0	1	0	0	2
GLS	0	0	0	0	2	0	0	0	0	0	5	0
GNAI2	0	0	0	0	2	0	0	0	0	0	3	0
GNAS	0	0	0	0	6	0	0	0	0	0	9	0
GNB1	0	0	0	0	2	0	0	0	0	0	3	0
GNB2	0	0	0	0	2	0	0	1	0	0	5	0
GSN	0	0	0	0	7	0	0	0	0	0	10	0
GSPT1	0	2	3	0	7	1	0	0	1	0	6	0
GSTP1	0	0	0	0	7	0	0	0	0	0	6	0
GYS1	0	0	0	0	7	0	0	0	0	2	12	0
HADHA	0	0	0	0	14	0	0	0	0	6	24	0
HDLBP	0	63	43	0	21	43	0	35	66	0	15	71
HIST1H1B	0	0	0	0	0	0	0	0	0	5	2	0
HNRNPDL_A0A087WU03	0	0	1	0	0	1	0	0	2	0	0	1
HSD17B10	0	0	0	0	3	0	0	0	0	1	9	0
HSD17B4	0	0	0	0	1	0	0	0	0	2	9	0
HSPA1A	0	0	0	0	2	0	0	0	0	0	12	0
HSPA9	0	0	0	0	10	0	0	0	0	4	24	0
HSPB1	0	0	0	0	7	0	0	0	0	0	9	0
HSPD1	0	0	0	0	1	0	0	0	0	0	5	0
HSPH1	0	0	0	0	4	3	0	0	0	0	4	0
HTRA1	0	0	0	0	0	0	0	3	0	0	8	0
HUWE1	0	0	0	0	0	0	0	0	0	1	5	0
IARS	0	0	0	0	3	0	0	0	0	1	4	0
IDH2	0	0	0	0	13	0	0	0	0	1	17	0
ILK	0	0	0	0	7	0	0	0	0	0	10	0
ILVBL	0	0	0	0	1	0	0	0	0	0	4	0
IMPDH2	0	0	0	0	1	0	0	0	0	0	10	0
IPO4	0	0	0	0	4	0	0	0	0	1	3	0
IPO5	0	0	0	0	8	0	0	1	0	1	3	0
IPO7	0	0	0	0	6	0	0	0	0	1	4	0
IQGAP1	0	0	0	0	24	0	0	0	0	3	23	0
KDELR1	0	0	0	0	0	0	0	0	0	4	2	0
KIF1C	0	0	0	0	0	2	0	0	0	0	0	3
KIF5B	0	0	0	0	18	0	0	0	0	1	17	0
KLHL41	0	0	0	0	15	0	0	0	0	6	24	0
KPNB1	0	0	0	0	10	2	0	1	0	1	10	0
KRT13	0	0	1	0	0	1	0	0	6	0	0	1
KRT17	0	0	0	1	0	0	16	0	0	0	0	0
LAMA2	0	0	0	0	3	0	0	2	0	0	2	0
LAMA5	0	0	0	0	23	0	0	5	0	0	0	0
LAMB2	0	0	0	0	6	0	0	0	0	0	3	0
LAMC1	0	2	0	0	15	0	0	2	0	0	3	0
LANCL1	0	0	0	0	1	0	0	3	0	0	3	0
LDHB	0	0	0	0	3	0	0	3	0	3	9	0
LGALS1	0	0	0	0	9	0	0	2	2	0	9	0
LONP1	0	0	0	0	4	0	0	0	0	0	7	0
LOXL2	0	0	0	0	2	0	0	8	0	0	0	0
LRRC17	0	0	0	0	0	0	0	10	0	0	0	0
LRRC47	0	0	0	0	2	0	0	0	0	0	3	0
LSM14A	0	3	3	0	1	4	0	3	3	0	2	4
LYZ	0	0	0	3	0	0	2	0	0	2	0	0
MACF1	0	1	0	23	39	2	1	0	0	18	50	0
MARS	0	0	0	0	0	0	0	0	0	1	5	0
MICAL1	0	0	0	0	4	0	0	0	0	0	5	0
MT1E	0	2	0	0	1	0	0	2	0	0	2	0
MT2A	0	0	3	0	0	3	0	0	2	0	0	3
MTHFD1	0	0	0	0	8	0	0	0	0	3	17	0
MXRA5	0	0	0	0	8	4	0	0	0	0	2	0
MYADM	0	0	0	0	2	0	0	2	0	5	2	0
MYBPC1	0	0	0	0	0	0	0	0	0	20	19	0
MYBPH	0	0	0	0	8	0	0	0	0	2	10	0
MYH2	0	0	0	0	0	0	0	0	0	2	6	0
MYH3	0	0	0	7	77	48	0	0	0	36	121	0
MYH7	0	0	0	0	6	0	0	0	0	4	36	0
MYH8	0	0	0	3	15	26	0	0	0	70	46	0
MYH9	0	1	0	0	25	2	1	17	5	2	32	0
MYO1B	0	0	0	0	7	0	0	0	0	5	12	0
MYO1C	0	0	0	0	37	0	0	1	0	15	41	0
MYO1D	0	0	0	0	1	0	0	0	0	1	6	0
MYOF	0	0	0	0	4	5	0	0	0	17	46	0
MYOM1	0	0	0	0	0	3	0	0	0	14	17	0
MYOM2	0	0	0	0	0	0	0	0	0	5	2	0
MYOM3	0	0	0	0	0	0	0	0	0	0	15	0
NAA15	0	0	0	0	3	0	0	0	0	0	3	0
NACA	0	0	0	0	5	9	0	0	0	29	35	0
NAP1L1	0	0	0	0	3	0	0	0	0	0	4	0
NARS	0	0	0	0	9	3	0	0	0	1	7	0
NCKAP1	0	0	0	0	5	0	0	0	0	0	4	0
NEB	0	0	0	0	43	64	0	0	0	282	227	0
NES	0	0	0	0	26	0	0	0	0	0	27	0
NEXN	0	0	0	0	2	0	0	0	0	0	6	0
NID1	0	0	0	0	1	0	0	4	0	0	0	0
NID2	0	0	0	0	11	0	0	6	0	0	0	0
NME2	0	0	0	0	1	0	0	0	0	4	6	0
NNMT	0	0	0	0	7	0	0	0	0	5	7	0
NOL11	0	2	2	0	0	1	0	1	1	0	0	0
NPEPPS	0	0	0	0	10	0	0	0	0	1	11	0
NPNT	0	0	0	0	7	0	0	0	0	0	1	0
NQO1	0	0	0	0	2	0	0	0	0	0	3	0
NSF	0	0	0	0	2	0	0	0	0	0	9	0
OBSCN	0	0	0	0	16	4	0	0	0	48	105	0
OTUD4	0	0	0	10	0	6	0	0	1	9	0	4
OXSR1	0	0	0	0	3	0	0	0	0	0	3	0
P4HB	0	1	0	0	1	0	0	1	0	0	6	0
PABPC4_H0Y5F5	0	2	0	0	1	0	0	1	0	0	1	0
PABPN1	0	5	4	0	2	3	0	7	4	0	3	3
PAFAH1B1	0	0	0	0	3	0	0	0	0	0	3	0
PAICS	0	0	0	0	2	0	0	1	0	0	3	0
PALLD	0	0	0	0	12	0	0	0	0	9	21	0
PCBP4	0	3	2	0	1	1	0	1	1	0	0	1
PDCD6IP	0	0	0	0	5	0	0	0	0	0	11	0
PDIA3	0	1	0	0	1	0	0	1	0	0	2	0
PFKL	0	0	0	0	9	2	0	0	0	4	14	0
PFKM	0	0	0	0	6	0	0	0	0	0	8	0
PFKP	0	0	0	0	19	7	0	3	0	0	31	0
PGAM1	0	0	0	0	2	0	0	0	0	0	3	0
PGD	0	0	0	0	9	0	0	0	0	0	14	0
PGK1	0	0	0	0	21	6	0	3	0	5	19	0
PGM1	0	0	0	0	6	0	0	0	0	0	7	0
PHGDH	0	0	0	0	3	0	0	0	0	0	7	0
POLDIP3	0	3	2	0	1	2	0	4	5	0	1	2
POR	0	0	0	0	2	0	0	0	0	0	3	0
PPP1CB	0	0	0	0	4	0	0	0	0	1	5	0
PPP2R1A	0	0	0	0	10	0	0	0	0	1	10	0
PRDX1	0	1	0	0	12	1	0	2	2	10	17	0
PREP	0	0	0	0	7	0	0	0	0	0	6	0
PRMT5	0	0	0	0	1	0	0	0	0	0	5	0
PRSS1	0	2	2	0	2	1	0	2	1	0	2	1
PRUNE2	0	0	0	0	4	0	0	0	0	0	1	0
PSMC2	0	0	0	0	5	0	0	0	0	0	8	0
PSMC5	0	0	0	0	2	0	0	0	0	0	3	0
PSMC6	0	0	0	0	5	0	0	0	0	0	8	0
PSMD1	0	0	0	0	4	0	0	0	0	0	1	0
PSMD11	0	0	0	0	2	0	0	0	0	0	4	0
PSMD12	0	0	0	0	5	0	0	0	0	0	8	0
PSMD2	0	0	0	0	4	0	0	0	0	0	9	0
PSMD3	0	0	0	0	2	0	0	0	0	1	9	0
PYGB	0	0	0	0	4	0	0	0	0	0	3	0
RAB10	0	0	0	0	0	0	0	0	0	1	4	0
RAB13	0	0	0	0	2	0	0	0	0	0	3	0
RAB1A	0	0	0	0	4	0	0	0	0	0	7	0
RAB7A	0	0	0	0	5	0	0	0	0	1	8	0
RAC1	0	0	0	0	5	0	0	0	0	2	9	0
RAN	0	0	0	0	4	0	2	1	2	3	5	0
RAP1A	0	0	0	0	3	0	0	0	0	1	4	0
RAP1GDS1	0	0	0	0	9	0	0	0	0	0	8	0
RARS	0	0	0	0	2	0	0	0	0	1	9	0
RASA1	0	0	0	0	5	0	0	0	0	0	2	0
RAVER1	0	3	2	0	0	0	0	0	3	0	0	0
RBM15B	0	1	2	4	0	0	7	4	2	3	0	1
RBMS3	0	3	2	0	3	2	0	2	3	0	1	2
RECQL	0	0	0	0	0	2	0	0	0	0	6	0
RFTN1	0	0	0	0	2	0	0	0	0	0	4	0
RHOA	0	0	0	0	4	0	0	1	0	3	6	0
RNH1	0	0	0	0	14	6	0	1	0	1	20	0
RPL11	0	0	0	0	4	0	0	0	0	1	6	0
RPL12	0	0	0	0	3	0	0	0	0	0	3	0
RPL28	0	0	0	0	3	0	0	3	0	3	6	0
RPL35A	0	0	0	0	2	0	0	0	0	1	3	0
RPLP0	0	0	0	0	2	0	0	0	0	0	5	0
RPN1	0	0	0	0	1	0	0	0	0	1	9	0
RPN2	0	0	0	0	0	0	0	0	0	0	6	0
RPS15A	0	0	0	0	3	0	0	0	0	4	5	0
RRM1	0	0	0	0	2	0	0	0	0	0	3	0
RRP8	0	3	2	0	2	2	0	3	2	0	0	1
RRS1	0	0	2	0	0	2	0	2	2	0	0	2
RTCB	0	0	0	0	2	2	0	4	3	0	5	1
RYR1	0	1	0	0	7	9	0	0	0	92	75	0
SACS	0	0	0	0	3	3	0	0	0	21	16	0
SARS	0	0	0	0	5	0	0	0	0	0	5	0
SBDS	0	0	0	0	4	0	0	0	0	0	6	0
SEC23A	0	0	0	0	2	0	0	1	0	0	10	0
SERPINC1	0	1	2	2	1	2	0	0	2	2	2	2
SF3B4	0	2	2	0	1	2	0	3	2	0	0	1
SH3GLB1	0	0	0	0	1	0	0	0	0	0	4	0
SHMT2	0	0	0	0	4	0	0	0	0	1	15	0
SLC25A3	0	0	0	0	3	0	0	0	0	2	4	0
SLC25A5	0	0	0	0	0	0	0	0	0	5	2	0
SNRNP200	0	0	0	0	0	3	0	1	0	2	3	0
SNTB1	0	0	0	0	2	0	0	0	0	0	3	0
SPEN	0	0	0	3	0	0	4	0	2	1	0	0
SPTBN1	0	0	0	0	2	0	0	0	0	0	4	0
SRSF4	0	3	2	0	3	1	0	3	3	0	1	0
SRSF5	0	3	2	0	2	1	0	4	1	0	0	0
STAT1	0	0	0	0	2	0	0	0	0	0	5	0
STAT3	0	0	0	0	3	0	0	0	0	0	5	0
STIP1	0	0	0	0	1	0	0	0	0	0	4	0
STRAP	0	3	0	0	4	0	0	3	0	0	7	0
STT3A	0	0	0	0	0	0	0	2	0	6	7	0
STT3B	0	0	0	0	0	0	0	0	0	2	5	0
SYNPO2	0	0	0	0	1	0	0	0	0	4	8	0
TARS	0	0	0	0	3	0	0	0	0	1	7	0
TCP1	0	0	0	0	15	0	0	0	0	1	15	0
TGFBI	0	0	0	0	0	0	0	29	0	0	2	0
TLN1	0	0	0	0	43	0	0	1	3	6	50	0
TNS1	0	0	0	0	2	0	0	0	0	0	4	0
TOP3B	0	0	0	2	0	0	1	0	0	3	0	0
TPI1	0	0	0	0	2	0	0	0	0	0	7	0
TRIM72	0	0	0	0	20	0	0	0	0	0	19	0
TTN_A0A0A0MRA3	0	1	0	2	4	0	0	0	0	7	6	0
TTN_TITIN	0	1	0	2	10	5	0	0	0	13	12	0
TUBA1C	0	0	0	0	2	2	0	1	0	0	2	0
TUBA4A	0	0	0	0	2	2	0	0	0	0	3	0
TUBB2A	0	0	0	0	4	2	0	0	0	2	4	0
TUBB3	0	0	0	0	10	10	0	2	0	4	12	0
TUBB6	0	0	0	0	13	6	0	1	0	3	16	0
TUFM	0	0	0	0	3	0	0	0	0	1	13	0
UBA1	0	0	0	0	15	2	0	1	0	4	16	0
UBB	0	0	6	0	0	7	0	0	7	0	0	7
UBR4	0	0	0	0	6	0	0	0	0	22	33	0
UGDH	0	0	0	0	4	0	0	0	0	1	7	0
UNC45B	0	0	0	0	13	0	0	0	0	0	15	0
USP14	0	0	0	0	4	0	0	0	0	0	3	0
USP5	0	0	0	0	1	0	0	0	0	1	7	0
USP9X	0	0	0	0	1	0	0	0	0	5	7	0
VAT1	0	0	0	0	11	0	0	0	0	0	10	0
VCP	0	0	0	0	5	0	0	0	0	0	7	0
VDAC1	0	0	0	0	0	0	0	0	0	6	3	0
VDAC2	0	0	0	0	0	0	0	0	0	1	5	0
VIM	0	0	0	0	12	2	0	2	0	4	25	0
VPS13C	0	0	0	0	0	0	0	0	0	1	4	0
VPS35	0	0	0	0	7	0	0	0	0	2	9	0
VWA1	0	0	0	0	0	0	0	7	0	0	0	0
WDR1	0	0	0	0	27	7	0	0	0	3	31	0
XIRP1	0	0	0	0	3	0	0	0	0	0	7	0
XPNPEP1	0	0	0	0	3	0	0	0	0	0	5	0
XPO1	0	0	0	0	7	0	0	0	0	0	8	0
YES1	0	0	0	0	7	0	0	1	0	0	5	0
YWHAE	0	0	0	0	2	0	0	0	0	0	3	0
YWHAQ	0	0	0	0	2	0	0	0	0	0	5	0
