# Supplementary material for: The mRNA Binding Proteome of Proliferating and Differentiated Muscle Cells
Source: Genomics Proteomics Bioinformatics. 2020 Dec 16;18(4):384–96. doi: 10.1016/j.gpb.2020.06.004 (PMC8242265; doi:10.1016/j.gpb.2020.06.004)
Supplement: Supplementary Table S8 — List of 294 RBPs specific for muscle tissue. [file mmc14.xlsx]

## Sheet: Table S8
Table S8 List of 294 RBPs specific for muscle tissue
Note: Table showing the list of RBPs specific for myoblasts and myotubes that have not been reported in other cell types. RBP, RNA binding protein.
No.	Protein name
1	4SV
2	A2M
3	AARS
4	ABCE1
5	ABLIM3
6	ACADVL
7	ACOT7
8	ACSL1
9	ACSL3
10	ACSL4
11	ACTB
12	ACTC1
13	ACTG1
14	ACTN2
15	ACTR1A
16	ACTR2
17	ACTR3
18	ADAMTSL1
19	ADSL
20	AGO3
21	AHCY
22	AHCYL1
23	AK1
24	AKR1B1
25	ALB
26	ALDH1A1
27	ALDH1B1
28	ALDH7A1
29	ALDH9A1
30	AMY1A
31	AP2A1
32	AP2B1
33	APRT
34	ARHGAP1
35	ARHGEF2
36	ARPC1A
37	ARPC4
38	ARPP21
39	ASMTL
40	ATP2A1
41	ATP2B1
42	ATP5B
43	ATP5J2
44	ATXN10
45	C19orf66
46	C4A
47	CAD
48	CAMK2D
49	CAPN1
50	CAPN2
51	CASP14
52	CAT
53	CAV1
54	CCDC80
55	CCT2
56	CCT5
57	CCT7
58	CCT8
59	CDC42
60	CDK4
61	CFL2
62	CKB
63	CKM
64	CLIC4
65	CNP
66	COL12A1
67	COL18A1
68	COL1A1
69	COL1A2
70	COL3A1
71	COL4A1
72	COL4A2
73	COL5A1
74	COL5A2
75	COL6A3
76	COL8A1
77	COMT
78	COPA
79	COPB1
80	COPB2
81	COPG1
82	CORO1B
83	CORO1C
84	CORO7
85	CSE1L
86	CYB5R1
87	CYFIP1
88	DBN1
89	DCLK1
90	DDX60L
91	DIP2C
92	DNM1L
93	DSTN
94	DYNC1I2
95	DYSF
96	ECM29
97	EEF1G
98	EHD2
99	EHD3
100	EHD4
101	EIF2S3
102	EMILIN1
103	ESYT1
104	ESYT2
105	ETFA
106	F13A1
107	FABP5
108	FAM129B
109	FBLN1
110	FBLN2
111	FBN1
112	FERMT2
113	FERMT3
114	FGB
115	FGG
116	FLG2
117	FN1
118	G6PD
119	GAPDH
120	GARS
121	GART
122	GBE1
123	GFPT1
124	GLS
125	GNAI2
126	GNAS
127	GNB1
128	GNB2
129	GSN
130	GSTP1
131	GYS1
132	HELZ2
133	HIST1H2AB
134	HIST1H2BC
135	HIST1H3A
136	HIST1H4A
137	HSD17B4
138	HSPH1
139	HTRA1
140	IARS
141	ILK
142	ILVBL
143	IMPDH2
144	IPO4
145	KDELR1
146	KIF5B
147	KLHL41
148	KRT1
149	KRT10
150	KRT13
151	KRT14
152	KRT16
153	KRT17
154	KRT2
155	KRT31
156	KRT33A
157	KRT33B
158	KRT34
159	KRT35
160	KRT36
161	KRT5
162	KRT6A
163	KRT6C
164	KRT82
165	KRT84
166	KRT85
167	KRT86
168	KRT87P
169	KRT9
170	LAMA2
171	LAMA5
172	LAMB2
173	LAMC1
174	LANCL1
175	LDHB
176	LOXL2
177	LRRC17
178	LYZ
179	MARS
180	MICAL1
181	MT1E
182	MT2A
183	MTHFD1
184	MXRA5
185	MYBPC1
186	MYBPH
187	MYH2
188	MYH3
189	MYH7
190	MYH8
191	MYO1B
192	MYO1C
193	MYO1D
194	MYOF
195	MYOM2
196	MYOM3
197	NACA
198	NARS
199	NCKAP1
200	NEB
201	NES
202	NEXN
203	NID1
204	NID2
205	NNMT
206	NPEPPS
207	NPNT
208	NSF
209	OXSR1
210	P2RY11
211	PAFAH1B1
212	PAICS
213	PALLD
214	PAM16
215	PFKL
216	PGAM1
217	PGD
218	PGM1
219	PHGDH
220	PIP
221	PKM
222	POR
223	PPP1CB
224	PPP2R1A
225	PREP
226	PRMT5
227	PRSS1
228	PRUNE2
229	PSMC2
230	PSMC5
231	PSMC6
232	PSMD1
233	PSMD11
234	PSMD12
235	PSMD2
236	PSMD3
237	RAB10
238	RAB13
239	RAB1A
240	RAC1
241	RAP1A
242	RAP1GDS1
243	RASA1
244	RECQL
245	RFTN1
246	RHOA
247	RNH1
248	RPL9
249	RPS17L
250	RRM1
251	RYR1
252	S100A8
253	SACS
254	SEC23A
255	SERPINC1
256	SERPINI2
257	SH3GLB1
258	SHMT2
259	SLC25A6
260	SNRPE
261	SNTB1
262	STAT1
263	STT3A
264	STT3B
265	SURF4
266	SYNPO2
267	TERT
268	TGFBI
269	THBS1
270	TRIM72
271	TTN
272	TUBA1A
273	TUBA1B
274	TUBA1C
275	TUBA4A
276	TUBB2A
277	TUBB3
278	TUBB6
279	UBB
280	UBR4
281	UGDH
282	USP5
283	USP9X
284	VAT1
285	VDAC1
286	VPS13C
287	VPS35
288	VWA1
289	WDR1
290	XPNPEP1
291	YES1
292	YWHAQ
293	SEPT9
294	SEPT11
