# Supplementary material for: The mRNA Binding Proteome of Proliferating and Differentiated Muscle Cells
Source: Genomics Proteomics Bioinformatics. 2020 Dec 16;18(4):384–96. doi: 10.1016/j.gpb.2020.06.004 (PMC8242265; doi:10.1016/j.gpb.2020.06.004)
Supplement: Supplementary Table S9 — GO analysis of unique and common RBPs. [file mmc15.xlsx]

## Sheet: Table S9
Table S9 GO analysis of unique and common RBPs
Note: Table showing the results of the GO analysis performend on shared (>5 cell types) and cell type-specific interactome data presented in Figure 6. RBP, RNA binding protein.
Molecular Function - RBPs in common among five or more cell types								Molecular Function - RBPs uniquely found in one cell type								Biologic processes - RBPs in common among five or more cell types								Biologic processes - RBPs uniquely found in one cell type
Analysis Type:	PANTHER Overrepresentation Test (Released 20190606)							Analysis Type:	PANTHER Overrepresentation Test (Released 20190606)							Analysis Type:	PANTHER Overrepresentation Test (Released 20190606)							Analysis Type:	PANTHER Overrepresentation Test (Released 20190606)
Annotation Version and Release Date:	GO Ontology database Released 2019-02-02							Annotation Version and Release Date:	GO Ontology database Released 2019-02-02							Annotation Version and Release Date:	GO Ontology database Released 2019-02-02							Annotation Version and Release Date:	GO Ontology database Released 2019-02-02
Reference List:	Homo sapiens (all genes in database)							Reference List:	Homo sapiens (all genes in database)							Reference List:	Homo sapiens (all genes in database)							Reference List:	Homo sapiens (all genes in database)
Test Type:	FISHER							Test Type:	FISHER							Test Type:	FISHER							Test Type:	FISHER
Correction:	FDR							Correction:	FDR							Correction:	FDR							Correction:	FDR
Go Molecular Function Complete	Homo Sapiens - Reflist (20996)	Upload_1 (385)	Upload_1 (Expected)	Upload_1 (Over/Under)	Upload_1 (Fold Enrichment)	Upload_1 (Raw P-Value)	Upload_1 (Fdr)	Go Molecular Function Complete	Homo Sapiens - Reflist (20996)	Upload_1 (780)	Upload_1 (Expected)	Upload_1 (Over/Under)	Upload_1 (Fold Enrichment)	Upload_1 (Raw P-Value)	Upload_1 (Fdr)	Go Biological Process Complete	Homo Sapiens - Reflist (20996)	Upload_1 (385)	Upload_1 (Expected)	Upload_1 (Over/Under)	Upload_1 (Fold Enrichment)	Upload_1 (Raw P-Value)	Upload_1 (Fdr)	Go Biological Process Complete	Homo Sapiens - Reflist (20996)	Upload_1 (780)	Upload_1 (Expected)	Upload_1 (Over/Under)	Upload_1 (Fold Enrichment)	Upload_1 (Raw P-Value)	Upload_1 (Fdr)
Rna Binding (Go:0003723)	1661	381	30.46	+	12.51	0	0	Structural Molecule Activity (Go:0005198)	835	121	31.02	+	3.9	7.65e-35	3.56e-31	Gene Expression (Go:0010467)	2001	248	36.69	+	6.76	3.09e-147	4.88e-143	Cellular Process (Go:0009987)	14425	674	535.89	+	1.26	1.72e-29	2.72e-25
Nucleic Acid Binding (Go:0003676)	4126	384	75.66	+	5.08	1.5e-263	3.49e-260	Rna Binding (Go:0003723)	1661	172	61.71	+	2.79	6.17e-33	1.44e-29	Rna Metabolic Process (Go:0016070)	1662	226	30.48	+	7.42	3.42e-138	2.71e-134	Cellular Component Organization Or Biogenesis (Go:0071840)	5773	364	214.47	+	1.7	7.18e-29	5.68e-25
Heterocyclic Compound Binding (Go:1901363)	6061	384	111.14	+	3.46	7.85e-202	1.22e-198	Binding (Go:0005488)	15200	702	564.68	+	1.24	1.02e-32	1.58e-29	Rna Processing (Go:0006396)	865	184	15.86	+	11.6	5.41e-138	2.85e-134	Metabolic Process (Go:0008152)	8389	466	311.65	+	1.5	1.18e-27	4.67e-24
Organic Cyclic Compound Binding (Go:0097159)	6149	384	112.75	+	3.41	1.67e-199	1.95e-196	Molecular_Function (Go:0003674)	17704	756	657.7	+	1.15	1.68e-29	1.57e-26	Nucleic Acid Metabolic Process (Go:0090304)	2263	236	41.5	+	5.69	2.93e-122	1.16e-118	Organic Substance Metabolic Process (Go:0071704)	7841	445	291.29	+	1.53	9.87e-28	5.2e-24
Mrna Binding (Go:0003729)	244	92	4.47	+	20.56	2.1e-83	1.96e-80	Unclassified (Unclassified)	3292	24	122.3	-	0.2	1.68e-29	1.96e-26	Cellular Nitrogen Compound Metabolic Process (Go:0034641)	3404	270	62.42	+	4.33	4.46e-119	1.41e-115	Cellular Component Organization (Go:0016043)	5592	349	207.74	+	1.68	2.26e-26	7.14e-23
Binding (Go:0005488)	15200	385	278.72	+	1.38	6.09e-54	4.72e-51	Protein Binding (Go:0005515)	11907	593	442.34	+	1.34	2.31e-28	1.79e-25	Mrna Metabolic Process (Go:0016071)	680	150	12.47	+	12.03	2.76e-111	7.27e-108	Primary Metabolic Process (Go:0044238)	7492	424	278.33	+	1.52	2.69e-25	7.09e-22
Single-Stranded Rna Binding (Go:0003727)	88	34	1.61	+	21.07	4.83e-31	3.21e-28	Heterocyclic Compound Binding (Go:1901363)	6061	372	225.17	+	1.65	1.85e-27	1.23e-24	Nucleobase-Containing Compound Metabolic Process (Go:0006139)	2770	238	50.79	+	4.69	3.33e-106	7.51e-103	Cellular Metabolic Process (Go:0044237)	7634	428	283.6	+	1.51	6.75e-25	1.53e-21
Mrna 3'-Utr Binding (Go:0003730)	80	33	1.47	+	22.5	6.62e-31	3.85e-28	Organic Cyclic Compound Binding (Go:0097159)	6149	375	228.43	+	1.64	3.1e-27	1.8e-24	Ribonucleoprotein Complex Biogenesis (Go:0022613)	443	124	8.12	+	15.26	4.88e-101	9.65e-98	Nitrogen Compound Metabolic Process (Go:0006807)	6985	398	259.49	+	1.53	1.46e-23	2.88e-20
Unclassified (Unclassified)	3292	0	60.36	-	< 0.01	9.06e-29	4.21e-26	Protein-Containing Complex Binding (Go:0044877)	1104	124	41.01	+	3.02	2.92e-26	1.51e-23	Heterocycle Metabolic Process (Go:0046483)	2947	238	54.04	+	4.4	1.13e-100	1.99e-97	Cellular Nitrogen Compound Metabolic Process (Go:0034641)	3404	234	126.46	+	1.85	6.84e-21	1.2e-17
Molecular_Function (Go:0003674)	17704	385	324.64	+	1.19	9.06e-29	4.68e-26	Nucleoside Phosphate Binding (Go:1901265)	2170	173	80.62	+	2.15	6.16e-21	2.87e-18	Cellular Aromatic Compound Metabolic Process (Go:0006725)	2989	238	54.81	+	4.34	2.05e-99	3.25e-96	Cellular Component Biogenesis (Go:0044085)	2694	198	100.08	+	1.98	2.43e-20	3.85e-17
Protein Binding (Go:0005515)	11907	320	218.34	+	1.47	8.18e-28	3.46e-25	Nucleotide Binding (Go:0000166)	2169	172	80.58	+	2.13	1.2e-20	5.09e-18	Organic Cyclic Compound Metabolic Process (Go:1901360)	3217	240	58.99	+	4.07	9.3e-95	1.34e-91	Supramolecular Fiber Organization (Go:0097435)	446	67	16.57	+	4.04	3.42e-20	4.92e-17
Translation Regulator Activity (Go:0045182)	150	35	2.75	+	12.72	1.13e-25	4.4e-23	Small Molecule Binding (Go:0036094)	2554	189	94.88	+	1.99	1.28e-19	4.96e-17	Mrna Processing (Go:0006397)	471	110	8.64	+	12.74	1.27e-81	1.68e-78	Macromolecule Metabolic Process (Go:0043170)	6170	350	229.22	+	1.53	3.36e-19	4.43e-16
Structural Constituent Of Ribosome (Go:0003735)	172	36	3.15	+	11.41	5.7e-25	2.04e-22	Cell Adhesion Molecule Binding (Go:0050839)	483	68	17.94	+	3.79	3.92e-19	1.4e-16	Rna Splicing (Go:0008380)	391	99	7.17	+	13.81	6.62e-76	8.06e-73	Biological_Process (Go:0008150)	17782	741	660.6	+	1.12	4.66e-19	5.26e-16
Rna Helicase Activity (Go:0003724)	48	24	0.88	+	27.27	2.38e-24	7.93e-22	Actin Filament Binding (Go:0051015)	194	42	7.21	+	5.83	6.05e-18	2.01e-15	Macromolecule Metabolic Process (Go:0043170)	6170	286	113.14	+	2.53	2.76e-72	3.12e-69	Unclassified (Unclassified)	3214	39	119.4	-	0.33	4.66e-19	5.67e-16
Double-Stranded Rna Binding (Go:0003725)	74	26	1.36	+	19.16	3.92e-23	1.21e-20	Cytoskeletal Protein Binding (Go:0008092)	963	97	35.78	+	2.71	1.9e-17	5.91e-15	Posttranscriptional Regulation Of Gene Expression (Go:0010608)	518	103	9.5	+	10.84	4.7e-70	4.95e-67	Protein-Containing Complex Subunit Organization (Go:0043933)	1825	149	67.8	+	2.2	9.51e-19	1e-15
Helicase Activity (Go:0004386)	150	31	2.75	+	11.27	1.66e-21	4.83e-19	Actin Binding (Go:0003779)	435	61	16.16	+	3.77	3.41e-17	9.93e-15	Regulation Of Mrna Metabolic Process (Go:1903311)	325	86	5.96	+	14.43	6.78e-67	6.7e-64	Establishment Of Localization (Go:0051234)	4593	277	170.63	+	1.62	1.56e-17	1.45e-14
Rna-Dependent Atpase Activity (Go:0008186)	44	20	0.81	+	24.79	7.47e-20	2.05e-17	Anion Binding (Go:0043168)	2814	192	104.54	+	1.84	2.46e-16	6.74e-14	Rna Splicing, Via Transesterification Reactions (Go:0000375)	294	82	5.39	+	15.21	3.1e-65	2.89e-62	Transport (Go:0006810)	4472	272	166.13	+	1.64	1.55e-17	1.53e-14
Atp-Dependent Rna Helicase Activity (Go:0004004)	42	19	0.77	+	24.67	6.82e-19	1.76e-16	Purine Nucleotide Binding (Go:0017076)	1928	146	71.63	+	2.04	9.8e-16	2.53e-13	Rna Splicing, Via Transesterification Reactions With Bulged Adenosine As Nucleophile (Go:0000377)	291	80	5.34	+	14.99	3.53e-63	2.94e-60	Cellular Component Assembly (Go:0022607)	2473	178	91.87	+	1.94	3.14e-17	2.76e-14
Translation Regulator Activity, Nucleic Acid Binding (Go:0090079)	120	25	2.2	+	11.36	1.21e-17	2.97e-15	Purine Ribonucleoside Triphosphate Binding (Go:0035639)	1851	141	68.76	+	2.05	2.34e-15	5.44e-13	Mrna Splicing, Via Spliceosome (Go:0000398)	291	80	5.34	+	14.99	3.53e-63	3.1e-60	Gene Expression (Go:0010467)	2001	152	74.34	+	2.04	1.44e-16	1.2e-13
Poly-Pyrimidine Tract Binding (Go:0008187)	32	16	0.59	+	27.27	1.2e-16	2.65e-14	Catalytic Activity (Go:0003824)	5900	325	219.18	+	1.48	2.23e-15	5.46e-13	Ribosome Biogenesis (Go:0042254)	290	77	5.32	+	14.48	8.86e-60	7e-57	Actin Filament-Based Process (Go:0030029)	556	68	20.66	+	3.29	2.71e-16	2.15e-13
Ribonucleoprotein Complex Binding (Go:0043021)	134	25	2.46	+	10.17	1.18e-16	2.75e-14	Purine Ribonucleotide Binding (Go:0032555)	1915	144	71.14	+	2.02	2.49e-15	5.51e-13	Nitrogen Compound Metabolic Process (Go:0006807)	6985	284	128.08	+	2.22	5.56e-58	4.19e-55	Nucleobase-Containing Compound Metabolic Process (Go:0006139)	2770	188	102.91	+	1.83	9.43e-16	7.1e-13
Translation Factor Activity, Rna Binding (Go:0008135)	97	22	1.78	+	12.37	2.4e-16	5.08e-14	Ribonucleotide Binding (Go:0032553)	1930	145	71.7	+	2.02	2.81e-15	5.93e-13	Regulation Of Gene Expression (Go:0010468)	4475	227	82.06	+	2.77	2.14e-56	1.54e-53	Cellular Localization (Go:0051641)	2408	170	89.46	+	1.9	1.1e-15	7.9e-13
Rrna Binding (Go:0019843)	65	19	1.19	+	15.94	5.2e-16	1.05e-13	Cadherin Binding (Go:0045296)	315	47	11.7	+	4.02	2.12e-14	4.28e-12	Regulation Of Translation (Go:0006417)	347	76	6.36	+	11.94	1.1e-53	7.57e-51	Cytoskeleton Organization (Go:0007010)	1064	98	39.53	+	2.48	1.98e-15	1.36e-12
Atp-Dependent Helicase Activity (Go:0008026)	77	20	1.41	+	14.16	6.04e-16	1.12e-13	Carbohydrate Derivative Binding (Go:0097367)	2245	156	83.4	+	1.87	1.05e-13	2.04e-11	Ribonucleoprotein Complex Assembly (Go:0022618)	228	66	4.18	+	15.79	3.94e-53	2.59e-50	Vesicle-Mediated Transport (Go:0016192)	1917	143	71.22	+	2.01	6.61e-15	4.35e-12
Purine Ntp-Dependent Helicase Activity (Go:0070035)	77	20	1.41	+	14.16	6.04e-16	1.17e-13	Molecular Transducer Activity (Go:0060089)	1566	13	58.18	-	0.22	8.63e-13	1.61e-10	Ribonucleoprotein Complex Subunit Organization (Go:0071826)	242	67	4.44	+	15.1	7.08e-53	4.48e-50	Heterocycle Metabolic Process (Go:0046483)	2947	193	109.48	+	1.76	8.19e-15	4.98e-12
Poly-Purine Tract Binding (Go:0070717)	29	14	0.53	+	26.33	1.45e-14	2.6e-12	Transmembrane Signaling Receptor Activity (Go:0004888)	1300	8	48.29	-	0.17	1.04e-12	1.79e-10	Primary Metabolic Process (Go:0044238)	7492	286	137.38	+	2.08	1.79e-52	1.09e-49	Cellular Aromatic Compound Metabolic Process (Go:0006725)	2989	195	111.04	+	1.76	7.88e-15	4.99e-12
Mrna 5'-Utr Binding (Go:0048027)	25	13	0.46	+	28.36	6.17e-14	1.06e-11	Signaling Receptor Activity (Go:0038023)	1513	12	56.21	-	0.21	1.02e-12	1.82e-10	Cellular Metabolic Process (Go:0044237)	7634	288	139.98	+	2.06	5.73e-52	3.36e-49	Protein-Containing Complex Assembly (Go:0065003)	1545	122	57.4	+	2.13	2.45e-14	1.43e-11
Catalytic Activity, Acting On Rna (Go:0140098)	368	34	6.75	+	5.04	8.05e-14	1.34e-11	Extracellular Matrix Structural Constituent (Go:0005201)	162	31	6.02	+	5.15	2.33e-12	3.87e-10	Rrna Processing (Go:0006364)	206	62	3.78	+	16.41	9.66e-51	5.27e-48	Establishment Of Localization In Cell (Go:0051649)	1803	134	66.98	+	2	7.25e-14	4.1e-11
Pre-Mrna Binding (Go:0036002)	36	14	0.66	+	21.21	1.55e-13	2.49e-11	G Protein-Coupled Receptor Activity (Go:0004930)	877	2	32.58	-	0.06	6.56e-12	1.05e-09	Rrna Metabolic Process (Go:0016072)	217	63	3.98	+	15.83	9.35e-51	5.28e-48	Intracellular Transport (Go:0046907)	1551	120	57.62	+	2.08	1.46e-13	7.96e-11
Regulatory Rna Binding (Go:0061980)	37	14	0.68	+	20.63	2.1e-13	3.26e-11	Pyrophosphatase Activity (Go:0016462)	947	82	35.18	+	2.33	1.12e-11	1.74e-09	Regulation Of Cellular Amide Metabolic Process (Go:0034248)	392	76	7.19	+	10.57	2.57e-50	1.35e-47	Mrna Metabolic Process (Go:0016071)	680	70	25.26	+	2.77	2.38e-13	1.25e-10
Cadherin Binding (Go:0045296)	315	31	5.78	+	5.37	2.28e-13	3.43e-11	Hydrolase Activity, Acting On Acid Anhydrides (Go:0016817)	951	82	35.33	+	2.32	1.28e-11	1.76e-09	Organic Substance Metabolic Process (Go:0071704)	7841	289	143.78	+	2.01	4.84e-50	2.47e-47	Organelle Organization (Go:0006996)	3342	206	124.16	+	1.66	2.51e-13	1.28e-10
Poly(U) Rna Binding (Go:0008266)	29	13	0.53	+	24.45	2.72e-13	3.84e-11	Hydrolase Activity, Acting On Acid Anhydrides, In Phosphorus-Containing Anhydrides (Go:0016818)	951	82	35.33	+	2.32	1.28e-11	1.81e-09	Ncrna Processing (Go:0034470)	384	73	7.04	+	10.37	9.23e-48	4.56e-45	Organic Cyclic Compound Metabolic Process (Go:1901360)	3217	200	119.51	+	1.67	3.23e-13	1.6e-10
Mirna Binding (Go:0035198)	29	13	0.53	+	24.45	2.72e-13	3.96e-11	Nucleoside-Triphosphatase Activity (Go:0017111)	898	79	33.36	+	2.37	1.22e-11	1.83e-09	Metabolic Process (Go:0008152)	8389	293	153.83	+	1.9	3.22e-46	1.54e-43	Localization (Go:0051179)	5662	306	210.34	+	1.45	3.35e-13	1.6e-10
Poly(A) Binding (Go:0008143)	23	12	0.42	+	28.45	5.63e-13	7.71e-11	Hydrolase Activity (Go:0016787)	2627	167	97.59	+	1.71	1.28e-11	1.86e-09	Regulation Of Rna Splicing (Go:0043484)	136	51	2.49	+	20.45	1.08e-45	5.02e-43	Secretion By Cell (Go:0032940)	989	88	36.74	+	2.4	3.96e-13	1.84e-10
Translation Initiation Factor Activity (Go:0003743)	54	15	0.99	+	15.15	1.21e-12	1.61e-10	Dna-Binding Transcription Factor Activity (Go:0003700)	1723	19	64.01	-	0.3	3.82e-11	5.08e-09	Ncrna Metabolic Process (Go:0034660)	470	76	8.62	+	8.82	2.63e-45	1.19e-42	Secretion (Go:0046903)	1103	94	40.98	+	2.29	5.89e-13	2.66e-10
Single-Stranded Dna Binding (Go:0003697)	111	18	2.04	+	8.84	1.9e-11	2.46e-09	Structural Constituent Of Cytoskeleton (Go:0005200)	99	23	3.68	+	6.25	5.79e-11	7.49e-09	Regulation Of Mrna Processing (Go:0050684)	137	50	2.51	+	19.9	2.51e-44	1.1e-41	Actin Cytoskeleton Organization (Go:0030036)	482	56	17.91	+	3.13	8.73e-13	3.84e-10
Transmembrane Signaling Receptor Activity (Go:0004888)	1300	0	23.84	-	< 0.01	4.25e-11	5.34e-09	Dna-Binding Transcription Factor Activity, Rna Polymerase Ii-Specific (Go:0000981)	1617	17	60.07	-	0.28	6.51e-11	8.19e-09	Regulation Of Macromolecule Metabolic Process (Go:0060255)	6141	241	112.61	+	2.14	7.48e-41	3.2e-38	Cellular Macromolecule Metabolic Process (Go:0044260)	5065	279	188.16	+	1.48	1.07e-12	4.58e-10
Au-Rich Element Binding (Go:0017091)	28	11	0.51	+	21.42	5.97e-11	7.31e-09	Adenyl Nucleotide Binding (Go:0030554)	1569	113	58.29	+	1.94	7.38e-11	9.04e-09	Negative Regulation Of Gene Expression (Go:0010629)	1682	123	30.84	+	3.99	1.97e-40	8.21e-38	Tissue Development (Go:0009888)	1730	126	64.27	+	1.96	2.1e-12	8.74e-10
Structural Molecule Activity (Go:0005198)	835	46	15.31	+	3	9.77e-11	1.17e-08	Adenyl Ribonucleotide Binding (Go:0032559)	1558	111	57.88	+	1.92	1.7e-10	2.03e-08	Translation (Go:0006412)	394	65	7.22	+	9	4.17e-39	1.69e-36	Exocytosis (Go:0006887)	782	74	29.05	+	2.55	2.63e-12	1.07e-09
Molecular Transducer Activity (Go:0060089)	1566	2	28.72	-	0.07	1.47e-10	1.72e-08	Nucleic Acid Binding (Go:0003676)	4126	229	153.28	+	1.49	2.48e-10	2.89e-08	Regulation Of Mrna Splicing, Via Spliceosome (Go:0048024)	99	41	1.82	+	22.59	3.03e-38	1.2e-35	Cornification (Go:0070268)	112	26	4.16	+	6.25	3.3e-12	1.31e-09
Nucleoside-Triphosphatase Activity (Go:0017111)	898	47	16.47	+	2.85	3.03e-10	3.44e-08	Atp Binding (Go:0005524)	1501	106	55.76	+	1.9	7.98e-10	9.06e-08	Peptide Biosynthetic Process (Go:0043043)	417	65	7.65	+	8.5	8.95e-38	3.45e-35	Rna Metabolic Process (Go:0016070)	1662	122	61.74	+	1.98	3.54e-12	1.37e-09
Signaling Receptor Activity (Go:0038023)	1513	2	27.74	-	0.07	3.22e-10	3.57e-08	Drug Binding (Go:0008144)	1755	118	65.2	+	1.81	1.45e-09	1.61e-07	Regulation Of Metabolic Process (Go:0019222)	6662	246	122.16	+	2.01	2.08e-37	7.82e-35	Regulated Exocytosis (Go:0045055)	694	68	25.78	+	2.64	4.75e-12	1.79e-09
Cell Adhesion Molecule Binding (Go:0050839)	483	32	8.86	+	3.61	1.34e-09	1.45e-07	Transcription Regulator Activity (Go:0140110)	2078	31	77.2	-	0.4	1.57e-09	1.69e-07	Translational Initiation (Go:0006413)	146	44	2.68	+	16.44	4.35e-36	1.6e-33	Rna Processing (Go:0006396)	865	78	32.13	+	2.43	5.17e-12	1.9e-09
Pyrophosphatase Activity (Go:0016462)	947	47	17.36	+	2.71	1.56e-09	1.65e-07	Ion Binding (Go:0043167)	6296	313	233.9	+	1.34	3.82e-09	4.04e-07	Negative Regulation Of Macromolecule Metabolic Process (Go:0010605)	2599	141	47.66	+	2.96	2.93e-33	1.05e-30	Response To Organic Substance (Go:0010033)	2922	182	108.55	+	1.68	5.42e-12	1.95e-09
Hydrolase Activity, Acting On Acid Anhydrides (Go:0016817)	951	47	17.44	+	2.7	1.78e-09	1.8e-07	Enzyme Binding (Go:0019899)	2214	135	82.25	+	1.64	2.59e-08	2.68e-06	Amide Biosynthetic Process (Go:0043604)	534	66	9.79	+	6.74	7.2e-33	2.53e-30	Organonitrogen Compound Metabolic Process (Go:1901564)	5311	285	197.3	+	1.44	1.06e-11	3.74e-09
Hydrolase Activity, Acting On Acid Anhydrides, In Phosphorus-Containing Anhydrides (Go:0016818)	951	47	17.44	+	2.7	1.78e-09	1.84e-07	Gtp Binding (Go:0005525)	384	39	14.27	+	2.73	7.63e-08	7.72e-06	Cellular Component Biogenesis (Go:0044085)	2694	143	49.4	+	2.89	7.94e-33	2.73e-30	Organic Substance Catabolic Process (Go:1901575)	1734	123	64.42	+	1.91	2.31e-11	7.94e-09
Atpase Activity, Coupled (Go:0042623)	366	27	6.71	+	4.02	3.26e-09	3.22e-07	Structural Constituent Of Muscle (Go:0008307)	44	13	1.63	+	7.95	8.25e-08	8.17e-06	Rna Catabolic Process (Go:0006401)	242	48	4.44	+	10.82	4.17e-32	1.4e-29	Regulation Of Biological Quality (Go:0065008)	4007	228	148.86	+	1.53	2.43e-11	7.99e-09
Atpase Activity (Go:0016887)	457	29	8.38	+	3.46	1.99e-08	1.93e-06	Purine Ribonucleoside Binding (Go:0032550)	388	39	14.41	+	2.71	9.78e-08	9.48e-06	Peptide Metabolic Process (Go:0006518)	537	65	9.85	+	6.6	6.95e-32	2.29e-29	Extracellular Matrix Organization (Go:0030198)	335	43	12.45	+	3.46	2.41e-11	8.11e-09
Snorna Binding (Go:0030515)	26	8	0.48	+	16.78	1.24e-07	1.18e-05	Microfilament Motor Activity (Go:0000146)	22	10	0.82	+	12.24	1.04e-07	9.83e-06	Negative Regulation Of Translation (Go:0017148)	132	39	2.42	+	16.11	8.55e-32	2.76e-29	Extracellular Structure Organization (Go:0043062)	381	46	14.15	+	3.25	3.15e-11	1.02e-08
G Protein-Coupled Receptor Activity (Go:0004930)	877	0	16.08	-	< 0.01	1.61e-07	1.5e-05	Muscle Alpha-Actinin Binding (Go:0051371)	16	9	0.59	+	15.14	1.13e-07	1.05e-05	Negative Regulation Of Metabolic Process (Go:0009892)	2846	145	52.19	+	2.78	1.68e-31	5.33e-29	Regulation Of Cellular Component Organization (Go:0051128)	2442	156	90.72	+	1.72	4.62e-11	1.46e-08
Transporter Activity (Go:0005215)	1278	3	23.43	-	0.13	1.95e-07	1.78e-05	Ribonucleoside Binding (Go:0032549)	391	39	14.53	+	2.68	1.18e-07	1.05e-05	Regulation Of Mrna Catabolic Process (Go:0061013)	200	44	3.67	+	12	4e-31	1.24e-28	Regulation Of Organelle Organization (Go:0033043)	1281	98	47.59	+	2.06	6.22e-11	1.93e-08
Rna Stem-Loop Binding (Go:0035613)	18	7	0.33	+	21.21	2.11e-07	1.89e-05	Purine Nucleoside Binding (Go:0001883)	391	39	14.53	+	2.68	1.18e-07	1.07e-05	Nuclear-Transcribed Mrna Catabolic Process (Go:0000956)	195	43	3.58	+	12.03	1.81e-30	5.51e-28	Anatomical Structure Development (Go:0048856)	5342	283	198.45	+	1.43	6.45e-11	1.96e-08
Sequence-Specific Mrna Binding (Go:1990825)	11	6	0.2	+	29.75	3.43e-07	3.01e-05	Gtpase Activity (Go:0003924)	329	35	12.22	+	2.86	1.29e-07	1.13e-05	Negative Regulation Of Cellular Amide Metabolic Process (Go:0034249)	147	39	2.7	+	14.47	2.69e-30	8.02e-28	Developmental Process (Go:0032502)	5686	297	211.23	+	1.41	6.68e-11	1.99e-08
Inorganic Molecular Entity Transmembrane Transporter Activity (Go:0015318)	831	0	15.24	-	< 0.01	3.57e-07	3.08e-05	Olfactory Receptor Activity (Go:0004984)	432	0	16.05	-	< 0.01	2.55e-07	2.2e-05	Mrna Catabolic Process (Go:0006402)	211	44	3.87	+	11.37	2.83e-30	8.28e-28	Cellular Response To Organic Substance (Go:0071310)	2306	149	85.67	+	1.74	7.05e-11	2.07e-08
Rna Strand Annealing Activity (Go:0033592)	5	5	0.09	+	54.54	4.32e-07	3.65e-05	Extracellular Matrix Structural Constituent Conferring Tensile Strength (Go:0030020)	41	12	1.52	+	7.88	2.83e-07	2.35e-05	Regulation Of Mrna Stability (Go:0043488)	178	41	3.26	+	12.56	9.93e-30	2.86e-27	Nucleic Acid Metabolic Process (Go:0090304)	2263	146	84.07	+	1.74	1.57e-10	4.5e-08
Ribosome Binding (Go:0043022)	61	10	1.12	+	8.94	5.54e-07	4.61e-05	Nucleoside Binding (Go:0001882)	398	39	14.79	+	2.64	2.81e-07	2.37e-05	Regulation Of Rna Stability (Go:0043487)	184	41	3.37	+	12.15	3.06e-29	8.65e-27	Animal Organ Development (Go:0048513)	3138	186	116.58	+	1.6	1.73e-10	4.88e-08
Transmembrane Transporter Activity (Go:0022857)	1068	2	19.58	-	0.1	8.1e-07	6.61e-05	Guanyl Ribonucleotide Binding (Go:0032561)	404	39	15.01	+	2.6	3.36e-07	2.7e-05	Regulation Of Alternative Mrna Splicing, Via Spliceosome (Go:0000381)	65	29	1.19	+	24.33	4.58e-28	1.27e-25	Actin Filament Organization (Go:0007015)	236	34	8.77	+	3.88	2.04e-10	5.65e-08
N6-Methyladenosine-Containing Rna Binding (Go:1990247)	7	5	0.13	+	38.95	1.32e-06	0.000106	Guanyl Nucleotide Binding (Go:0019001)	404	39	15.01	+	2.6	3.36e-07	2.74e-05	Regulation Of Rna Metabolic Process (Go:0051252)	3834	163	70.3	+	2.32	3.54e-27	9.64e-25	Cellular Catabolic Process (Go:0044248)	1747	120	64.9	+	1.85	2.51e-10	6.73e-08
Translation Repressor Activity (Go:0030371)	26	7	0.48	+	14.68	1.66e-06	0.000131	Coenzyme Binding (Go:0050662)	294	31	10.92	+	2.84	7.97e-07	6.29e-05	Regulation Of Nitrogen Compound Metabolic Process (Go:0051171)	5830	209	106.9	+	1.96	4.29e-27	1.15e-24	System Development (Go:0048731)	4367	239	162.23	+	1.47	2.47e-10	6.75e-08
Snrna Binding (Go:0017069)	40	8	0.73	+	10.91	2.07e-06	0.000158	Atpase Activity (Go:0016887)	457	41	16.98	+	2.41	9.47e-07	7.34e-05	Nucleobase-Containing Compound Catabolic Process (Go:0034655)	367	50	6.73	+	7.43	1.13e-26	2.99e-24	Generation Of Precursor Metabolites And Energy (Go:0006091)	426	47	15.83	+	2.97	3.02e-10	7.83e-08
Ion Transmembrane Transporter Activity (Go:0015075)	893	1	16.37	-	0.06	2.05e-06	0.000159	Structural Constituent Of Epidermis (Go:0030280)	16	8	0.59	+	13.46	1.15e-06	8.81e-05	Regulation Of Nucleobase-Containing Compound Metabolic Process (Go:0019219)	4080	167	74.81	+	2.23	3.85e-26	9.98e-24	Macromolecule Localization (Go:0033036)	2444	153	90.79	+	1.69	3.09e-10	7.88e-08
Atp-Dependent 3'-5' Rna Helicase Activity (Go:0034459)	18	6	0.33	+	18.18	3.35e-06	0.000252	Integrin Binding (Go:0005178)	130	19	4.83	+	3.93	1.66e-06	0.000125	Regulation Of Cellular Metabolic Process (Go:0031323)	6205	214	113.78	+	1.88	8.99e-26	2.29e-23	Catabolic Process (Go:0009056)	2018	133	74.97	+	1.77	3.01e-10	7.93e-08
3'-5' Rna Helicase Activity (Go:0034458)	19	6	0.35	+	17.22	4.35e-06	0.000321	Actin-Dependent Atpase Activity (Go:0030898)	12	7	0.45	+	15.7	2.55e-06	0.000188	Regulation Of Primary Metabolic Process (Go:0080090)	6009	210	110.19	+	1.91	9.99e-26	2.51e-23	Ribonucleoprotein Complex Biogenesis (Go:0022613)	443	48	16.46	+	2.92	3.38e-10	8.5e-08
Molecular Function Regulator (Go:0098772)	1843	11	33.79	-	0.33	5.81e-06	0.000422	Catalytic Activity, Acting On Rna (Go:0140098)	368	34	13.67	+	2.49	3.99e-06	0.00029	Cellular Protein-Containing Complex Assembly (Go:0034622)	829	70	15.2	+	4.6	1.35e-25	3.33e-23	Nucleocytoplasmic Transport (Go:0006913)	255	35	9.47	+	3.69	3.57e-10	8.81e-08
Dna Binding (Go:0003677)	2529	78	46.37	+	1.68	6.1e-06	0.000437	Oxidoreductase Activity, Acting On The Aldehyde Or Oxo Group Of Donors, Nad Or Nadp As Acceptor (Go:0016620)	38	10	1.41	+	7.08	6.25e-06	0.000447	Viral Gene Expression (Go:0019080)	129	33	2.37	+	13.95	2.37e-25	5.78e-23	Negative Regulation Of Biological Process (Go:0048519)	5221	274	193.96	+	1.41	4.29e-10	1.03e-07
Small Ribosomal Subunit Rrna Binding (Go:0070181)	11	5	0.2	+	24.79	6.84e-06	0.000482	Protein Domain Specific Binding (Go:0019904)	700	52	26	+	2	8.09e-06	0.00057	Nuclear-Transcribed Mrna Catabolic Process, Nonsense-Mediated Decay (Go:0000184)	120	32	2.2	+	14.54	4.33e-25	1.04e-22	Myofibril Assembly (Go:0030239)	63	18	2.34	+	7.69	4.26e-10	1.04e-07
Cation Transmembrane Transporter Activity (Go:0008324)	655	0	12.01	-	< 0.01	8.8e-06	0.000612	Alpha-Actinin Binding (Go:0051393)	32	9	1.19	+	7.57	1.16e-05	0.000805	Cellular Macromolecule Biosynthetic Process (Go:0034645)	1706	100	31.28	+	3.2	5.05e-25	1.19e-22	Nuclear Transport (Go:0051169)	258	35	9.58	+	3.65	4.72e-10	1.11e-07
Annealing Activity (Go:0097617)	13	5	0.24	+	20.98	1.3e-05	0.000892	Identical Protein Binding (Go:0042802)	1796	104	66.72	+	1.56	1.34e-05	0.000915	Heterocycle Catabolic Process (Go:0046700)	416	50	7.63	+	6.55	1.89e-24	4.4e-22	Cell Activation (Go:0001775)	1048	83	38.93	+	2.13	5.66e-10	1.32e-07
Catalytic Activity, Acting On A Protein (Go:0140096)	2249	17	41.24	-	0.41	1.7e-05	0.00115	Calmodulin Binding (Go:0005516)	198	22	7.36	+	2.99	1.49e-05	0.001	Cellular Nitrogen Compound Catabolic Process (Go:0044270)	417	50	7.65	+	6.54	2.08e-24	4.78e-22	Protein Localization (Go:0008104)	2111	136	78.42	+	1.73	6.92e-10	1.59e-07
Mrna 3'-Utr Au-Rich Region Binding (Go:0035925)	14	5	0.26	+	19.48	1.74e-05	0.00116	Oxidoreductase Activity, Acting On The Aldehyde Or Oxo Group Of Donors (Go:0016903)	46	10	1.71	+	5.85	2.63e-05	0.00175	Cellular Amide Metabolic Process (Go:0043603)	784	66	14.38	+	4.59	4.67e-24	1.06e-21	Nuclear Export (Go:0051168)	160	27	5.94	+	4.54	7.21e-10	1.63e-07
Inorganic Cation Transmembrane Transporter Activity (Go:0022890)	605	0	11.09	-	< 0.01	3.02e-05	0.00193	Ribonucleoprotein Complex Binding (Go:0043021)	134	17	4.98	+	3.41	3.04e-05	0.00199	Macromolecule Biosynthetic Process (Go:0009059)	1760	100	32.27	+	3.1	4.77e-24	1.06e-21	Establishment Of Protein Localization (Go:0045184)	1572	110	58.4	+	1.88	7.45e-10	1.66e-07
G-Quadruplex Rna Binding (Go:0002151)	7	4	0.13	+	31.16	3.09e-05	0.00194	Mrna Binding (Go:0003729)	244	24	9.06	+	2.65	3.86e-05	0.00249	Aromatic Compound Catabolic Process (Go:0019439)	432	50	7.92	+	6.31	8.72e-24	1.92e-21	Sarcomere Organization (Go:0045214)	42	15	1.56	+	9.61	9.74e-10	2.14e-07
Ribosomal Small Subunit Binding (Go:0043024)	16	5	0.29	+	17.04	2.96e-05	0.00194	Ligase Activity (Go:0016874)	152	18	5.65	+	3.19	4.1e-05	0.00261	Rna Localization (Go:0006403)	219	38	4.02	+	9.46	9.65e-24	2.09e-21	Multicellular Organism Development (Go:0007275)	4963	261	184.38	+	1.42	1.13e-09	2.46e-07
Transcription Factor Binding (Go:0008134)	667	29	12.23	+	2.37	3e-05	0.00194	Atpase Activity, Coupled (Go:0042623)	366	31	13.6	+	2.28	5.25e-05	0.0033	Negative Regulation Of Mrna Metabolic Process (Go:1903312)	81	27	1.49	+	18.18	1.76e-23	3.72e-21	Cellular Macromolecule Localization (Go:0070727)	1571	109	58.36	+	1.87	1.16e-09	2.47e-07
Transferase Activity (Go:0016740)	2343	19	42.96	-	0.44	3.52e-05	0.00219	Actinin Binding (Go:0042805)	41	9	1.52	+	5.91	6.21e-05	0.00386	Cellular Nitrogen Compound Biosynthetic Process (Go:0044271)	1632	95	29.93	+	3.17	1.75e-23	3.73e-21	Muscle System Process (Go:0003012)	298	37	11.07	+	3.34	1.38e-09	2.91e-07
Translation Initiation Factor Binding (Go:0031369)	33	6	0.61	+	9.92	6.47e-05	0.00396	Aldehyde Dehydrogenase (Nad) Activity (Go:0004029)	15	6	0.56	+	10.77	7.09e-05	0.00434	Regulation Of Macromolecule Biosynthetic Process (Go:0010556)	4081	160	74.83	+	2.14	7.6e-23	1.58e-20	Cellular Component Morphogenesis (Go:0032989)	797	68	29.61	+	2.3	1.67e-09	3.42e-07
Telomerase Rna Binding (Go:0070034)	22	5	0.4	+	12.39	0.000107	0.00649	Aminoacyl-Trna Ligase Activity (Go:0004812)	42	9	1.56	+	5.77	7.31e-05	0.00436	Organic Cyclic Compound Catabolic Process (Go:1901361)	466	50	8.54	+	5.85	1.84e-22	3.79e-20	Cellular Protein Localization (Go:0034613)	1563	108	58.07	+	1.86	1.66e-09	3.45e-07
Transcription Coregulator Activity (Go:0003712)	573	25	10.51	+	2.38	0.00011	0.00655	Ligase Activity, Forming Carbon-Oxygen Bonds (Go:0016875)	42	9	1.56	+	5.77	7.31e-05	0.00442	Viral Process (Go:0016032)	695	60	12.74	+	4.71	2.17e-22	4.41e-20	Actin Filament-Based Movement (Go:0030048)	110	22	4.09	+	5.38	1.76e-09	3.57e-07
5S Rrna Binding (Go:0008097)	11	4	0.2	+	19.83	0.000121	0.00702	Myosin Phosphatase Activity (Go:0017018)	4	4	0.15	+	26.92	0.000102	0.006	Symbiont Process (Go:0044403)	771	63	14.14	+	4.46	2.47e-22	4.94e-20	Rna Localization (Go:0006403)	219	31	8.14	+	3.81	1.88e-09	3.76e-07
U6 Snrna Binding (Go:0017070)	11	4	0.2	+	19.83	0.000121	0.00711	Nad Binding (Go:0051287)	57	10	2.12	+	4.72	0.000128	0.00746	Positive Regulation Of Translation (Go:0045727)	127	30	2.33	+	12.88	2.74e-22	5.43e-20	Skin Development (Go:0043588)	378	42	14.04	+	2.99	2.24e-09	4.42e-07
Protein-Containing Complex Binding (Go:0044877)	1104	39	20.24	+	1.93	0.000131	0.00744	Cofactor Binding (Go:0048037)	516	38	19.17	+	1.98	0.000166	0.00954	Nucleic Acid Transport (Go:0050657)	197	35	3.61	+	9.69	3.06e-22	5.89e-20	Amide Biosynthetic Process (Go:0043604)	534	52	19.84	+	2.62	2.3e-09	4.43e-07
Telomeric Dna Binding (Go:0042162)	38	6	0.7	+	8.61	0.00013	0.00746	Motor Activity (Go:0003774)	141	16	5.24	+	3.05	0.000169	0.0096	Rna Transport (Go:0050658)	197	35	3.61	+	9.69	3.06e-22	5.97e-20	Muscle Contraction (Go:0006936)	248	33	9.21	+	3.58	2.29e-09	4.48e-07
Transferase Activity, Transferring Phosphorus-Containing Groups (Go:0016772)	967	4	17.73	-	0.23	0.00017	0.00956	Glyceraldehyde-3-Phosphate Dehydrogenase (Nad+) (Non-Phosphorylating) Activity (Go:0043878)	5	4	0.19	+	21.53	0.000178	0.00999	Establishment Of Rna Localization (Go:0051236)	199	35	3.65	+	9.59	4.09e-22	7.8e-20	Translation (Go:0006412)	394	43	14.64	+	2.94	2.35e-09	4.48e-07
Double-Stranded Dna Binding (Go:0003690)	966	35	17.71	+	1.98	0.000204	0.0113	Structural Molecule Activity Conferring Elasticity (Go:0097493)	11	5	0.41	+	12.24	0.000183	0.0101	Regulation Of Cellular Macromolecule Biosynthetic Process (Go:2000112)	3955	155	72.52	+	2.14	6.5e-22	1.22e-19	Cellular Response To Chemical Stimulus (Go:0070887)	2825	167	104.95	+	1.59	2.38e-09	4.49e-07
General Transcription Initiation Factor Binding (Go:0140296)	43	6	0.79	+	7.61	0.000238	0.0131	Platelet-Derived Growth Factor Binding (Go:0048407)	12	5	0.45	+	11.22	0.000252	0.0138	Regulation Of Cellular Biosynthetic Process (Go:0031326)	4211	160	77.22	+	2.07	1.98e-21	3.68e-19	Posttranscriptional Regulation Of Gene Expression (Go:0010608)	518	51	19.24	+	2.65	2.69e-09	5e-07
Ribosomal Large Subunit Binding (Go:0043023)	14	4	0.26	+	15.58	0.000259	0.014	Translation Regulator Activity (Go:0045182)	150	16	5.57	+	2.87	0.00032	0.0173	Interspecies Interaction Between Organisms (Go:0044419)	814	63	14.93	+	4.22	3.4e-21	6.25e-19	Peptide Biosynthetic Process (Go:0043043)	417	44	15.49	+	2.84	3.91e-09	7.19e-07
Cation Binding (Go:0043169)	4316	51	79.14	-	0.64	0.000266	0.0142	Rrna Binding (Go:0019843)	65	10	2.41	+	4.14	0.000332	0.0177	Regulation Of Biosynthetic Process (Go:0009889)	4286	161	78.59	+	2.05	6.5e-21	1.18e-18	Intracellular Protein Transport (Go:0006886)	989	77	36.74	+	2.1	4.9e-09	8.92e-07
Translation Repressor Activity, Mrna Regulatory Element Binding (Go:0000900)	15	4	0.28	+	14.54	0.000324	0.0171	Myosin Binding (Go:0017022)	67	10	2.49	+	4.02	0.000412	0.0218	Positive Regulation Of Cellular Amide Metabolic Process (Go:0034250)	147	30	2.7	+	11.13	1.03e-20	1.86e-18	Cellular Protein-Containing Complex Assembly (Go:0034622)	829	68	30.8	+	2.21	6.18e-09	1.1e-06
Kinase Activity (Go:0016301)	804	3	14.74	-	0.2	0.000392	0.0205	Structural Constituent Of Ribosome (Go:0003735)	172	17	6.39	+	2.66	0.000475	0.0246	Cellular Process (Go:0009987)	14425	343	264.51	+	1.3	1.15e-20	2.05e-18	Anatomical Structure Morphogenesis (Go:0009653)	2102	132	78.09	+	1.69	6.11e-09	1.1e-06
Mhc Class Ii Protein Complex Binding (Go:0023026)	16	4	0.29	+	13.63	0.000399	0.0206	Oxidoreductase Activity (Go:0016491)	764	49	28.38	+	1.73	0.000474	0.0248	Srp-Dependent Cotranslational Protein Targeting To Membrane (Go:0006614)	97	26	1.78	+	14.62	1.2e-20	2.11e-18	Rna Export From Nucleus (Go:0006405)	131	23	4.87	+	4.73	6.77e-09	1.19e-06
Atp Binding (Go:0005524)	1501	47	27.52	+	1.71	0.000454	0.0232	Intermediate Filament Binding (Go:0019215)	15	5	0.56	+	8.97	0.000576	0.0292	Nucleobase-Containing Compound Transport (Go:0015931)	241	36	4.42	+	8.15	1.3e-20	2.27e-18	Cellular Component Assembly Involved In Morphogenesis (Go:0010927)	98	20	3.64	+	5.49	7.12e-09	1.24e-06
Calcium Ion Binding (Go:0005509)	715	2	13.11	-	0.15	0.000459	0.0232	Ion Channel Binding (Go:0044325)	128	14	4.76	+	2.94	0.000592	0.0293	Cotranslational Protein Targeting To Membrane (Go:0006613)	102	26	1.87	+	13.9	3.52e-20	6.05e-18	Cellular Nitrogen Compound Biosynthetic Process (Go:0044271)	1632	109	60.63	+	1.8	7.95e-09	1.37e-06
Metal Ion Transmembrane Transporter Activity (Go:0046873)	444	0	8.14	-	< 0.01	0.000465	0.0233	Dna Binding (Go:0003677)	2529	63	93.95	-	0.67	0.000573	0.0293	Viral Transcription (Go:0019083)	115	27	2.11	+	12.8	4.08e-20	6.94e-18	Cellular Amide Metabolic Process (Go:0043603)	784	65	29.13	+	2.23	8.19e-09	1.39e-06
Passive Transmembrane Transporter Activity (Go:0022803)	463	0	8.49	-	< 0.01	0.000508	0.0249	Microtubule Binding (Go:0008017)	241	21	8.95	+	2.35	0.000588	0.0294	Protein Targeting To Er (Go:0045047)	110	26	2.02	+	12.89	1.77e-19	2.99e-17	Peptide Transport (Go:0015833)	1515	103	56.28	+	1.83	8.77e-09	1.48e-06
Channel Activity (Go:0015267)	462	0	8.47	-	< 0.01	0.000503	0.0249	Cell Adhesion Mediator Activity (Go:0098631)	59	9	2.19	+	4.11	0.000689	0.0334	Positive Regulation Of Mrna Metabolic Process (Go:1903313)	77	23	1.41	+	16.29	2.73e-19	4.55e-17	Protein Transport (Go:0015031)	1490	102	55.35	+	1.84	9.43e-09	1.57e-06
Purine Ribonucleoside Triphosphate Binding (Go:0035639)	1851	55	33.94	+	1.62	0.000546	0.0265	Trna Binding (Go:0000049)	59	9	2.19	+	4.11	0.000689	0.0337	Ribosomal Small Subunit Biogenesis (Go:0042274)	67	22	1.23	+	17.91	3.07e-19	5.05e-17	Nucleic Acid Transport (Go:0050657)	197	28	7.32	+	3.83	1.05e-08	1.71e-06
Sequence-Specific Dna Binding (Go:0043565)	1138	38	20.87	+	1.82	0.000609	0.0292	Sequence-Specific Dna Binding (Go:0043565)	1138	22	42.28	-	0.52	0.000823	0.0395	Establishment Of Protein Localization To Endoplasmic Reticulum (Go:0072599)	114	26	2.09	+	12.44	3.82e-19	6.23e-17	Neutrophil Mediated Immunity (Go:0002446)	494	48	18.35	+	2.62	1.07e-08	1.72e-06
Metal Ion Binding (Go:0046872)	4226	51	77.49	-	0.66	0.000628	0.0298	Enzyme Regulator Activity (Go:0030234)	1048	61	38.93	+	1.57	0.000861	0.0409	Positive Regulation Of Gene Expression (Go:0010628)	1963	96	36	+	2.67	1.12e-18	1.8e-16	Rna Transport (Go:0050658)	197	28	7.32	+	3.83	1.05e-08	1.73e-06
Olfactory Receptor Activity (Go:0004984)	432	0	7.92	-	< 0.01	0.000704	0.0328	Nuclease Activity (Go:0004518)	211	19	7.84	+	2.42	0.000873	0.041	Mrna Transport (Go:0051028)	157	28	2.88	+	9.73	4.71e-18	7.52e-16	Multicellular Organismal Process (Go:0032501)	6886	334	255.81	+	1.31	1.11e-08	1.77e-06
Rna Cap Binding (Go:0000339)	19	4	0.35	+	11.48	0.000699	0.0329	Gtpase Binding (Go:0051020)	545	37	20.25	+	1.83	0.000903	0.0416	Negative Regulation Of Nitrogen Compound Metabolic Process (Go:0051172)	2304	104	42.25	+	2.46	6.52e-18	1.03e-15	Establishment Of Rna Localization (Go:0051236)	199	28	7.39	+	3.79	1.28e-08	2.02e-06
Sequence-Specific Double-Stranded Dna Binding (Go:1990837)	873	31	16.01	+	1.94	0.000729	0.0336	Extracellular Matrix Constituent Conferring Elasticity (Go:0030023)	9	4	0.33	+	11.96	0.000902	0.042	Negative Regulation Of Cellular Metabolic Process (Go:0031324)	2508	109	45.99	+	2.37	1.31e-17	2.05e-15	Myeloid Cell Activation Involved In Immune Response (Go:0002275)	518	49	19.24	+	2.55	1.41e-08	2.21e-06
Rna Polymerase Ii General Transcription Initiation Factor Binding (Go:0001091)	20	4	0.37	+	10.91	0.000827	0.0377	Chaperone Binding (Go:0051087)	104	12	3.86	+	3.11	0.000934	0.0422	Ribosomal Large Subunit Biogenesis (Go:0042273)	73	21	1.34	+	15.69	1.93e-17	2.99e-15	Granulocyte Activation (Go:0036230)	501	48	18.61	+	2.58	1.46e-08	2.26e-06
Basal Transcription Machinery Binding (Go:0001098)	56	6	1.03	+	5.84	0.000861	0.0382	Ribonuclease Activity (Go:0004540)	119	13	4.42	+	2.94	0.000926	0.0423	Protein Localization To Endoplasmic Reticulum (Go:0070972)	137	26	2.51	+	10.35	1.98e-17	3.04e-15	Neutrophil Degranulation (Go:0043312)	483	47	17.94	+	2.62	1.51e-08	2.31e-06
Basal Rna Polymerase Ii Transcription Machinery Binding (Go:0001099)	56	6	1.03	+	5.84	0.000861	0.0385									Maturation Of Ssu-Rrna (Go:0030490)	45	18	0.83	+	21.81	3.3e-17	5.01e-15	Positive Regulation Of Cellular Component Organization (Go:0051130)	1192	86	44.28	+	1.94	1.54e-08	2.34e-06
Poly(G) Binding (Go:0034046)	8	3	0.15	+	20.45	0.000858	0.0388									Protein-Containing Complex Subunit Organization (Go:0043933)	1825	89	33.46	+	2.66	3.49e-17	5.25e-15	Regulation Of Actin Filament Length (Go:0030832)	188	27	6.98	+	3.87	1.58e-08	2.36e-06
Pre-Mrna Intronic Binding (Go:0097157)	9	3	0.17	+	18.18	0.00113	0.0491									Spliceosomal Complex Assembly (Go:0000245)	55	19	1.01	+	18.84	3.98e-17	5.93e-15	Rna Splicing (Go:0008380)	391	41	14.53	+	2.82	1.57e-08	2.36e-06
Ion Channel Activity (Go:0005216)	421	0	7.72	-	< 0.01	0.00112	0.0492									Negative Regulation Of Macromolecule Biosynthetic Process (Go:0010558)	1444	76	26.48	+	2.87	2.52e-16	3.72e-14	Amide Transport (Go:0042886)	1547	104	57.47	+	1.81	1.69e-08	2.5e-06
																Negative Regulation Of Cellular Macromolecule Biosynthetic Process (Go:2000113)	1362	73	24.97	+	2.92	4.48e-16	6.56e-14	Neutrophil Activation Involved In Immune Response (Go:0002283)	487	47	18.09	+	2.6	1.78e-08	2.58e-06
																Protein Targeting To Membrane (Go:0006612)	161	26	2.95	+	8.81	6.31e-16	9.16e-14	Protein Export From Nucleus (Go:0006611)	151	24	5.61	+	4.28	1.78e-08	2.6e-06
																Ribosome Assembly (Go:0042255)	67	19	1.23	+	15.47	8.32e-16	1.2e-13	Atp Metabolic Process (Go:0046034)	203	28	7.54	+	3.71	1.88e-08	2.7e-06
																Cellular Component Organization Or Biogenesis (Go:0071840)	5773	181	105.86	+	1.71	8.49e-16	1.21e-13	Myeloid Leukocyte Activation (Go:0002274)	573	52	21.29	+	2.44	1.91e-08	2.72e-06
																Rna 3'-End Processing (Go:0031123)	134	24	2.46	+	9.77	1.1e-15	1.55e-13	Muscle Filament Sliding (Go:0030049)	38	13	1.41	+	9.21	1.96e-08	2.74e-06
																Negative Regulation Of Cellular Biosynthetic Process (Go:0031327)	1497	76	27.45	+	2.77	1.61e-15	2.25e-13	Actin-Myosin Filament Sliding (Go:0033275)	38	13	1.41	+	9.21	1.96e-08	2.76e-06
																Negative Regulation Of Rna Catabolic Process (Go:1902369)	59	18	1.08	+	16.64	1.65e-15	2.26e-13	Ribonucleoprotein Complex Export From Nucleus (Go:0071426)	128	22	4.76	+	4.63	2.02e-08	2.8e-06
																Cytoplasmic Translation (Go:0002181)	70	19	1.28	+	14.8	1.64e-15	2.26e-13	Ribonucleoprotein Complex Localization (Go:0071166)	129	22	4.79	+	4.59	2.28e-08	3.14e-06
																Regulation Of Cellular Catabolic Process (Go:0031329)	815	54	14.94	+	3.61	1.64e-15	2.28e-13	Peptide Metabolic Process (Go:0006518)	537	50	19.95	+	2.51	2.38e-08	3.24e-06
																Mrna 3'-End Processing (Go:0031124)	82	20	1.5	+	13.3	1.7e-15	2.29e-13	Neutrophil Activation (Go:0042119)	496	47	18.43	+	2.55	2.71e-08	3.67e-06
																Negative Regulation Of Biosynthetic Process (Go:0009890)	1521	76	27.89	+	2.72	3.61e-15	4.84e-13	Response To Wounding (Go:0009611)	563	51	20.92	+	2.44	2.78e-08	3.73e-06
																Negative Regulation Of Biological Process (Go:0048519)	5221	167	95.74	+	1.74	5.1e-15	6.77e-13	Myeloid Leukocyte Mediated Immunity (Go:0002444)	515	48	19.13	+	2.51	2.95e-08	3.92e-06
																Rna Export From Nucleus (Go:0006405)	131	23	2.4	+	9.57	6.4e-15	8.43e-13	Organonitrogen Compound Biosynthetic Process (Go:1901566)	1402	96	52.08	+	1.84	3.05e-08	4.01e-06
																Maturation Of Ssu-Rrna From Tricistronic Rrna Transcript (Ssu-Rrna, 5.8S Rrna, Lsu-Rrna) (Go:0000462)	35	15	0.64	+	23.37	6.57e-15	8.58e-13	Regulation Of Actin Filament-Based Process (Go:0032970)	386	40	14.34	+	2.79	3.15e-08	4.12e-06
																Protein-Containing Complex Assembly (Go:0065003)	1545	76	28.33	+	2.68	7.96e-15	1.03e-12	Regulation Of Anatomical Structure Morphogenesis (Go:0022603)	1060	78	39.38	+	1.98	4.05e-08	5.25e-06
																Rna Stabilization (Go:0043489)	48	16	0.88	+	18.18	1.99e-14	2.56e-12	Macromolecule Catabolic Process (Go:0009057)	1026	76	38.12	+	1.99	4.19e-08	5.38e-06
																Nuclear Export (Go:0051168)	160	24	2.93	+	8.18	3.64e-14	4.65e-12	Leukocyte Degranulation (Go:0043299)	505	47	18.76	+	2.51	4.3e-08	5.48e-06
																Ribonucleoprotein Complex Export From Nucleus (Go:0071426)	128	22	2.35	+	9.37	3.69e-14	4.67e-12	Wound Healing (Go:0042060)	471	45	17.5	+	2.57	4.55e-08	5.71e-06
																Gene Silencing By Rna (Go:0031047)	86	19	1.58	+	12.05	4.1e-14	5.14e-12	Mrna Processing (Go:0006397)	471	45	17.5	+	2.57	4.55e-08	5.76e-06
																Ribonucleoprotein Complex Localization (Go:0071166)	129	22	2.37	+	9.3	4.25e-14	5.29e-12	Nucleobase-Containing Compound Transport (Go:0015931)	241	30	8.95	+	3.35	4.73e-08	5.89e-06
																Negative Regulation Of Mrna Catabolic Process (Go:1902373)	52	16	0.95	+	16.78	5.62e-14	6.94e-12	Immune Effector Process (Go:0002252)	1072	78	39.82	+	1.96	5.24e-08	6.42e-06
																Mrna Stabilization (Go:0048255)	43	15	0.79	+	19.02	7.61e-14	9.34e-12	Regulation Of Actin Polymerization Or Depolymerization (Go:0008064)	187	26	6.95	+	3.74	5.22e-08	6.45e-06
																Negative Regulation Of Rna Splicing (Go:0033119)	26	13	0.48	+	27.27	9.1e-14	1.11e-11	Response To Stress (Go:0006950)	3484	190	129.43	+	1.47	5.69e-08	6.92e-06
																Protein Export From Nucleus (Go:0006611)	151	23	2.77	+	8.31	9.41e-14	1.14e-11	Positive Regulation Of Organelle Organization (Go:0010638)	619	53	23	+	2.3	7.69e-08	9.15e-06
																Regulation Of Catabolic Process (Go:0009894)	976	56	17.9	+	3.13	1.44e-13	1.72e-11	Rna Splicing, Via Transesterification Reactions With Bulged Adenosine As Nucleophile (Go:0000377)	291	33	10.81	+	3.05	7.66e-08	9.17e-06
																Intracellular Protein Transport (Go:0006886)	989	56	18.14	+	3.09	2.4e-13	2.86e-11	Mrna Splicing, Via Spliceosome (Go:0000398)	291	33	10.81	+	3.05	7.66e-08	9.24e-06
																Nucleocytoplasmic Transport (Go:0006913)	255	28	4.68	+	5.99	3.03e-13	3.57e-11	Platelet Degranulation (Go:0002576)	128	21	4.76	+	4.42	8.53e-08	1.01e-05
																Nuclear Transport (Go:0051169)	258	28	4.73	+	5.92	3.93e-13	4.61e-11	Actomyosin Structure Organization (Go:0031032)	105	19	3.9	+	4.87	9.07e-08	1.06e-05
																Cellular Macromolecule Catabolic Process (Go:0044265)	883	52	16.19	+	3.21	4.63e-13	5.38e-11	Rna Splicing, Via Transesterification Reactions (Go:0000375)	294	33	10.92	+	3.02	9.53e-08	1.11e-05
																Positive Regulation Of Macromolecule Metabolic Process (Go:0010604)	3297	118	60.46	+	1.95	4.82e-13	5.56e-11	Regulation Of Actin Filament Organization (Go:0110053)	266	31	9.88	+	3.14	1.09e-07	1.26e-05
																Mrna-Containing Ribonucleoprotein Complex Export From Nucleus (Go:0071427)	109	19	2	+	9.51	1.68e-12	1.91e-10	Epidermal Cell Differentiation (Go:0009913)	312	34	11.59	+	2.93	1.16e-07	1.33e-05
																Mrna Export From Nucleus (Go:0006406)	109	19	2	+	9.51	1.68e-12	1.93e-10	Keratinocyte Differentiation (Go:0030216)	269	31	9.99	+	3.1	1.37e-07	1.56e-05
																Negative Regulation Of Rna Metabolic Process (Go:0051253)	1309	64	24	+	2.67	2.02e-12	2.28e-10	Cellular Macromolecule Catabolic Process (Go:0044265)	883	67	32.8	+	2.04	1.41e-07	1.59e-05
																Protein-Containing Complex Localization (Go:0031503)	257	27	4.71	+	5.73	2.1e-12	2.36e-10	Membrane Organization (Go:0061024)	852	65	31.65	+	2.05	1.54e-07	1.73e-05
																Negative Regulation Of Nucleobase-Containing Compound Metabolic Process (Go:0045934)	1406	67	25.78	+	2.6	2.6e-12	2.89e-10	Regulation Of Body Fluid Levels (Go:0050878)	489	45	18.17	+	2.48	1.67e-07	1.86e-05
																Posttranscriptional Gene Silencing By Rna (Go:0035194)	58	15	1.06	+	14.1	2.91e-12	3.22e-10	Striated Muscle Cell Development (Go:0055002)	134	21	4.98	+	4.22	1.69e-07	1.87e-05
																Positive Regulation Of Mrna Catabolic Process (Go:0061014)	47	14	0.86	+	16.24	3.11e-12	3.42e-10	Actin-Mediated Cell Contraction (Go:0070252)	88	17	3.27	+	5.2	1.9e-07	2.08e-05
																Establishment Of Protein Localization To Membrane (Go:0090150)	262	27	4.8	+	5.62	3.17e-12	3.46e-10	Leukocyte Activation Involved In Immune Response (Go:0002366)	614	52	22.81	+	2.28	1.9e-07	2.08e-05
																Posttranscriptional Gene Silencing (Go:0016441)	59	15	1.08	+	13.86	3.59e-12	3.89e-10	Cell Activation Involved In Immune Response (Go:0002263)	618	52	22.96	+	2.26	2.1e-07	2.28e-05
																Regulation Of Protein Metabolic Process (Go:0051246)	2747	102	50.37	+	2.02	3.73e-12	4.02e-10	Cellular Developmental Process (Go:0048869)	3734	198	138.72	+	1.43	2.13e-07	2.29e-05
																Negative Regulation Of Mrna Splicing, Via Spliceosome (Go:0048025)	21	11	0.39	+	28.57	5.15e-12	5.5e-10	Response To Abiotic Stimulus (Go:0009628)	1153	80	42.83	+	1.87	2.28e-07	2.44e-05
																Organonitrogen Compound Biosynthetic Process (Go:1901566)	1402	66	25.71	+	2.57	5.31e-12	5.63e-10	Nitrogen Compound Transport (Go:0071705)	1811	112	67.28	+	1.66	2.3e-07	2.44e-05
																Cellular Biosynthetic Process (Go:0044249)	2726	101	49.99	+	2.02	5.6e-12	5.9e-10	Detection Of Chemical Stimulus Involved In Sensory Perception Of Smell (Go:0050911)	432	0	16.05	-	< 0.01	2.55e-07	2.69e-05
																Negative Regulation Of Mrna Processing (Go:0050686)	30	12	0.55	+	21.81	6.66e-12	6.93e-10	Oxidation-Reduction Process (Go:0055114)	960	70	35.66	+	1.96	2.78e-07	2.91e-05
																Mrna Splice Site Selection (Go:0006376)	30	12	0.55	+	21.81	6.66e-12	6.98e-10	Small Molecule Metabolic Process (Go:0044281)	1711	107	63.56	+	1.68	3.11e-07	3.23e-05
																Positive Regulation Of Metabolic Process (Go:0009893)	3568	121	65.43	+	1.85	7.49e-12	7.74e-10	Regulation Of Actin Cytoskeleton Organization (Go:0032956)	343	35	12.74	+	2.75	3.2e-07	3.31e-05
																Protein Localization To Organelle (Go:0033365)	713	44	13.07	+	3.37	8.11e-12	8.33e-10	Regulation Of Cytoskeleton Organization (Go:0051493)	537	47	19.95	+	2.36	3.35e-07	3.44e-05
																Stress Granule Assembly (Go:0034063)	15	10	0.28	+	36.36	8.2e-12	8.37e-10	Muscle Structure Development (Go:0061061)	467	43	17.35	+	2.48	3.43e-07	3.5e-05
																Regulation Of Cellular Protein Metabolic Process (Go:0032268)	2576	97	47.24	+	2.05	8.35e-12	8.46e-10	Regulation Of Protein Complex Assembly (Go:0043254)	442	41	16.42	+	2.5	3.51e-07	3.53e-05
																Macromolecule Catabolic Process (Go:0009057)	1026	54	18.81	+	2.87	9.97e-12	9.98e-10	Cell Differentiation (Go:0030154)	3642	193	135.3	+	1.43	3.49e-07	3.54e-05
																Positive Regulation Of Nucleobase-Containing Compound Metabolic Process (Go:0045935)	1860	78	34.11	+	2.29	9.92e-12	9.99e-10	Epithelial Cell Differentiation (Go:0030855)	671	54	24.93	+	2.17	3.98e-07	3.99e-05
																Organic Substance Biosynthetic Process (Go:1901576)	2845	103	52.17	+	1.97	1.34e-11	1.33e-09	Keratinization (Go:0031424)	225	27	8.36	+	3.23	4.26e-07	4.24e-05
																Mrna Cis Splicing, Via Spliceosome (Go:0045292)	33	12	0.61	+	19.83	1.65e-11	1.63e-09	Ribonucleoprotein Complex Subunit Organization (Go:0071826)	242	28	8.99	+	3.11	5.11e-07	5.05e-05
																Multi-Organism Process (Go:0051704)	2508	94	45.99	+	2.04	2.61e-11	2.56e-09	Nucleobase-Containing Small Molecule Metabolic Process (Go:0055086)	530	46	19.69	+	2.34	5.21e-07	5.12e-05
																Positive Regulation Of Rna Splicing (Go:0033120)	35	12	0.64	+	18.7	2.9e-11	2.83e-09	Ribonucleoprotein Complex Assembly (Go:0022618)	228	27	8.47	+	3.19	5.39e-07	5.26e-05
																Biosynthetic Process (Go:0009058)	2903	103	53.23	+	1.93	3.79e-11	3.67e-09	Cellular Nitrogen Compound Catabolic Process (Go:0044270)	417	39	15.49	+	2.52	5.83e-07	5.65e-05
																Gene Silencing (Go:0016458)	152	20	2.79	+	7.18	4.33e-11	4.18e-09	Mrna-Containing Ribonucleoprotein Complex Export From Nucleus (Go:0071427)	109	18	4.05	+	4.45	6.5e-07	6.23e-05
																Regulation Of Gene Expression, Epigenetic (Go:0040029)	233	24	4.27	+	5.62	5.3e-11	5.08e-09	Mrna Export From Nucleus (Go:0006406)	109	18	4.05	+	4.45	6.5e-07	6.27e-05
																Protein Targeting (Go:0006605)	352	29	6.45	+	4.49	7.53e-11	7.18e-09	Carboxylic Acid Metabolic Process (Go:0019752)	888	65	32.99	+	1.97	6.7e-07	6.31e-05
																Mrna Destabilization (Go:0061157)	29	11	0.53	+	20.69	8.1e-11	7.68e-09	Muscle Cell Development (Go:0055001)	147	21	5.46	+	3.85	6.66e-07	6.34e-05
																Negative Regulation Of Protein Metabolic Process (Go:0051248)	1089	54	19.97	+	2.7	8.38e-11	7.88e-09	Regulation Of Cellular Component Size (Go:0032535)	382	37	14.19	+	2.61	6.78e-07	6.34e-05
																Cellular Macromolecule Localization (Go:0070727)	1571	68	28.81	+	2.36	8.89e-11	8.32e-09	Regulation Of Supramolecular Fiber Organization (Go:1902903)	355	35	13.19	+	2.65	6.7e-07	6.35e-05
																Positive Regulation Of Rna Metabolic Process (Go:0051254)	1699	71	31.15	+	2.28	1.31e-10	1.22e-08	Regulation Of Mrna Metabolic Process (Go:1903311)	325	33	12.07	+	2.73	7.67e-07	7.14e-05
																Rna Destabilization (Go:0050779)	31	11	0.57	+	19.35	1.45e-10	1.34e-08	Response To Hypoxia (Go:0001666)	344	34	12.78	+	2.66	9.17e-07	8.48e-05
																Negative Regulation Of Cellular Catabolic Process (Go:0031330)	247	24	4.53	+	5.3	1.59e-10	1.47e-08	Muscle Organ Development (Go:0007517)	298	31	11.07	+	2.8	1.04e-06	9.53e-05
																Cellular Protein Localization (Go:0034613)	1563	67	28.66	+	2.34	1.7e-10	1.55e-08	Nucleotide Metabolic Process (Go:0009117)	439	40	16.31	+	2.45	1.11e-06	0.000101
																Negative Regulation Of Cellular Protein Metabolic Process (Go:0032269)	1023	51	18.76	+	2.72	2.5e-10	2.27e-08	Epidermis Development (Go:0008544)	413	38	15.34	+	2.48	1.13e-06	0.000103
																Positive Regulation Of Macromolecule Biosynthetic Process (Go:0010557)	1872	75	34.33	+	2.18	2.58e-10	2.33e-08	Cellular Protein Metabolic Process (Go:0044267)	3711	193	137.86	+	1.4	1.15e-06	0.000104
																Unclassified (Unclassified)	3214	19	58.93	-	0.32	3.68e-10	3.29e-08	Positive Regulation Of Biological Process (Go:0048518)	6102	291	226.69	+	1.28	1.2e-06	0.000108
																Biological_Process (Go:0008150)	17782	366	326.07	+	1.12	3.68e-10	3.3e-08	Leukocyte Activation (Go:0045321)	902	65	33.51	+	1.94	1.25e-06	0.000112
																Gene Silencing By Mirna (Go:0035195)	48	12	0.88	+	13.63	6.3e-10	5.59e-08	Response To Oxygen Levels (Go:0070482)	379	36	14.08	+	2.56	1.27e-06	0.000113
																Positive Regulation Of Cellular Biosynthetic Process (Go:0031328)	1959	76	35.92	+	2.12	6.85e-10	6.05e-08	Regulation Of G2/M Transition Of Mitotic Cell Cycle (Go:0010389)	196	24	7.28	+	3.3	1.34e-06	0.000118
																G Protein-Coupled Receptor Signaling Pathway (Go:0007186)	1319	1	24.19	-	0.04	7.27e-10	6.39e-08	Nucleoside Phosphate Metabolic Process (Go:0006753)	447	40	16.61	+	2.41	1.38e-06	0.000121
																Establishment Of Protein Localization To Organelle (Go:0072594)	418	30	7.66	+	3.91	7.78e-10	6.8e-08	Protein Folding (Go:0006457)	226	26	8.4	+	3.1	1.43e-06	0.000124
																System Process (Go:0003008)	1937	6	35.52	-	0.17	9.08e-10	7.84e-08	Protein Metabolic Process (Go:0019538)	4311	218	160.15	+	1.36	1.41e-06	0.000124
																Regulation Of Translational Initiation (Go:0006446)	77	14	1.41	+	9.92	9.06e-10	7.87e-08	Sensory Perception Of Smell (Go:0007608)	462	1	17.16	-	0.06	1.5e-06	0.000129
																Maturation Of Lsu-Rrna (Go:0000470)	20	9	0.37	+	24.54	1.32e-09	1.14e-07	Response To Chemical (Go:0042221)	4391	221	163.13	+	1.35	1.66e-06	0.000143
																Regulation Of Biological Process (Go:0050789)	11621	272	213.09	+	1.28	1.45e-09	1.24e-07	Regulation Of Actin Filament Depolymerization (Go:0030834)	50	12	1.86	+	6.46	1.71e-06	0.000146
																Positive Regulation Of Nitrogen Compound Metabolic Process (Go:0051173)	3130	104	57.39	+	1.81	1.52e-09	1.3e-07	Cellular Response To Endogenous Stimulus (Go:0071495)	1154	77	42.87	+	1.8	1.76e-06	0.000149
																Negative Regulation Of Catabolic Process (Go:0009895)	303	25	5.56	+	4.5	1.54e-09	1.3e-07	Regulation Of Metabolic Process (Go:0019222)	6662	312	247.49	+	1.26	1.78e-06	0.000151
																Positive Regulation Of Biosynthetic Process (Go:0009891)	1991	76	36.51	+	2.08	1.54e-09	1.3e-07	Actin Polymerization Or Depolymerization (Go:0008154)	51	12	1.89	+	6.33	2.04e-06	0.000172
																Intracellular Transport (Go:0046907)	1551	64	28.44	+	2.25	2.1e-09	1.76e-07	Cardiac Myofibril Assembly (Go:0055003)	25	9	0.93	+	9.69	2.17e-06	0.000182
																Positive Regulation Of Mrna Processing (Go:0050685)	31	10	0.57	+	17.59	2.18e-09	1.81e-07	Regulation Of Anatomical Structure Size (Go:0090066)	512	43	19.02	+	2.26	2.28e-06	0.00019
																Ribosomal Large Subunit Assembly (Go:0000027)	32	10	0.59	+	17.04	2.81e-09	2.33e-07	Regulation Of Localization (Go:0032879)	2702	148	100.38	+	1.47	2.32e-06	0.000192
																Nitrogen Compound Transport (Go:0071705)	1811	70	33.21	+	2.11	5.1e-09	4.2e-07	Response To Decreased Oxygen Levels (Go:0036293)	355	34	13.19	+	2.58	2.36e-06	0.000193
																Nervous System Process (Go:0050877)	1366	2	25.05	-	0.08	5.33e-09	4.37e-07	Hemostasis (Go:0007599)	295	30	10.96	+	2.74	2.35e-06	0.000194
																Small Molecule Metabolic Process (Go:0044281)	1711	5	31.37	-	0.16	6.51e-09	5.3e-07	Biological Regulation (Go:0065007)	12307	523	457.2	+	1.14	2.4e-06	0.000195
																Positive Regulation Of Cellular Metabolic Process (Go:0031325)	3270	105	59.96	+	1.75	7.34e-09	5.95e-07	Non-Canonical Wnt Signaling Pathway (Go:0035567)	134	19	4.98	+	3.82	2.48e-06	0.000201
																Cellular Macromolecule Metabolic Process (Go:0044260)	5065	144	92.88	+	1.55	9.56e-09	7.71e-07	Myosin Filament Organization (Go:0031033)	12	7	0.45	+	15.7	2.55e-06	0.000204
																Cellular Component Assembly (Go:0022607)	2473	85	45.35	+	1.87	1.81e-08	1.45e-06	Myosin Filament Assembly (Go:0031034)	12	7	0.45	+	15.7	2.55e-06	0.000205
																Positive Regulation Of Mrna Splicing, Via Spliceosome (Go:0048026)	21	8	0.39	+	20.78	3.17e-08	2.53e-06	Regulation Of Protein Depolymerization (Go:1901879)	85	15	3.16	+	4.75	2.67e-06	0.000214
																Organelle Assembly (Go:0070925)	714	37	13.09	+	2.83	3.45e-08	2.74e-06	Response To Endogenous Stimulus (Go:0009719)	1430	90	53.12	+	1.69	2.73e-06	0.000217
																Macromolecule Localization (Go:0033036)	2444	83	44.82	+	1.85	4.17e-08	3.3e-06	Regulation Of Rna Splicing (Go:0043484)	136	19	5.05	+	3.76	3.01e-06	0.000238
																Protein Transport (Go:0015031)	1490	59	27.32	+	2.16	4.34e-08	3.42e-06	Cellular Response To Organic Cyclic Compound (Go:0071407)	478	41	17.76	+	2.31	3.14e-06	0.000247
																Establishment Of Localization In Cell (Go:0051649)	1803	67	33.06	+	2.03	4.7e-08	3.68e-06	Energy Derivation By Oxidation Of Organic Compounds (Go:0015980)	238	26	8.84	+	2.94	3.39e-06	0.000266
																Sensory Perception (Go:0007600)	950	0	17.42	-	< 0.01	5.06e-08	3.92e-06	Regulation Of Cell-Substrate Adhesion (Go:0010810)	208	24	7.73	+	3.11	3.43e-06	0.000267
																Protein Localization To Cytoplasmic Stress Granule (Go:1903608)	7	6	0.13	+	46.74	5.06e-08	3.94e-06	Cellular Response To Cytokine Stimulus (Go:0071345)	990	68	36.78	+	1.85	3.59e-06	0.000278
																Establishment Of Protein Localization (Go:0045184)	1572	61	28.83	+	2.12	5.33e-08	4.11e-06	Regulation Of Cell Death (Go:0010941)	1677	101	62.3	+	1.62	3.72e-06	0.000287
																Phosphorus Metabolic Process (Go:0006793)	2169	11	39.77	-	0.28	5.46e-08	4.19e-06	Regulation Of Multicellular Organismal Process (Go:0051239)	3091	164	114.83	+	1.43	3.83e-06	0.000292
																Phosphate-Containing Compound Metabolic Process (Go:0006796)	2142	11	39.28	-	0.28	7.66e-08	5.85e-06	Nucleobase-Containing Compound Catabolic Process (Go:0034655)	367	34	13.63	+	2.49	3.81e-06	0.000293
																Positive Regulation Of Biological Process (Go:0048518)	6102	162	111.89	+	1.45	8.89e-08	6.76e-06	Response To Cytokine (Go:0034097)	1078	72	40.05	+	1.8	4.02e-06	0.000306
																Peptide Transport (Go:0015833)	1515	59	27.78	+	2.12	9.65e-08	7.3e-06	Cellular Component Disassembly (Go:0022411)	387	35	14.38	+	2.43	4.22e-06	0.000319
																Ion Transport (Go:0006811)	1337	3	24.52	-	0.12	9.76e-08	7.35e-06	Response To Organonitrogen Compound (Go:0010243)	923	64	34.29	+	1.87	4.25e-06	0.00032
																Amide Transport (Go:0042886)	1547	59	28.37	+	2.08	1.44e-07	1.08e-05	Mrna Catabolic Process (Go:0006402)	211	24	7.84	+	3.06	4.29e-06	0.000321
																Alternative Mrna Splicing, Via Spliceosome (Go:0000380)	17	7	0.31	+	22.46	1.54e-07	1.15e-05	Protein-Containing Complex Localization (Go:0031503)	257	27	9.55	+	2.83	4.31e-06	0.000321
																Cytoplasmic Translational Initiation (Go:0002183)	27	8	0.5	+	16.16	1.58e-07	1.17e-05	Ribose Phosphate Metabolic Process (Go:0019693)	330	32	12.26	+	2.61	4.41e-06	0.000328
																Positive Regulation Of Cellular Process (Go:0048522)	5342	145	97.96	+	1.48	1.82e-07	1.35e-05	Rna Catabolic Process (Go:0006401)	242	26	8.99	+	2.89	4.47e-06	0.00033
																Protein Localization To Membrane (Go:0072657)	480	28	8.8	+	3.18	1.84e-07	1.35e-05	Blood Coagulation (Go:0007596)	290	29	10.77	+	2.69	4.66e-06	0.000342
																Cellular Localization (Go:0051641)	2408	80	44.16	+	1.81	2.07e-07	1.51e-05	Ribosome Biogenesis (Go:0042254)	290	29	10.77	+	2.69	4.66e-06	0.000343
																Regulation Of Mrna Binding (Go:1902415)	10	6	0.18	+	32.72	2.25e-07	1.64e-05	Intermediate Filament Cytoskeleton Organization (Go:0045104)	46	11	1.71	+	6.44	4.75e-06	0.000346
																Regulation Of Cytoplasmic Translation (Go:2000765)	29	8	0.53	+	15.04	2.51e-07	1.82e-05	Oxoacid Metabolic Process (Go:0043436)	978	67	36.33	+	1.84	4.78e-06	0.000347
																Biological Regulation (Go:0065007)	12307	275	225.67	+	1.22	2.67e-07	1.93e-05	Purine Ribonucleotide Metabolic Process (Go:0009150)	307	30	11.41	+	2.63	4.89e-06	0.000353
																Production Of Mirnas Involved In Gene Silencing By Mirna (Go:0035196)	30	8	0.55	+	14.54	3.13e-07	2.25e-05	Regulation Of Cell Cycle G2/M Phase Transition (Go:1902749)	213	24	7.91	+	3.03	4.96e-06	0.000357
																Ribosomal Small Subunit Assembly (Go:0000028)	20	7	0.37	+	19.09	3.78e-07	2.71e-05	Regulation Of Biological Process (Go:0050789)	11621	496	431.72	+	1.15	5.13e-06	0.000367
																Crd-Mediated Mrna Stabilization (Go:0070934)	5	5	0.09	+	54.54	4.32e-07	3.07e-05	Coagulation (Go:0050817)	292	29	10.85	+	2.67	5.27e-06	0.000375
																Maturation Of 5.8S Rrna From Tricistronic Rrna Transcript (Ssu-Rrna, 5.8S Rrna, Lsu-Rrna) (Go:0000466)	21	7	0.39	+	18.18	4.97e-07	3.52e-05	Striated Muscle Cell Differentiation (Go:0051146)	199	23	7.39	+	3.11	5.32e-06	0.000377
																Regulation Of Rna Binding (Go:1905214)	12	6	0.22	+	27.27	5.07e-07	3.58e-05	Muscle Tissue Morphogenesis (Go:0060415)	79	14	2.93	+	4.77	5.49e-06	0.000387
																Translational Termination (Go:0006415)	97	12	1.78	+	6.75	6.38e-07	4.49e-05	Skeletal Muscle Thin Filament Assembly (Go:0030240)	14	7	0.52	+	13.46	5.52e-06	0.000388
																Negative Regulation Of Cellular Process (Go:0048523)	4648	128	85.23	+	1.5	6.81e-07	4.77e-05	Detection Of Chemical Stimulus Involved In Sensory Perception (Go:0050907)	482	2	17.91	-	0.11	5.63e-06	0.000394
																Dsrna Processing (Go:0031050)	34	8	0.62	+	12.83	7.1e-07	4.93e-05	Intermediate Filament-Based Process (Go:0045103)	47	11	1.75	+	6.3	5.68e-06	0.000396
																Production Of Small Rna Involved In Gene Silencing By Rna (Go:0070918)	34	8	0.62	+	12.83	7.1e-07	4.95e-05	Organic Substance Transport (Go:0071702)	2180	123	80.99	+	1.52	5.92e-06	0.000407
																Maturation Of Lsu-Rrna From Tricistronic Rrna Transcript (Ssu-Rrna, 5.8S Rrna, Lsu-Rrna) (Go:0000463)	13	6	0.24	+	25.17	7.3e-07	5.02e-05	Mrna Transport (Go:0051028)	157	20	5.83	+	3.43	5.89e-06	0.000409
																Viral Translation (Go:0019081)	13	6	0.24	+	25.17	7.3e-07	5.04e-05	Cell Death (Go:0008219)	1073	71	39.86	+	1.78	5.92e-06	0.000409
																Osteoblast Differentiation (Go:0001649)	119	13	2.18	+	5.96	7.97e-07	5.46e-05	Detection Of Stimulus Involved In Sensory Perception (Go:0050906)	538	3	19.99	-	0.15	5.99e-06	0.00041
																Positive Regulation Of Gene Silencing By Mirna (Go:2000637)	23	7	0.42	+	16.6	8.28e-07	5.64e-05	Response To Inorganic Substance (Go:0010035)	533	43	19.8	+	2.17	6.24e-06	0.000425
																Lipid Metabolic Process (Go:0006629)	1195	3	21.91	-	0.14	8.87e-07	6.02e-05	Organic Substance Biosynthetic Process (Go:1901576)	2845	152	105.69	+	1.44	6.34e-06	0.00043
																Protein Localization (Go:0008104)	2111	71	38.71	+	1.83	9.25e-07	6.25e-05	Regulation Of Developmental Process (Go:0050793)	2551	139	94.77	+	1.47	6.65e-06	0.000449
																Cellular Lipid Metabolic Process (Go:0044255)	948	1	17.38	-	0.06	1e-06	6.72e-05	Ribonucleotide Metabolic Process (Go:0009259)	322	31	11.96	+	2.59	6.81e-06	0.000459
																Signaling (Go:0023052)	5293	57	97.06	-	0.59	1e-06	6.73e-05	Response To Nutrient (Go:0007584)	218	24	8.1	+	2.96	7.1e-06	0.000476
																Positive Regulation Of Posttranscriptional Gene Silencing (Go:0060148)	24	7	0.44	+	15.91	1.05e-06	7.03e-05	Protein Complex Oligomerization (Go:0051259)	515	42	19.13	+	2.2	7.23e-06	0.000478
																Translational Elongation (Go:0006414)	125	13	2.29	+	5.67	1.32e-06	8.8e-05	Pattern Specification Process (Go:0007389)	422	1	15.68	-	0.06	7.16e-06	0.000478
																Cell Communication (Go:0007154)	5401	59	99.04	-	0.6	1.54e-06	0.000102	Response To Nitrogen Compound (Go:1901698)	1016	68	37.74	+	1.8	7.21e-06	0.000479
																3'-Utr-Mediated Mrna Destabilization (Go:0061158)	16	6	0.29	+	20.45	1.92e-06	0.000126	Aromatic Compound Catabolic Process (Go:0019439)	432	37	16.05	+	2.31	7.39e-06	0.000487
																Maturation Of 5.8S Rrna (Go:0000460)	27	7	0.5	+	14.14	2.06e-06	0.000135	Biosynthetic Process (Go:0009058)	2903	154	107.85	+	1.43	7.64e-06	0.000501
																Positive Regulation Of Rna Export From Nucleus (Go:0046833)	8	5	0.15	+	34.08	2.11e-06	0.000137	Regulation Of Cellular Amide Metabolic Process (Go:0034248)	392	35	14.56	+	2.4	7.77e-06	0.000508
																Positive Regulation Of Mrna Binding (Go:1902416)	8	5	0.15	+	34.08	2.11e-06	0.000138	Golgi Vesicle Transport (Go:0048193)	365	33	13.56	+	2.43	8.06e-06	0.000522
																Organic Substance Transport (Go:0071702)	2180	71	39.97	+	1.78	3.12e-06	0.000202	Organic Cyclic Compound Catabolic Process (Go:1901361)	466	39	17.31	+	2.25	8.02e-06	0.000522
																Positive Regulation Of Rig-I Signaling Pathway (Go:1900246)	9	5	0.17	+	30.3	3.23e-06	0.000207	Purine Nucleotide Metabolic Process (Go:0006163)	328	31	12.19	+	2.54	8.2e-06	0.000529
																Positive Regulation Of Rna Binding (Go:1905216)	9	5	0.17	+	30.3	3.23e-06	0.000208	Heterocycle Catabolic Process (Go:0046700)	416	36	15.45	+	2.33	8.38e-06	0.000539
																Positive Regulation Of Nucleobase-Containing Compound Transport (Go:0032241)	9	5	0.17	+	30.3	3.23e-06	0.000209	Cell Development (Go:0048468)	1603	96	59.55	+	1.61	8.63e-06	0.000553
																Cellular Protein Complex Disassembly (Go:0043624)	138	13	2.53	+	5.14	3.64e-06	0.000232	Programmed Cell Death (Go:0012501)	1038	69	38.56	+	1.79	8.77e-06	0.000559
																Positive Regulation Of Multi-Organism Process (Go:0043902)	185	15	3.39	+	4.42	3.69e-06	0.000235	Organic Acid Metabolic Process (Go:0006082)	999	67	37.11	+	1.81	8.92e-06	0.000567
																Carbohydrate Derivative Metabolic Process (Go:1901135)	997	2	18.28	-	0.11	3.82e-06	0.000241	Regulation Of Transport (Go:0051049)	1829	106	67.95	+	1.56	8.99e-06	0.000569
																3'-Utr-Mediated Mrna Stabilization (Go:0070935)	19	6	0.35	+	17.22	4.35e-06	0.000274	Ncrna Metabolic Process (Go:0034660)	470	39	17.46	+	2.23	9.1e-06	0.000573
																Intracellular Estrogen Receptor Signaling Pathway (Go:0030520)	20	6	0.37	+	16.36	5.56e-06	0.000349	G Protein-Coupled Receptor Signaling Pathway (Go:0007186)	1319	21	49	-	0.43	9.16e-06	0.000575
																Cation Transport (Go:0006812)	835	1	15.31	-	0.07	6.73e-06	0.000421	Positive Regulation Of Transport (Go:0051050)	965	65	35.85	+	1.81	9.65e-06	0.000603
																Positive Regulation Of Nucleocytoplasmic Transport (Go:0046824)	65	9	1.19	+	7.55	7.14e-06	0.000444	Muscle Fiber Development (Go:0048747)	61	12	2.27	+	5.3	1.01e-05	0.000631
																Regulation Of Cellular Process (Go:0050794)	10904	244	199.94	+	1.22	8.82e-06	0.000547	Retrograde Vesicle-Mediated Transport, Golgi To Endoplasmic Reticulum (Go:0006890)	84	14	3.12	+	4.49	1.02e-05	0.000635
																Proteolysis (Go:0006508)	1269	5	23.27	-	0.21	9.65e-06	0.000596	Skeletal Myofibril Assembly (Go:0014866)	16	7	0.59	+	11.78	1.09e-05	0.000675
																Protein-Containing Complex Disassembly (Go:0032984)	229	16	4.2	+	3.81	1.04e-05	0.000637	Wnt Signaling Pathway, Planar Cell Polarity Pathway (Go:0060071)	97	15	3.6	+	4.16	1.11e-05	0.000685
																Mitochondrial Translational Elongation (Go:0070125)	88	10	1.61	+	6.2	1.09e-05	0.00067	Organelle Localization (Go:0051640)	597	46	22.18	+	2.07	1.15e-05	0.000702
																Mitochondrial Translational Termination (Go:0070126)	89	10	1.63	+	6.13	1.2e-05	0.000731	Cell Junction Assembly (Go:0034329)	165	20	6.13	+	3.26	1.15e-05	0.000703
																Viral Translational Termination-Reinitiation (Go:0075525)	5	4	0.09	+	43.63	1.21e-05	0.000739	Nuclear-Transcribed Mrna Catabolic Process (Go:0000956)	195	22	7.24	+	3.04	1.2e-05	0.000728
																Cytoplasmic Mrna Processing Body Assembly (Go:0033962)	13	5	0.24	+	20.98	1.3e-05	0.000789	Regulation Of Programmed Cell Death (Go:0043067)	1553	93	57.69	+	1.61	1.21e-05	0.000736
																Rna Phosphodiester Bond Hydrolysis (Go:0090501)	159	13	2.92	+	4.46	1.51e-05	0.00091	Detection Of Chemical Stimulus (Go:0009593)	518	3	19.24	-	0.16	1.22e-05	0.000739
																Nucleic Acid Phosphodiester Bond Hydrolysis (Go:0090305)	294	18	5.39	+	3.34	1.6e-05	0.000964	Cell Morphogenesis (Go:0000902)	697	51	25.89	+	1.97	1.25e-05	0.000753
																Ion Transmembrane Transport (Go:0034220)	905	2	16.59	-	0.12	1.66e-05	0.000996	Cellular Protein Complex Disassembly (Go:0043624)	138	18	5.13	+	3.51	1.28e-05	0.000764
																Formation Of Cytoplasmic Translation Initiation Complex (Go:0001732)	14	5	0.26	+	19.48	1.74e-05	0.00104	Regulation Of Establishment Of Protein Localization (Go:0070201)	733	53	27.23	+	1.95	1.28e-05	0.000764
																Dna Geometric Change (Go:0032392)	94	10	1.72	+	5.8	1.85e-05	0.0011	Ephrin Receptor Signaling Pathway (Go:0048013)	86	14	3.19	+	4.38	1.3e-05	0.000768
																Regulation Of Viral Genome Replication (Go:0045069)	94	10	1.72	+	5.8	1.85e-05	0.0011	Muscle Organ Morphogenesis (Go:0048644)	86	14	3.19	+	4.38	1.3e-05	0.000771
																Regulation Of Rna Export From Nucleus (Go:0046831)	15	5	0.28	+	18.18	2.29e-05	0.00135	Regulation Of Protein Localization (Go:0032880)	999	66	37.11	+	1.78	1.39e-05	0.000818
																Organophosphate Metabolic Process (Go:0019637)	876	2	16.06	-	0.12	2.36e-05	0.00139	Nucleotide Biosynthetic Process (Go:0009165)	244	25	9.06	+	2.76	1.43e-05	0.000841
																Organic Acid Metabolic Process (Go:0006082)	999	3	18.32	-	0.16	2.42e-05	0.00142	Cellular Biosynthetic Process (Go:0044249)	2726	145	101.27	+	1.43	1.5e-05	0.000874
																Signal Transduction (Go:0007165)	4960	57	90.95	-	0.63	2.64e-05	0.00154	Cardiac Muscle Fiber Development (Go:0048739)	17	7	0.63	+	11.08	1.49e-05	0.000876
																Positive Regulation Of Viral Life Cycle (Go:1903902)	60	8	1.1	+	7.27	2.96e-05	0.00172	Protein-Containing Complex Disassembly (Go:0032984)	229	24	8.51	+	2.82	1.5e-05	0.000877
																Locomotion (Go:0040011)	1279	6	23.45	-	0.26	3.02e-05	0.00175	Positive Regulation Of Establishment Of Protein Localization (Go:1904951)	443	37	16.46	+	2.25	1.52e-05	0.000881
																Regulation Of Signaling Receptor Activity (Go:0010469)	611	0	11.2	-	< 0.01	3.17e-05	0.00183	Regulation Of Mitotic Cell Cycle Phase Transition (Go:1901990)	414	35	15.38	+	2.28	1.67e-05	0.000962
																Response To Virus (Go:0009615)	283	17	5.19	+	3.28	3.45e-05	0.00198	Cell-Substrate Adhesion (Go:0031589)	170	20	6.32	+	3.17	1.7e-05	0.000979
																Oxoacid Metabolic Process (Go:0043436)	978	3	17.93	-	0.17	3.48e-05	0.002	Negative Regulation Of Cellular Process (Go:0048523)	4648	225	172.67	+	1.3	1.74e-05	0.000997
																Regulation Of Nucleobase-Containing Compound Transport (Go:0032239)	17	5	0.31	+	16.04	3.77e-05	0.00215	Striated Muscle Myosin Thick Filament Assembly (Go:0071688)	11	6	0.41	+	14.68	1.83e-05	0.00104
																Regulation Of Telomere Maintenance (Go:0032204)	82	9	1.5	+	5.99	3.87e-05	0.0022	Skeletal Muscle Myosin Thick Filament Assembly (Go:0030241)	11	6	0.41	+	14.68	1.83e-05	0.00104
																Regulation Of Viral Process (Go:0050792)	202	14	3.7	+	3.78	4e-05	0.00227	Platelet Aggregation (Go:0070527)	44	10	1.63	+	6.12	1.88e-05	0.00106
																Positive Regulation Of Viral Process (Go:0048524)	104	10	1.91	+	5.24	4.12e-05	0.00233	Regulation Of Translation (Go:0006417)	347	31	12.89	+	2.4	1.86e-05	0.00106
																Rna Secondary Structure Unwinding (Go:0010501)	8	4	0.15	+	27.27	4.57e-05	0.00256	Nucleoside Phosphate Biosynthetic Process (Go:1901293)	249	25	9.25	+	2.7	1.96e-05	0.0011
																Endonucleolytic Cleavage In Its1 To Separate Ssu-Rrna From 5.8S Rrna And Lsu-Rrna From Tricistronic Rrna Transcript (Ssu-Rrna, 5.8S Rrna, Lsu-Rrna) (Go:0000447)	8	4	0.15	+	27.27	4.57e-05	0.00257	Immune System Process (Go:0002376)	2740	145	101.79	+	1.42	2e-05	0.00112
																Protein Modification Process (Go:0036211)	3088	30	56.62	-	0.53	5.6e-05	0.00312	Regulation Of Apoptotic Process (Go:0042981)	1534	91	56.99	+	1.6	2.06e-05	0.00115
																Cellular Protein Modification Process (Go:0006464)	3088	30	56.62	-	0.53	5.6e-05	0.00313	Epithelium Development (Go:0060429)	1091	70	40.53	+	1.73	2.07e-05	0.00116
																Regulation Of Rig-I Signaling Pathway (Go:0039535)	19	5	0.35	+	14.35	5.91e-05	0.00328	Animal Organ Regeneration (Go:0031100)	78	13	2.9	+	4.49	2.11e-05	0.00117
																Regulation Of Nucleocytoplasmic Transport (Go:0046822)	110	10	2.02	+	4.96	6.38e-05	0.00353	Drug Metabolic Process (Go:0017144)	486	39	18.05	+	2.16	2.15e-05	0.00119
																Regulation Of Transcription By Rna Polymerase I (Go:0006356)	33	6	0.61	+	9.92	6.47e-05	0.00355	Negative Regulation Of Metabolic Process (Go:0009892)	2846	149	105.73	+	1.41	2.18e-05	0.0012
																Adaptive Immune Response (Go:0002250)	555	0	10.18	-	< 0.01	6.46e-05	0.00356	Homotypic Cell-Cell Adhesion (Go:0034109)	56	11	2.08	+	5.29	2.39e-05	0.00131
																Negative Regulation Of Cytoplasmic Translation (Go:2000766)	9	4	0.17	+	24.24	6.51e-05	0.00356	Purine-Containing Compound Metabolic Process (Go:0072521)	363	32	13.49	+	2.37	2.44e-05	0.00133
																Animal Organ Morphogenesis (Go:0009887)	930	3	17.05	-	0.18	6.98e-05	0.00381	Positive Regulation Of Cellular Process (Go:0048522)	5342	252	198.45	+	1.27	2.44e-05	0.00133
																Mitochondrial Translation (Go:0032543)	112	10	2.05	+	4.87	7.34e-05	0.00399	Cellular Response To Organonitrogen Compound (Go:0071417)	523	41	19.43	+	2.11	2.52e-05	0.00137
																Mitochondrial Gene Expression (Go:0140053)	137	11	2.51	+	4.38	7.91e-05	0.00428	Cardiac Muscle Tissue Morphogenesis (Go:0055008)	68	12	2.53	+	4.75	2.64e-05	0.00143
																Organic Substance Catabolic Process (Go:1901575)	1734	55	31.8	+	1.73	8.48e-05	0.00458	Regulation Of Protein Polymerization (Go:0032271)	222	23	8.25	+	2.79	2.66e-05	0.00143
																Positive Regulation Of Viral Genome Replication (Go:0045070)	35	6	0.64	+	9.35	8.65e-05	0.00465	Positive Regulation Of Protein Depolymerization (Go:1901881)	19	7	0.71	+	9.92	2.67e-05	0.00144
																Ires-Dependent Viral Translational Initiation (Go:0075522)	10	4	0.18	+	21.81	8.98e-05	0.0048	Positive Regulation Of Cytoskeleton Organization (Go:0051495)	223	23	8.28	+	2.78	2.83e-05	0.00151
																Positive Regulation Of Cytoplasmic Translation (Go:2000767)	10	4	0.18	+	21.81	8.98e-05	0.00481	Cellular Response To Nitrogen Compound (Go:1901699)	588	44	21.84	+	2.01	2.83e-05	0.00152
																Sensory Perception Of Chemical Stimulus (Go:0007606)	534	0	9.79	-	< 0.01	9.61e-05	0.00512	Leukocyte Mediated Immunity (Go:0002443)	760	53	28.23	+	1.88	2.86e-05	0.00152
																Detection Of Stimulus Involved In Sensory Perception (Go:0050906)	538	0	9.87	-	< 0.01	9.75e-05	0.00517	Cell Adhesion (Go:0007155)	919	61	34.14	+	1.79	2.97e-05	0.00158
																Cell-Cell Signaling (Go:0007267)	1093	5	20.04	-	0.25	0.0001	0.0053	Pyruvate Metabolic Process (Go:0006090)	69	12	2.56	+	4.68	3e-05	0.00159
																Positive Regulation Of Transcription By Rna Polymerase I (Go:0045943)	22	5	0.4	+	12.39	0.000107	0.00563	Muscle Cell Differentiation (Go:0042692)	240	24	8.92	+	2.69	3.03e-05	0.00159
																Regulation Of Viral-Induced Cytoplasmic Pattern Recognition Receptor Signaling Pathway (Go:0039531)	22	5	0.4	+	12.39	0.000107	0.00564	Biological Adhesion (Go:0022610)	925	61	34.36	+	1.78	3.24e-05	0.0017
																Mrna Cleavage (Go:0006379)	22	5	0.4	+	12.39	0.000107	0.00566	Positive Regulation Of Cell-Substrate Adhesion (Go:0010811)	121	16	4.5	+	3.56	3.29e-05	0.00172
																Regulation Of Mrna Stability Involved In Response To Stress (Go:0010610)	3	3	0.06	+	54.54	0.000111	0.00573	Positive Regulation Of Cell Morphogenesis Involved In Differentiation (Go:0010770)	150	18	5.57	+	3.23	3.5e-05	0.00183
																Endonucleolytic Cleavage To Generate Mature 5'-End Of Ssu-Rrna From (Ssu-Rrna, 5.8S Rrna, Lsu-Rrna) (Go:0000472)	3	3	0.06	+	54.54	0.000111	0.00575	Cell-Cell Signaling By Wnt (Go:0198738)	354	31	13.15	+	2.36	3.62e-05	0.00188
																Dendritic Transport Of Ribonucleoprotein Complex (Go:0098961)	3	3	0.06	+	54.54	0.000111	0.00577	Wnt Signaling Pathway (Go:0016055)	354	31	13.15	+	2.36	3.62e-05	0.00188
																Dendritic Transport Of Messenger Ribonucleoprotein Complex (Go:0098963)	3	3	0.06	+	54.54	0.000111	0.00579	Regulation Of Macromolecule Metabolic Process (Go:0060255)	6141	283	228.14	+	1.24	3.69e-05	0.00191
																Rrna 5'-End Processing (Go:0000967)	3	3	0.06	+	54.54	0.000111	0.00581	Small Molecule Catabolic Process (Go:0044282)	429	35	15.94	+	2.2	3.72e-05	0.00192
																Regulation Of Viral Life Cycle (Go:1903900)	144	11	2.64	+	4.17	0.00012	0.00614	Positive Regulation Of Actin Filament Depolymerization (Go:0030836)	13	6	0.48	+	12.42	3.77e-05	0.00193
																Endonucleolytic Cleavage Involved In Rrna Processing (Go:0000478)	11	4	0.2	+	19.83	0.000121	0.00616	Cell Morphogenesis Involved In Differentiation (Go:0000904)	541	41	20.1	+	2.04	3.81e-05	0.00195
																Endonucleolytic Cleavage Of Tricistronic Rrna Transcript (Ssu-Rrna, 5.8S Rrna, Lsu-Rrna) (Go:0000479)	11	4	0.2	+	19.83	0.000121	0.00618	Ribose Phosphate Biosynthetic Process (Go:0046390)	166	19	6.17	+	3.08	3.87e-05	0.00197
																Cellular Catabolic Process (Go:0044248)	1747	55	32.03	+	1.72	0.000126	0.00642	Organelle Assembly (Go:0070925)	714	50	26.53	+	1.89	4.07e-05	0.00207
																Spliceosomal Snrnp Assembly (Go:0000387)	38	6	0.7	+	8.61	0.00013	0.00658	Cardiac Muscle Cell Development (Go:0055013)	60	11	2.23	+	4.93	4.18e-05	0.00211
																Inorganic Ion Transmembrane Transport (Go:0098660)	649	1	11.9	-	0.08	0.000137	0.00691	Regulation Of Actin Filament Polymerization (Go:0030833)	167	19	6.2	+	3.06	4.17e-05	0.00211
																Carboxylic Acid Metabolic Process (Go:0019752)	888	3	16.28	-	0.18	0.000143	0.00719	Platelet Activation (Go:0030168)	138	17	5.13	+	3.32	4.25e-05	0.00214
																Vesicle-Mediated Transport (Go:0016192)	1917	15	35.15	-	0.43	0.000145	0.00726	Tissue Morphogenesis (Go:0048729)	555	42	20.62	+	2.04	4.33e-05	0.00217
																Detection Of Chemical Stimulus (Go:0009593)	518	0	9.5	-	< 0.01	0.000146	0.00729	Regulation Of Establishment Of Planar Polarity (Go:0090175)	111	15	4.12	+	3.64	4.59e-05	0.0023
																Ion Homeostasis (Go:0050801)	779	2	14.28	-	0.14	0.000154	0.00767	Cell-Matrix Adhesion (Go:0007160)	125	16	4.64	+	3.45	4.68e-05	0.00234
																Regulation Of Symbiosis, Encompassing Mutualism Through Parasitism (Go:0043903)	231	14	4.24	+	3.31	0.000154	0.00767	Regulation Of Catalytic Activity (Go:0050790)	2309	124	85.78	+	1.45	4.79e-05	0.00237
																Pre-Mrna Cleavage Required For Polyadenylation (Go:0098789)	12	4	0.22	+	18.18	0.000159	0.00787	Sensory Perception Of Chemical Stimulus (Go:0007606)	534	4	19.84	-	0.2	4.78e-05	0.00238
																Regulation Of Locomotion (Go:0040012)	963	4	17.66	-	0.23	0.00017	0.00838	Regulation Of Establishment Of Protein Localization To Mitochondrion (Go:1903747)	73	12	2.71	+	4.42	4.9e-05	0.00242
																Regulation Of Cellular Component Movement (Go:0051270)	969	4	17.77	-	0.23	0.000171	0.00843	Protein Tetramerization (Go:0051262)	140	17	5.2	+	3.27	5.01e-05	0.00247
																Positive Regulation Of Cellular Catabolic Process (Go:0031331)	358	18	6.56	+	2.74	0.000177	0.00869	Substrate Adhesion-Dependent Cell Spreading (Go:0034446)	40	9	1.49	+	6.06	5.26e-05	0.00258
																Metal Ion Transport (Go:0030001)	636	1	11.66	-	0.09	0.000203	0.00992	Heart Process (Go:0003015)	99	14	3.68	+	3.81	5.24e-05	0.00258
																Fibroblast Growth Factor Receptor Signaling Pathway (Go:0008543)	81	8	1.49	+	5.39	0.000204	0.00995	Rrna Metabolic Process (Go:0016072)	217	22	8.06	+	2.73	5.31e-05	0.00259
																Mrna Cleavage Involved In Mrna Processing (Go:0098787)	13	4	0.24	+	16.78	0.000205	0.00995	Regulation Of Protein Complex Disassembly (Go:0043244)	113	15	4.2	+	3.57	5.52e-05	0.00269
																Dna Duplex Unwinding (Go:0032508)	84	8	1.54	+	5.19	0.000256	0.0124	Regeneration (Go:0031099)	156	18	5.8	+	3.11	5.58e-05	0.0027
																Organonitrogen Compound Catabolic Process (Go:1901565)	1038	5	19.03	-	0.26	0.000278	0.0134	Purine Nucleotide Biosynthetic Process (Go:0006164)	156	18	5.8	+	3.11	5.58e-05	0.00271
																Regulation Of Nucleic Acid-Templated Transcription (Go:1903506)	3580	94	65.65	+	1.43	0.000286	0.0138	Heart Contraction (Go:0060047)	87	13	3.23	+	4.02	5.81e-05	0.0028
																Carbohydrate Derivative Biosynthetic Process (Go:1901137)	606	1	11.11	-	0.09	0.00029	0.0139	Negative Regulation Of Programmed Cell Death (Go:0043069)	907	59	33.69	+	1.75	6.08e-05	0.00291
																Regulation Of Dna Biosynthetic Process (Go:2000278)	109	9	2	+	4.5	0.000289	0.0139	Response To Organic Cyclic Compound (Go:0014070)	866	57	32.17	+	1.77	6.07e-05	0.00292
																Regulation Of Multi-Organism Process (Go:0043900)	407	19	7.46	+	2.55	0.000289	0.0139	Regulation Of Cellular Component Biogenesis (Go:0044087)	920	60	34.18	+	1.76	6.43e-05	0.00307
																Regulation Of Rna Biosynthetic Process (Go:2001141)	3588	94	65.79	+	1.43	0.000292	0.0139	Cardiac Muscle Cell Differentiation (Go:0055007)	88	13	3.27	+	3.98	6.46e-05	0.00308
																Regulation Of Gene Silencing By Mirna (Go:0060964)	86	8	1.58	+	5.07	0.000297	0.0141	Response To Metal Ion (Go:0010038)	372	31	13.82	+	2.24	6.58e-05	0.00313
																Cation Transmembrane Transport (Go:0098655)	618	1	11.33	-	0.09	0.0003	0.0142	Cell Surface Receptor Signaling Pathway Involved In Cell-Cell Signaling (Go:1905114)	427	34	15.86	+	2.14	6.94e-05	0.00328
																Endonucleolytic Cleavage In 5'-Ets Of Tricistronic Rrna Transcript (Ssu-Rrna, 5.8S Rrna, Lsu-Rrna) (Go:0000480)	5	3	0.09	+	32.72	0.000303	0.0143	Rrna Processing (Go:0006364)	206	21	7.65	+	2.74	7.25e-05	0.00342
																Transmembrane Transport (Go:0055085)	1291	8	23.67	-	0.34	0.000325	0.0153	Ribonucleotide Biosynthetic Process (Go:0009260)	160	18	5.94	+	3.03	7.51e-05	0.00353
																Detection Of Chemical Stimulus Involved In Sensory Perception (Go:0050907)	482	0	8.84	-	< 0.01	0.000336	0.0158	Regulation Of Catabolic Process (Go:0009894)	976	62	36.26	+	1.71	7.55e-05	0.00354
																Regulation Of Gene Silencing By Rna (Go:0060966)	88	8	1.61	+	4.96	0.000343	0.016	Circulatory System Development (Go:0072359)	852	56	31.65	+	1.77	7.66e-05	0.00359
																Regulation Of Posttranscriptional Gene Silencing (Go:0060147)	88	8	1.61	+	4.96	0.000343	0.0161	Regulation Of Multicellular Organismal Development (Go:2000026)	2014	110	74.82	+	1.47	7.82e-05	0.00365
																Positive Regulation Of Dna Metabolic Process (Go:0051054)	194	12	3.56	+	3.37	0.000377	0.0175	Cardiac Cell Development (Go:0055006)	65	11	2.41	+	4.56	7.96e-05	0.00369
																Ossification (Go:0001503)	254	14	4.66	+	3.01	0.000385	0.0177	Antigen Processing And Presentation Of Exogenous Peptide Antigen (Go:0002478)	176	19	6.54	+	2.91	7.92e-05	0.00369
																Positive Regulation Of Translational Initiation (Go:0045948)	30	5	0.55	+	9.09	0.000384	0.0177	Fc Receptor Signaling Pathway (Go:0038093)	240	23	8.92	+	2.58	7.99e-05	0.00369
																Response To Arsenic-Containing Substance (Go:0046685)	30	5	0.55	+	9.09	0.000384	0.0178	Negative Regulation Of Cell Death (Go:0060548)	992	63	36.85	+	1.71	8.12e-05	0.00374
																Chemical Homeostasis (Go:0048878)	1097	6	20.12	-	0.3	0.000412	0.0189	Purine Ribonucleotide Biosynthetic Process (Go:0009152)	147	17	5.46	+	3.11	8.67e-05	0.00399
																Cellular Component Disassembly (Go:0022411)	387	18	7.1	+	2.54	0.000433	0.0198	Regulation Of Cell Cycle Phase Transition (Go:1901987)	448	35	16.64	+	2.1	9.16e-05	0.0042
																Cation Homeostasis (Go:0055080)	700	2	12.84	-	0.16	0.000433	0.0198	Organophosphate Metabolic Process (Go:0019637)	876	57	32.54	+	1.75	9.31e-05	0.00426
																Regulation Of Myeloid Dendritic Cell Cytokine Production (Go:0002733)	6	3	0.11	+	27.27	0.000449	0.0203	Mitotic Cell Cycle (Go:0000278)	678	47	25.19	+	1.87	9.4e-05	0.00429
																Inorganic Ion Homeostasis (Go:0098771)	712	2	13.06	-	0.15	0.000451	0.0204	Regulation Of Mitochondrion Organization (Go:0010821)	179	19	6.65	+	2.86	9.72e-05	0.0044
																Positive Regulation Of Myeloid Dendritic Cell Cytokine Production (Go:0002735)	6	3	0.11	+	27.27	0.000449	0.0204	Regulation Of Mitotic Cell Cycle (Go:0007346)	642	45	23.85	+	1.89	9.76e-05	0.00441
																Mrna 3'-Splice Site Recognition (Go:0000389)	6	3	0.11	+	27.27	0.000449	0.0205	Regulation Of Morphogenesis Of An Epithelium (Go:1905330)	179	19	6.65	+	2.86	9.72e-05	0.00442
																Dosage Compensation By Inactivation Of X Chromosome (Go:0009048)	17	4	0.31	+	12.83	0.000486	0.0219	Rna 3'-End Processing (Go:0031123)	134	16	4.98	+	3.21	9.89e-05	0.00445
																Sensory Perception Of Smell (Go:0007608)	462	0	8.47	-	< 0.01	0.000503	0.0226	Cellular Amino Acid Metabolic Process (Go:0006520)	323	28	12	+	2.33	0.000108	0.00483
																Anatomical Structure Morphogenesis (Go:0009653)	2102	19	38.54	-	0.49	0.00053	0.0238	Positive Regulation Of Cellular Protein Localization (Go:1903829)	326	28	12.11	+	2.31	0.000115	0.00517
																Cellular Response To Arsenic-Containing Substance (Go:0071243)	18	4	0.33	+	12.12	0.000586	0.0262	Antigen Processing And Presentation (Go:0019882)	214	21	7.95	+	2.64	0.000119	0.00531
																Inorganic Cation Transmembrane Transport (Go:0098662)	564	1	10.34	-	0.1	0.000612	0.0273	Striated Muscle Contraction (Go:0006941)	108	14	4.01	+	3.49	0.000122	0.00542
																Positive Regulation Of Dendritic Cell Cytokine Production (Go:0002732)	7	3	0.13	+	23.37	0.000633	0.028	Amino-Acid Betaine Metabolic Process (Go:0006577)	17	6	0.63	+	9.5	0.000124	0.00551
																G-Quadruplex Dna Unwinding (Go:0044806)	7	3	0.13	+	23.37	0.000633	0.028	Antigen Processing And Presentation Of Exogenous Antigen (Go:0019884)	183	19	6.8	+	2.79	0.000127	0.00561
																Protein Localization To Nucleolus (Go:1902570)	7	3	0.13	+	23.37	0.000633	0.0281	Cellular Response To Decreased Oxygen Levels (Go:0036294)	199	20	7.39	+	2.71	0.000127	0.00561
																Regulation Of Localization (Go:0032879)	2702	28	49.55	-	0.57	0.000661	0.0291	Regulation Of Cell Differentiation (Go:0045595)	1795	99	66.68	+	1.48	0.000127	0.00563
																Regulation Of Cell Motility (Go:2000145)	888	4	16.28	-	0.25	0.000677	0.0297	Trna Aminoacylation For Protein Translation (Go:0006418)	46	9	1.71	+	5.27	0.000134	0.00587
																Dna Conformation Change (Go:0071103)	270	14	4.95	+	2.83	0.000683	0.0299	Cellular Response To Oxygen Levels (Go:0071453)	216	21	8.02	+	2.62	0.000134	0.00588
																Dosage Compensation (Go:0007549)	19	4	0.35	+	11.48	0.000699	0.0304	Substantia Nigra Development (Go:0021762)	46	9	1.71	+	5.27	0.000134	0.00589
																Ncrna 5'-End Processing (Go:0034471)	19	4	0.35	+	11.48	0.000699	0.0305	Regulation Of Cell Adhesion (Go:0030155)	671	46	24.93	+	1.85	0.000136	0.00593
																Detection Of Chemical Stimulus Involved In Sensory Perception Of Smell (Go:0050911)	432	0	7.92	-	< 0.01	0.000704	0.0306	Purine-Containing Compound Biosynthetic Process (Go:0072522)	169	18	6.28	+	2.87	0.000141	0.00614
																Cell Motility (Go:0048870)	1045	6	19.16	-	0.31	0.000764	0.033	Regulation Of Hydrolase Activity (Go:0051336)	1277	75	47.44	+	1.58	0.00015	0.00648
																Localization Of Cell (Go:0051674)	1045	6	19.16	-	0.31	0.000764	0.0331	Negative Regulation Of Apoptotic Process (Go:0043066)	890	57	33.06	+	1.72	0.000151	0.00652
																Protein Refolding (Go:0042026)	36	5	0.66	+	7.57	0.000811	0.035	Establishment Of Protein Localization To Organelle (Go:0072594)	418	33	15.53	+	2.13	0.000152	0.00655
																Import Into Cell (Go:0098657)	660	2	12.1	-	0.17	0.000888	0.0379	Antigen Processing And Presentation Of Peptide Antigen (Go:0048002)	186	19	6.91	+	2.75	0.000154	0.00659
																Taxis (Go:0042330)	542	1	9.94	-	0.1	0.000887	0.0379	Positive Regulation Of Supramolecular Fiber Organization (Go:1902905)	202	20	7.5	+	2.67	0.000153	0.00659
																Positive Regulation Of Locomotion (Go:0040017)	541	1	9.92	-	0.1	0.000887	0.038	Regulation Of Protein Metabolic Process (Go:0051246)	2747	140	102.05	+	1.37	0.00016	0.00686
																Chemotaxis (Go:0006935)	539	1	9.88	-	0.1	0.000887	0.0381	Organonitrogen Compound Catabolic Process (Go:1901565)	1038	64	38.56	+	1.66	0.000162	0.00689
																Anion Transport (Go:0006820)	550	1	10.09	-	0.1	0.000904	0.0384	Regulation Of Cellular Amine Metabolic Process (Go:0033238)	84	12	3.12	+	3.85	0.000162	0.00691
																Regulation Of Dna Metabolic Process (Go:0051052)	345	16	6.33	+	2.53	0.000915	0.0388	Regulation Of Cellular Localization (Go:0060341)	900	57	33.43	+	1.7	0.000169	0.00716
																Actin Filament-Based Process (Go:0030029)	556	1	10.2	-	0.1	0.000932	0.0394	Regulation Of Cell Morphogenesis (Go:0022604)	483	36	17.94	+	2.01	0.000169	0.00717
																Cleavage Involved In Rrna Processing (Go:0000469)	21	4	0.39	+	10.39	0.00097	0.0407	Cellular Response To Hypoxia (Go:0071456)	189	19	7.02	+	2.71	0.000186	0.00783
																Negative Regulation Of Telomere Maintenance Via Telomerase (Go:0032211)	21	4	0.39	+	10.39	0.00097	0.0408	Regulation Of Transcription By Rna Polymerase Ii (Go:0006357)	2694	66	100.08	-	0.66	0.000187	0.00788
																Rna 5'-End Processing (Go:0000966)	21	4	0.39	+	10.39	0.00097	0.0409	Cellular Macromolecule Biosynthetic Process (Go:0034645)	1706	94	63.38	+	1.48	0.000199	0.00834
																Transcription By Rna Polymerase Ii (Go:0006366)	484	20	8.88	+	2.25	0.000979	0.0409	Cellular Response To Hormone Stimulus (Go:0032870)	599	42	22.25	+	1.89	0.000202	0.00843
																Monovalent Inorganic Cation Transport (Go:0015672)	402	0	7.37	-	< 0.01	0.00102	0.0427	Response To Oxygen-Containing Compound (Go:1901700)	1521	86	56.51	+	1.52	0.000203	0.00846
																Mirna Metabolic Process (Go:0010586)	22	4	0.4	+	9.92	0.00113	0.0467	Trna Aminoacylation (Go:0043039)	49	9	1.82	+	4.94	0.000205	0.00849
																Positive Regulation Of Ribosome Biogenesis (Go:0090070)	9	3	0.17	+	18.18	0.00113	0.0468	Adp Metabolic Process (Go:0046031)	49	9	1.82	+	4.94	0.000205	0.00851
																Dendritic Transport (Go:0098935)	9	3	0.17	+	18.18	0.00113	0.0469	Nucleotide Phosphorylation (Go:0046939)	61	10	2.27	+	4.41	0.00021	0.00867
																Positive Regulation Of Rrna Processing (Go:2000234)	9	3	0.17	+	18.18	0.00113	0.047	Regionalization (Go:0003002)	324	1	12.04	-	0.08	0.000209	0.00867
																								Muscle Tissue Development (Go:0060537)	300	26	11.14	+	2.33	0.000213	0.00876
																								Negative Regulation Of Macromolecule Metabolic Process (Go:0010605)	2599	133	96.55	+	1.38	0.000216	0.00888
																								Protein Polymerization (Go:0051258)	87	12	3.23	+	3.71	0.000218	0.00893
																								Post-Golgi Vesicle-Mediated Transport (Go:0006892)	101	13	3.75	+	3.46	0.000224	0.00916
																								Amino Acid Activation (Go:0043038)	50	9	1.86	+	4.85	0.000234	0.00953
																								Cardiac Muscle Tissue Development (Go:0048738)	161	17	5.98	+	2.84	0.000235	0.00956
																								Regulation Of Animal Organ Morphogenesis (Go:2000027)	257	23	9.55	+	2.41	0.000237	0.00962
																								Glycolytic Process (Go:0006096)	39	8	1.45	+	5.52	0.000238	0.00964
																								Regulation Of Protein Transport (Go:0051223)	688	46	25.56	+	1.8	0.000242	0.00978
																								Macromolecule Biosynthetic Process (Go:0009059)	1760	96	65.38	+	1.47	0.000243	0.00978
																								Negative Regulation Of Protein Complex Assembly (Go:0031333)	131	15	4.87	+	3.08	0.000245	0.00982
																								Cardiocyte Differentiation (Go:0035051)	117	14	4.35	+	3.22	0.000259	0.0103
																								Cell Junction Organization (Go:0034330)	211	20	7.84	+	2.55	0.00026	0.0103
																								Post-Translational Protein Modification (Go:0043687)	361	29	13.41	+	2.16	0.000256	0.0103
																								Ncrna Processing (Go:0034470)	384	30	14.27	+	2.1	0.000257	0.0103
																								Regulation Of Cellular Process (Go:0050794)	10904	457	405.08	+	1.13	0.000259	0.0103
																								Regulation Of Cellular Amino Acid Metabolic Process (Go:0006521)	63	10	2.34	+	4.27	0.000265	0.0105
																								Phosphorus Metabolic Process (Go:0006793)	2169	114	80.58	+	1.41	0.000269	0.0106
																								Toxin Transport (Go:1901998)	40	8	1.49	+	5.38	0.000277	0.0109
																								Cell Projection Organization (Go:0030030)	1122	67	41.68	+	1.61	0.000277	0.0109
																								Positive Regulation Of Cell Growth (Go:0030307)	164	17	6.09	+	2.79	0.000287	0.0112
																								Glutamate Biosynthetic Process (Go:0006537)	6	4	0.22	+	17.95	0.000289	0.0113
																								Anatomical Structure Formation Involved In Morphogenesis (Go:0048646)	879	55	32.65	+	1.68	0.000294	0.0114
																								Plasma Membrane Bounded Cell Projection Organization (Go:0120036)	1082	65	40.2	+	1.62	0.000298	0.0116
																								Atp Generation From Adp (Go:0006757)	41	8	1.52	+	5.25	0.000321	0.0124
																								Cell-Substrate Junction Assembly (Go:0007044)	41	8	1.52	+	5.25	0.000321	0.0124
																								Phosphate-Containing Compound Metabolic Process (Go:0006796)	2142	112	79.58	+	1.41	0.00032	0.0124
																								Regulation Of Peptide Transport (Go:0090087)	718	47	26.67	+	1.76	0.000326	0.0125
																								Nuclear-Transcribed Mrna Catabolic Process, Nonsense-Mediated Decay (Go:0000184)	120	14	4.46	+	3.14	0.000328	0.0126
																								Regulation Of Alternative Mrna Splicing, Via Spliceosome (Go:0000381)	65	10	2.41	+	4.14	0.000332	0.0127
																								Cardiac Muscle Contraction (Go:0060048)	78	11	2.9	+	3.8	0.000333	0.0127
																								Positive Regulation Of Protein Complex Assembly (Go:0031334)	246	22	9.14	+	2.41	0.000332	0.0127
																								Carnitine Metabolic Process (Go:0009437)	13	5	0.48	+	10.35	0.000338	0.0129
																								Movement Of Cell Or Subcellular Component (Go:0006928)	1511	84	56.13	+	1.5	0.000344	0.013
																								Regulation Of Mrna Catabolic Process (Go:0061013)	200	19	7.43	+	2.56	0.000358	0.0135
																								Neural Nucleus Development (Go:0048857)	66	10	2.45	+	4.08	0.00037	0.0139
																								Maintenance Of Location (Go:0051235)	168	17	6.24	+	2.72	0.000371	0.0139
																								Regulation Of Rna Stability (Go:0043487)	184	18	6.84	+	2.63	0.000367	0.0139
																								Monocarboxylic Acid Metabolic Process (Go:0032787)	504	36	18.72	+	1.92	0.000369	0.0139
																								Mitochondrial Gene Expression (Go:0140053)	137	15	5.09	+	2.95	0.000379	0.0142
																								Carbohydrate Metabolic Process (Go:0005975)	469	34	17.42	+	1.95	0.000383	0.0143
																								Intermediate Filament Organization (Go:0045109)	22	6	0.82	+	7.34	0.000397	0.0148
																								Response To Stimulus (Go:0050896)	8349	360	310.16	+	1.16	0.000401	0.0149
																								Plasma Membrane Organization (Go:0007009)	80	11	2.97	+	3.7	0.000405	0.015
																								Aerobic Respiration (Go:0009060)	80	11	2.97	+	3.7	0.000405	0.015
																								Regulation Of Cell Morphogenesis Involved In Differentiation (Go:0010769)	302	25	11.22	+	2.23	0.000411	0.0151
																								Actin Filament Polymerization (Go:0030041)	32	7	1.19	+	5.89	0.000416	0.0153
																								Cellular Modified Amino Acid Biosynthetic Process (Go:0042398)	43	8	1.6	+	5.01	0.000425	0.0156
																								Regulation Of Gene Expression, Epigenetic (Go:0040029)	233	21	8.66	+	2.43	0.000435	0.0159
																								Spliceosomal Complex Assembly (Go:0000245)	55	9	2.04	+	4.4	0.000437	0.016
																								Intermediate Filament Bundle Assembly (Go:0045110)	7	4	0.26	+	15.38	0.000441	0.0161
																								Dicarboxylic Acid Biosynthetic Process (Go:0043650)	14	5	0.52	+	9.61	0.000445	0.0162
																								Regulation Of Cardiac Conduction (Go:1903779)	68	10	2.53	+	3.96	0.000457	0.0166
																								Response To Hormone (Go:0009725)	897	55	33.32	+	1.65	0.000473	0.0171
																								Response To Nutrient Levels (Go:0031667)	491	35	18.24	+	1.92	0.000482	0.0174
																								Mrna Cis Splicing, Via Spliceosome (Go:0045292)	33	7	1.23	+	5.71	0.000489	0.0175
																								Mrna 3'-End Processing (Go:0031124)	82	11	3.05	+	3.61	0.000489	0.0175
																								Regulation Of Cell Cycle Process (Go:0010564)	767	49	28.49	+	1.72	0.000486	0.0175
																								Anaphase-Promoting Complex-Dependent Catabolic Process (Go:0031145)	82	11	3.05	+	3.61	0.000489	0.0176
																								Regulation Of Cellular Protein Localization (Go:1903827)	531	37	19.73	+	1.88	0.00051	0.0182
																								Striated Muscle Tissue Development (Go:0014706)	288	24	10.7	+	2.24	0.000528	0.0188
																								Maintenance Of Location In Cell (Go:0051651)	97	12	3.6	+	3.33	0.000534	0.019
																								Positive Regulation Of Canonical Wnt Signaling Pathway (Go:0090263)	142	15	5.28	+	2.84	0.000535	0.019
																								Positive Regulation Of Wnt Signaling Pathway (Go:0030177)	174	17	6.46	+	2.63	0.000536	0.019
																								Endomembrane System Organization (Go:0010256)	400	30	14.86	+	2.02	0.000538	0.019
																								Establishment Of Organelle Localization (Go:0051656)	400	30	14.86	+	2.02	0.000538	0.019
																								Regulation Of Apoptotic Signaling Pathway (Go:2001233)	401	30	14.9	+	2.01	0.000552	0.0194
																								Nucleobase-Containing Compound Biosynthetic Process (Go:0034654)	1088	64	40.42	+	1.58	0.000575	0.0202
																								Glutamine Metabolic Process (Go:0006541)	24	6	0.89	+	6.73	0.000589	0.0206
																								Regulation Of Cellular Protein Metabolic Process (Go:0032268)	2576	129	95.7	+	1.35	0.000597	0.0208
																								Positive Regulation Of Establishment Of Protein Localization To Mitochondrion (Go:1903749)	58	9	2.15	+	4.18	0.000617	0.0214
																								Cellular Modified Amino Acid Metabolic Process (Go:0006575)	193	18	7.17	+	2.51	0.000618	0.0214
																								Fatty Acid Beta-Oxidation (Go:0006635)	58	9	2.15	+	4.18	0.000617	0.0215
																								Collagen Fibril Organization (Go:0030199)	46	8	1.71	+	4.68	0.000632	0.0217
																								Regulation Of Mrna Splicing, Via Spliceosome (Go:0048024)	99	12	3.68	+	3.26	0.00063	0.0217
																								Nucleic Acid Phosphodiester Bond Hydrolysis (Go:0090305)	294	24	10.92	+	2.2	0.000628	0.0217
																								Positive Regulation Of Protein Transport (Go:0051222)	406	30	15.08	+	1.99	0.000628	0.0217
																								Plasma Membrane Repair (Go:0001778)	8	4	0.3	+	13.46	0.000642	0.022
																								Protein Localization To Organelle (Go:0033365)	713	46	26.49	+	1.74	0.000643	0.022
																								Regulation Of Mrna Stability (Go:0043488)	178	17	6.61	+	2.57	0.000678	0.0231
																								Regulation Of Reactive Oxygen Species Metabolic Process (Go:2000377)	178	17	6.61	+	2.57	0.000678	0.0232
																								Nucleoside Diphosphate Phosphorylation (Go:0006165)	59	9	2.19	+	4.11	0.000689	0.0234
																								Translational Initiation (Go:0006413)	146	15	5.42	+	2.77	0.000696	0.0236
																								Canonical Glycolysis (Go:0061621)	25	6	0.93	+	6.46	0.000708	0.0238
																								Ruffle Organization (Go:0031529)	25	6	0.93	+	6.46	0.000708	0.0239
																								Glucose Catabolic Process To Pyruvate (Go:0061718)	25	6	0.93	+	6.46	0.000708	0.0239
																								Nadh Regeneration (Go:0006735)	25	6	0.93	+	6.46	0.000708	0.024
																								Response To Extracellular Stimulus (Go:0009991)	524	36	19.47	+	1.85	0.000737	0.0247
																								Dna-Templated Transcription, Termination (Go:0006353)	73	10	2.71	+	3.69	0.000753	0.0252
																								Positive Regulation Of Dendrite Morphogenesis (Go:0050775)	36	7	1.34	+	5.23	0.00077	0.0255
																								Positive Regulation Of Protein Complex Disassembly (Go:0043243)	36	7	1.34	+	5.23	0.00077	0.0255
																								Negative Regulation Of Cellular Component Organization (Go:0051129)	686	44	25.48	+	1.73	0.000762	0.0255
																								Nadh Metabolic Process (Go:0006734)	36	7	1.34	+	5.23	0.00077	0.0256
																								Protein Depolymerization (Go:0051261)	36	7	1.34	+	5.23	0.00077	0.0256
																								Peptide Cross-Linking (Go:0018149)	60	9	2.23	+	4.04	0.000767	0.0256
																								Regulation Of Response To Stress (Go:0080134)	1456	80	54.09	+	1.48	0.000774	0.0256
																								Regulation Of Cellular Metabolic Process (Go:0031323)	6205	275	230.52	+	1.19	0.000797	0.0263
																								Regulation Of Gene Silencing By Rna (Go:0060966)	88	11	3.27	+	3.36	0.000833	0.0273
																								Regulation Of Posttranscriptional Gene Silencing (Go:0060147)	88	11	3.27	+	3.36	0.000833	0.0274
																								Heterocycle Biosynthetic Process (Go:0018130)	1157	66	42.98	+	1.54	0.000846	0.0275
																								Carnitine Metabolic Process, Coa-Linked (Go:0019254)	3	3	0.11	+	26.92	0.000844	0.0276
																								Glycolytic Process Through Glucose-6-Phosphate (Go:0061620)	26	6	0.97	+	6.21	0.000846	0.0276
																								Glycolytic Process Through Fructose-6-Phosphate (Go:0061615)	26	6	0.97	+	6.21	0.000846	0.0276
																								Negative Regulation Of Cell-Substrate Adhesion (Go:0010812)	61	9	2.27	+	3.97	0.000853	0.0276
																								Purine Ribonucleoside Diphosphate Metabolic Process (Go:0009179)	61	9	2.27	+	3.97	0.000853	0.0277
																								Purine Nucleoside Diphosphate Metabolic Process (Go:0009135)	61	9	2.27	+	3.97	0.000853	0.0277
																								Detection Of Stimulus (Go:0051606)	693	10	25.74	-	0.39	0.000857	0.0277
																								Receptor Metabolic Process (Go:0043112)	103	12	3.83	+	3.14	0.000865	0.0278
																								Tumor Necrosis Factor-Mediated Signaling Pathway (Go:0033209)	118	13	4.38	+	2.97	0.000863	0.0278
																								Mitotic Cell Cycle Process (Go:1903047)	581	39	21.58	+	1.81	0.00088	0.0282
																								Regulation Of Protein Localization To Cajal Body (Go:1904869)	9	4	0.33	+	11.96	0.000902	0.0288
																								Positive Regulation Of Protein Localization To Cajal Body (Go:1904871)	9	4	0.33	+	11.96	0.000902	0.0289
																								Regulation Of Protein Localization To Membrane (Go:1905475)	184	17	6.84	+	2.49	0.000952	0.0304
																								Interspecies Interaction Between Organisms (Go:0044419)	814	50	30.24	+	1.65	0.000983	0.0313
																								Cellular Respiration (Go:0045333)	168	16	6.24	+	2.56	0.000991	0.0315
																								Phagocytosis (Go:0006909)	319	25	11.85	+	2.11	0.00101	0.032
																								Regulation Of Cellular Component Movement (Go:0051270)	969	57	36	+	1.58	0.00102	0.0322
																								Regulation Of Substrate Adhesion-Dependent Cell Spreading (Go:1900024)	50	8	1.86	+	4.31	0.00103	0.0324
																								Ribonucleoside Diphosphate Metabolic Process (Go:0009185)	63	9	2.34	+	3.85	0.00105	0.033
																								Organelle Localization By Membrane Tethering (Go:0140056)	169	16	6.28	+	2.55	0.00105	0.033
																								Regulation Of Atpase Activity (Go:0043462)	77	10	2.86	+	3.5	0.00109	0.0341
																								Regulation Of Transcription From Rna Polymerase Ii Promoter In Response To Hypoxia (Go:0061418)	77	10	2.86	+	3.5	0.00109	0.0341
																								Regulation Of Mrna Processing (Go:0050684)	137	14	5.09	+	2.75	0.00109	0.0341
																								Cell Cycle Phase Transition (Go:0044770)	268	22	9.96	+	2.21	0.0011	0.0342
																								Viral Process (Go:0016032)	695	44	25.82	+	1.7	0.00115	0.0354
																								Aromatic Compound Biosynthetic Process (Go:0019438)	1166	66	43.32	+	1.52	0.00114	0.0354
																								Hexose Catabolic Process (Go:0019320)	51	8	1.89	+	4.22	0.00115	0.0355
																								Response To Calcium Ion (Go:0051592)	154	15	5.72	+	2.62	0.00114	0.0355
																								Cell Communication By Electrical Coupling (Go:0010644)	18	5	0.67	+	7.48	0.00114	0.0356
																								Positive Regulation Of Dendritic Spine Morphogenesis (Go:0061003)	18	5	0.67	+	7.48	0.00114	0.0356
																								Cellular Response To Oxygen-Containing Compound (Go:1901701)	994	58	36.93	+	1.57	0.00116	0.0356
																								Regulation Of The Force Of Heart Contraction (Go:0002026)	28	6	1.04	+	5.77	0.00118	0.0362
																								Positive Regulation Of Lamellipodium Organization (Go:1902745)	28	6	1.04	+	5.77	0.00118	0.0363
																								Fatty Acid Oxidation (Go:0019395)	78	10	2.9	+	3.45	0.00119	0.0364
																								Positive Regulation Of Establishment Of Protein Localization To Telomere (Go:1904851)	10	4	0.37	+	10.77	0.00123	0.0373
																								Positive Regulation Of Protein Localization To Membrane (Go:1905477)	123	13	4.57	+	2.84	0.00122	0.0373
																								Fatty Acid Beta-Oxidation Using Acyl-Coa Dehydrogenase (Go:0033539)	10	4	0.37	+	10.77	0.00123	0.0374
																								Neuron Projection Development (Go:0031175)	659	42	24.48	+	1.72	0.00123	0.0375
																								Regulation Of Striated Muscle Contraction (Go:0006942)	93	11	3.45	+	3.18	0.00125	0.038
																								Lipid Oxidation (Go:0034440)	79	10	2.93	+	3.41	0.0013	0.0393
																								Regulation Of Molecular Function (Go:0065009)	3257	155	121	+	1.28	0.00132	0.0397
																								Rna Phosphodiester Bond Hydrolysis, Exonucleolytic (Go:0090503)	40	7	1.49	+	4.71	0.00133	0.0399
																								Cell Part Morphogenesis (Go:0032990)	502	34	18.65	+	1.82	0.00133	0.0399
																								Positive Regulation Of Locomotion (Go:0040017)	541	36	20.1	+	1.79	0.00132	0.0399
																								Glucose Catabolic Process (Go:0006007)	29	6	1.08	+	5.57	0.00138	0.0414
																								Nucleobase Biosynthetic Process (Go:0046112)	19	5	0.71	+	7.08	0.0014	0.0419
																								Regulation Of Cellular Catabolic Process (Go:0031329)	815	49	30.28	+	1.62	0.00144	0.0427
																								Negative Regulation Of Smooth Muscle Cell Chemotaxis (Go:0071672)	4	3	0.15	+	20.19	0.00144	0.0428
																								Actin Filament Fragmentation (Go:0030043)	4	3	0.15	+	20.19	0.00144	0.0428
																								Positive Regulation Of Atpase Activity (Go:0032781)	53	8	1.97	+	4.06	0.00144	0.0429
																								Symbiont Process (Go:0044403)	771	47	28.64	+	1.64	0.00146	0.043
																								Regulation Of Primary Metabolic Process (Go:0080090)	6009	265	223.23	+	1.19	0.00145	0.0431
																								Ciliary Basal Body-Plasma Membrane Docking (Go:0097711)	95	11	3.53	+	3.12	0.00147	0.0432
																								Antigen Processing And Presentation Of Peptide Antigen Via Mhc Class I (Go:0002474)	95	11	3.53	+	3.12	0.00147	0.0433
																								Regulation Of Gene Silencing (Go:0060968)	126	13	4.68	+	2.78	0.00149	0.0438
																								Endoplasmic Reticulum To Golgi Vesicle-Mediated Transport (Go:0006888)	206	18	7.65	+	2.35	0.0015	0.0441
																								Morphogenesis Of A Polarized Epithelium (Go:0001738)	41	7	1.52	+	4.6	0.00151	0.0442
																								Rna Phosphodiester Bond Hydrolysis (Go:0090501)	159	15	5.91	+	2.54	0.00153	0.0448
																								Protein Homotetramerization (Go:0051289)	81	10	3.01	+	3.32	0.00154	0.045
																								Interleukin-1-Mediated Signaling Pathway (Go:0070498)	96	11	3.57	+	3.08	0.00158	0.0461
																								Regulation Of Megakaryocyte Differentiation (Go:0045652)	54	8	2.01	+	3.99	0.0016	0.0465
																								Regulation Of Gene Expression (Go:0010468)	4475	204	166.25	+	1.23	0.0016	0.0465
																								Mrna Splice Site Selection (Go:0006376)	30	6	1.11	+	5.38	0.00161	0.0466
																								Actin Filament Depolymerization (Go:0030042)	11	4	0.41	+	9.79	0.00163	0.0468
																								Purine Nucleobase Biosynthetic Process (Go:0009113)	11	4	0.41	+	9.79	0.00163	0.0469
																								Regulation Of Establishment Of Protein Localization To Telomere (Go:0070203)	11	4	0.41	+	9.79	0.00163	0.047
																								Regulation Of Vesicle-Mediated Transport (Go:0060627)	525	35	19.5	+	1.79	0.00165	0.0475
																								Mitotic Cell Cycle Phase Transition (Go:0044772)	260	21	9.66	+	2.17	0.00166	0.0476
																								Regulation Of Protein Targeting (Go:1903533)	82	10	3.05	+	3.28	0.00167	0.048
																								Establishment Or Maintenance Of Cell Polarity (Go:0007163)	187	17	6.95	+	2.45	0.00169	0.0483
																								Purine Nucleoside Monophosphate Biosynthetic Process (Go:0009127)	20	5	0.74	+	6.73	0.0017	0.0484
																								Energy Reserve Metabolic Process (Go:0006112)	68	9	2.53	+	3.56	0.0017	0.0484
																								Purine Ribonucleoside Monophosphate Biosynthetic Process (Go:0009168)	20	5	0.74	+	6.73	0.0017	0.0485
