# Supplementary material for: The mRNA Binding Proteome of Proliferating and Differentiated Muscle Cells
Source: Genomics Proteomics Bioinformatics. 2020 Dec 16;18(4):384–96. doi: 10.1016/j.gpb.2020.06.004 (PMC8242265; doi:10.1016/j.gpb.2020.06.004)
Supplement: Supplementary Table S10 — RBPs in common between muscle cells and HL-1 cardiomyocytes. [file mmc16.xlsx]

## Sheet: Table S10
Table S10 RBPs in common between muscle cells and HL-1 cardiomyocytes
Note: Table showing the list of RBPs in common between muscle cells and mouse HL-1 cardiomyocytes. RBP, RNA binding protein.
No.	Protein name
1	ACLY
2	ACO2
3	ACTA2
4	AGO2
5	ANXA6
6	AP2M1
7	ATIC
8	ATP13A1
9	ATP1A1
10	ATP2A2
11	CCAR2
12	CYB5R3
13	DDX19A
14	DECR1
15	DES
16	DPYSL2
17	EEF1A2
18	EIF3B
19	EPRS
20	FLNC
21	HADHA
22	HNRNPDL
23	HNRNPLL
24	IDH2
25	IPO7
26	KIF1B
27	LONP1
28	MYADM
29	MYOM1
30	OBSCN
31	PDCD6IP
32	PFKM
33	PFKP
34	PGK1
35	PYGB
36	RAB7A
37	RARS
38	RBM24
39	RBMS3
40	RPL34
41	RPN2
42	RTCB
43	SLC25A3
44	STAT3
45	TARS
46	UNC45B
47	VDAC2
48	YBX3
49	SEPT2
