# Supplementary material for: The mRNA Binding Proteome of Proliferating and Differentiated Muscle Cells
Source: Genomics Proteomics Bioinformatics. 2020 Dec 16;18(4):384–96. doi: 10.1016/j.gpb.2020.06.004 (PMC8242265; doi:10.1016/j.gpb.2020.06.004)
Supplement: Supplementary Table S11 — Pfam domains enriched in MB and MT cells. [file mmc17.xlsx]

## Sheet: Table S11
Table S11 Pfam domains enriched in MB and MT cells
Note: Table showing the enrichment of Pfam domains.
Term ID	Term description	Observed gene count	Background gene count	False discovery rate	IDs of the matching proteins in the network	Names of the matching proteins in the network
PF00076	RNA recognition motif. (a.k.a. RRM, RBD, or RNP domain)	88	200	4.86e-53	ENSP00000199814,ENSP00000216727,ENSP00000221419,ENSP00000223073,ENSP00000233078,ENSP00000240185,ENSP00000244020,ENSP00000246194,ENSP00000253108,ENSP00000253363,ENSP00000254108,ENSP00000254799,ENSP00000258729,ENSP00000258962,ENSP00000262031,ENSP00000265085,ENSP00000265753,ENSP00000265866,ENSP00000271628,ENSP00000276079,ENSP00000284073,ENSP00000290341,ENSP00000293677,ENSP00000294904,ENSP00000307863…	ALYREF,CELF1,CELF2,CIRBP,CPEB2,CPEB4,CSTF2,CSTF2T,DAZAP1,EIF3B,EIF3G,EIF4B,EIF4H,ELAVL1,ELAVL2,EWSR1,FUS,G3BP1,G3BP2,GRSF1,HNRNPA0,HNRNPA1,HNRNPA2B1,HNRNPA3,HNRNPAB,HNRNPD,HNRNPF,HNRNPH1,HNRNPH2,HNRNPH3,HNRNPL,HNRNPLL,HNRNPM,HNRNPR,IGF2BP1,IGF2BP2,IGF2BP3,MSI2,MYEF2,NONO,PABPC1,PABPN1,POLDIP3,PSPC1,PTBP1,PTBP2,PTBP3,PUF60,RALY,RAVER1,RBFOX2,RBM12B,RBM14,RBM15,RBM15B,RBM19,RBM22,RBM24,RBM28,RBM3,R…
PF00270	DEAD/DEAH box helicase	28	75	1.93e-14	ENSP00000225792,ENSP00000258772,ENSP00000260184,ENSP00000263239,ENSP00000269349,ENSP00000293831,ENSP00000306117,ENSP00000314348,ENSP00000317123,ENSP00000323858,ENSP00000336741,ENSP00000346120,ENSP00000356520,ENSP00000358159,ENSP00000361232,ENSP00000362687,ENSP00000370745,ENSP00000379475,ENSP00000380033,ENSP00000382840,ENSP00000405111,ENSP00000405620,ENSP00000416739,ENSP00000417078,ENSP00000478754…	ASCC3,DDX1,DDX10,DDX17,DDX18,DDX19A,DDX21,DDX24,DDX27,DDX31,DDX39B,DDX3X,DDX5,DDX50,DDX52,DDX54,DDX56,DDX6,DDX60L,DHX15,DHX30,DHX36,DHX57,DHX9,EIF4A1,EIF4A3,RECQL,SNRNP200
PF00038	Intermediate filament protein	25	72	2.38e-12	ENSP00000007735,ENSP00000167586,ENSP00000246635,ENSP00000246662,ENSP00000251645,ENSP00000251646,ENSP00000252242,ENSP00000252244,ENSP00000252250,ENSP00000257901,ENSP00000257951,ENSP00000257974,ENSP00000269576,ENSP00000301653,ENSP00000308452,ENSP00000310861,ENSP00000329165,ENSP00000357206,ENSP00000357283,ENSP00000363071,ENSP00000369317,ENSP00000377558,ENSP00000377570,ENSP00000444533,ENSP00000446007	DES,KRT1,KRT10,KRT13,KRT14,KRT16,KRT17,KRT2,KRT31,KRT33A,KRT33B,KRT34,KRT35,KRT36,KRT5,KRT6A,KRT6C,KRT82,KRT84,KRT85,KRT86,KRT9,LMNA,NES,VIM
PF00271	Helicase conserved C-terminal domain	28	106	1.41e-11	ENSP00000225792,ENSP00000258772,ENSP00000260184,ENSP00000263239,ENSP00000269349,ENSP00000293831,ENSP00000306117,ENSP00000314348,ENSP00000317123,ENSP00000323858,ENSP00000336741,ENSP00000346120,ENSP00000356520,ENSP00000358159,ENSP00000361232,ENSP00000362687,ENSP00000370745,ENSP00000379475,ENSP00000380033,ENSP00000382840,ENSP00000405111,ENSP00000405620,ENSP00000416739,ENSP00000417078,ENSP00000478754…	ASCC3,DDX1,DDX10,DDX17,DDX18,DDX19A,DDX21,DDX24,DDX27,DDX31,DDX39B,DDX3X,DDX5,DDX50,DDX52,DDX54,DDX56,DDX6,DDX60L,DHX15,DHX30,DHX36,DHX57,DHX9,EIF4A1,EIF4A3,RECQL,SNRNP200
PF00013	KH domain	17	37	7.7e-10	ENSP00000250113,ENSP00000258729,ENSP00000290341,ENSP00000305556,ENSP00000313829,ENSP00000318177,ENSP00000350170,ENSP00000351416,ENSP00000352438,ENSP00000359506,ENSP00000359804,ENSP00000365439,ENSP00000366604,ENSP00000371634,ENSP00000375836,ENSP00000381216,ENSP00000417196	ANKRD17,FMR1,FUBP1,FUBP3,FXR1,FXR2,HDLBP,HNRNPK,IGF2BP1,IGF2BP2,IGF2BP3,KHDRBS1,KHSRP,PCBP1,PCBP2,PCBP4,SF1
PF13893	RNA recognition motif. (a.k.a. RRM, RBD, or RNP domain)	14	28	2.04e-08	ENSP00000221419,ENSP00000311747,ENSP00000313007,ENSP00000349428,ENSP00000354346,ENSP00000358635,ENSP00000359216,ENSP00000364912,ENSP00000380479,ENSP00000385269,ENSP00000386894,ENSP00000390625,ENSP00000414921,ENSP00000467423	ELAVL1,ELAVL2,HNRNPL,HNRNPLL,MATR3,PABPC1,PTBP1,PTBP2,PTBP3,RBM14,RBM4,SAFB,SPEN,SYNCRIP
PF04851	Type III restriction enzyme, res subunit	17	61	3.17e-07	ENSP00000156471,ENSP00000258772,ENSP00000260184,ENSP00000293831,ENSP00000314348,ENSP00000317123,ENSP00000323858,ENSP00000346120,ENSP00000358159,ENSP00000361232,ENSP00000362687,ENSP00000379475,ENSP00000399797,ENSP00000416739,ENSP00000470142,ENSP00000479504,ENSP00000483495	AQR,ASCC3,DDX10,DDX21,DDX27,DDX31,DDX39B,DDX50,DDX52,DDX54,DDX56,DDX60L,EIF4A1,MOV10,RECQL,SNRNP200,UPF1
PF00118	TCP-1/cpn60 chaperonin family	9	15	9.02e-06	ENSP00000258091,ENSP00000275603,ENSP00000280326,ENSP00000286788,ENSP00000295688,ENSP00000299300,ENSP00000317334,ENSP00000373620,ENSP00000377958	CCT2,CCT3,CCT4,CCT5,CCT6A,CCT7,CCT8,HSPD1,TCP1
PF03953	Tubulin C-terminal domain	9	23	0.00013	ENSP00000248437,ENSP00000301071,ENSP00000301072,ENSP00000318697,ENSP00000320295,ENSP00000336799,ENSP00000339001,ENSP00000341289,ENSP00000369703	ENSG00000258947,TUBA1A,TUBA1B,TUBA1C,TUBA4A,TUBB,TUBB2A,TUBB4B,TUBB6
PF00091	Tubulin/FtsZ family, GTPase domain	9	25	0.00021	ENSP00000248437,ENSP00000301071,ENSP00000301072,ENSP00000318697,ENSP00000320295,ENSP00000336799,ENSP00000339001,ENSP00000341289,ENSP00000369703	ENSG00000258947,TUBA1A,TUBA1B,TUBA1C,TUBA4A,TUBB,TUBB2A,TUBB4B,TUBB6
PF16208	Keratin type II head	9	25	0.00021	ENSP00000252242,ENSP00000252244,ENSP00000252250,ENSP00000257901,ENSP00000257951,ENSP00000257974,ENSP00000310861,ENSP00000369317,ENSP00000444533	KRT1,KRT2,KRT5,KRT6A,KRT6C,KRT82,KRT84,KRT85,KRT86
PF07650	KH domain	6	8	0.00035	ENSP00000278572,ENSP00000318177,ENSP00000352438,ENSP00000359804,ENSP00000381216,ENSP00000417196	FUBP1,FUBP3,KHSRP,PCBP2,PCBP4,RPS3
PF03144	Elongation factor Tu domain 2	7	14	0.00038	ENSP00000217182,ENSP00000253039,ENSP00000289371,ENSP00000307940,ENSP00000322439,ENSP00000339063,ENSP00000398131	EEF1A1,EEF1A2,EEF2,EIF2S3,EIF5B,GSPT1,TUFM
PF13086	AAA domain	6	11	0.0011	ENSP00000156471,ENSP00000351524,ENSP00000379412,ENSP00000399797,ENSP00000417401,ENSP00000470142	AQR,HELZ,HELZ2,MOV10,UPF1,ZNFX1
PF13087	AAA domain	6	11	0.0011	ENSP00000156471,ENSP00000351524,ENSP00000379412,ENSP00000399797,ENSP00000417401,ENSP00000470142	AQR,HELZ,HELZ2,MOV10,UPF1,ZNFX1
PF16367	RNA recognition motif	6	11	0.0011	ENSP00000233078,ENSP00000265085,ENSP00000313199,ENSP00000341826,ENSP00000351108,ENSP00000443985	CPEB2,CPEB4,DAZAP1,HNRNPA1,HNRNPAB,HNRNPD
PF13245	AAA domain	6	12	0.0013	ENSP00000156471,ENSP00000351524,ENSP00000379412,ENSP00000399797,ENSP00000417401,ENSP00000470142	AQR,HELZ,HELZ2,MOV10,UPF1,ZNFX1
PF00009	Elongation factor Tu GTP binding domain	7	21	0.0022	ENSP00000217182,ENSP00000253039,ENSP00000289371,ENSP00000307940,ENSP00000322439,ENSP00000339063,ENSP00000398131	EEF1A1,EEF1A2,EEF2,EIF2S3,EIF5B,GSPT1,TUFM
PF03810	Importin-beta N-terminal domain	6	15	0.0032	ENSP00000262982,ENSP00000290158,ENSP00000336712,ENSP00000346453,ENSP00000369042,ENSP00000384863	CSE1L,IPO4,IPO7,KPNB1,TNPO1,XPO1
PF01391	Collagen triple helix repeat (20 copies)	12	76	0.0035	ENSP00000225964,ENSP00000261037,ENSP00000295550,ENSP00000297268,ENSP00000304408,ENSP00000325146,ENSP00000347665,ENSP00000353654,ENSP00000360882,ENSP00000364000,ENSP00000364979,ENSP00000369677	COL12A1,COL18A1,COL1A1,COL1A2,COL3A1,COL4A1,COL4A2,COL5A1,COL5A2,COL6A3,COL8A1,EMILIN1
PF01399	PCI domain	6	17	0.0051	ENSP00000220849,ENSP00000261712,ENSP00000264639,ENSP00000332604,ENSP00000348442,ENSP00000358140	EIF3A,EIF3C,EIF3E,PSMD11,PSMD12,PSMD3
PF01410	Fibrillar collagen C-terminal domain	5	11	0.0069	ENSP00000225964,ENSP00000297268,ENSP00000304408,ENSP00000360882,ENSP00000364000	COL1A1,COL1A2,COL3A1,COL5A1,COL5A2
PF00063	Myosin head (motor domain)	8	38	0.008	ENSP00000216181,ENSP00000245503,ENSP00000324527,ENSP00000347507,ENSP00000352834,ENSP00000376132,ENSP00000384330,ENSP00000464317	MYH2,MYH3,MYH7,MYH8,MYH9,MYO1B,MYO1C,MYO1D
PF02847	MA3 domain	4	6	0.0097	ENSP00000275820,ENSP00000383274,ENSP00000416255,ENSP00000433664	EIF4G1,EIF4G2,EIF4G3,NOM1
PF03143	Elongation factor Tu C-terminal domain	4	6	0.0097	ENSP00000217182,ENSP00000322439,ENSP00000339063,ENSP00000398131	EEF1A1,EEF1A2,GSPT1,TUFM
PF00022	Actin	7	31	0.0119	ENSP00000263238,ENSP00000290378,ENSP00000349960,ENSP00000358921,ENSP00000367220,ENSP00000402373,ENSP00000458162	ACTA2,ACTB,ACTC1,ACTG1,ACTR1A,ACTR2,ACTR3
PF00012	Hsp70 protein	5	14	0.0131	ENSP00000297185,ENSP00000318687,ENSP00000324173,ENSP00000364802,ENSP00000432083	HSPA1A,HSPA5,HSPA8,HSPA9,HSPH1
PF00307	Calponin homology (CH) domain	10	67	0.0131	ENSP00000268182,ENSP00000323856,ENSP00000327145,ENSP00000349259,ENSP00000351664,ENSP00000354573,ENSP00000358866,ENSP00000377941,ENSP00000420213,ENSP00000443495	ACTN1,ACTN2,FLNA,FLNB,FLNC,IQGAP1,MACF1,MICAL1,PLEC,SPTBN1
PF02020	eIF4-gamma/eIF5/eIF2-epsilon	4	7	0.0131	ENSP00000383274,ENSP00000394316,ENSP00000416255,ENSP00000433664	BZW1,EIF4G1,EIF4G2,EIF4G3
PF02736	Myosin N-terminal SH3-like domain	5	14	0.0131	ENSP00000216181,ENSP00000245503,ENSP00000347507,ENSP00000384330,ENSP00000464317	MYH2,MYH3,MYH7,MYH8,MYH9
PF05383	La domain	4	7	0.0131	ENSP00000336721,ENSP00000381490,ENSP00000386636,ENSP00000482767	LARP1,LARP4,LARP4B,SSB
PF06723	MreB/Mbl protein	5	14	0.0131	ENSP00000297185,ENSP00000318687,ENSP00000324173,ENSP00000364802,ENSP00000432083	HSPA1A,HSPA5,HSPA8,HSPA9,HSPH1
PF07724	AAA domain (Cdc48 subfamily)	5	14	0.0131	ENSP00000310572,ENSP00000351777,ENSP00000353826,ENSP00000381293,ENSP00000401802	LONP1,NSF,PSMC5,PSMC6,VCP
PF00052	Laminin B (Domain IV)	4	8	0.0152	ENSP00000252999,ENSP00000258341,ENSP00000363827,ENSP00000400365	HSPG2,LAMA2,LAMA5,LAMC1
PF00035	Double-stranded RNA binding motif	5	16	0.0173	ENSP00000356520,ENSP00000357459,ENSP00000360922,ENSP00000404121,ENSP00000428756	ADAR,DHX9,ILF3,STAU1,STAU2
PF13671	AAA domain	5	16	0.0173	ENSP00000283179,ENSP00000301785,ENSP00000362271,ENSP00000375863,ENSP00000377470	AK1,CNP,HNRNPU,HNRNPUL1,HNRNPUL2
PF00365	Phosphofructokinase	3	3	0.0177	ENSP00000269848,ENSP00000345771,ENSP00000370517	PFKL,PFKM,PFKP
PF00587	tRNA synthetase class II core domain (G, H, P, S and T)	4	9	0.0177	ENSP00000234677,ENSP00000355890,ENSP00000373918,ENSP00000387710	EPRS,GARS,SARS,TARS
PF01926	50S ribosome-binding GTPase	13	115	0.0177	ENSP00000220325,ENSP00000263277,ENSP00000264893,ENSP00000265062,ENSP00000289371,ENSP00000307940,ENSP00000327116,ENSP00000354040,ENSP00000387286,ENSP00000391249,ENSP00000395772,ENSP00000440005,ENSP00000479861	ARF1,EEF2,EHD2,EHD3,EHD4,EIF5B,GNL3,GTPBP4,RAB1A,RAB7A,SEPT11,SEPT2,SEPT9
PF02854	MIF4G domain	4	9	0.0177	ENSP00000275820,ENSP00000383274,ENSP00000416255,ENSP00000433664	EIF4G1,EIF4G2,EIF4G3,NOM1
PF05641	Agenet domain	3	3	0.0177	ENSP00000250113,ENSP00000350170,ENSP00000359506	FMR1,FXR1,FXR2
PF07001	BAT2 N-terminus	3	3	0.0177	ENSP00000343629,ENSP00000349856,ENSP00000365201	PRRC2A,PRRC2B,PRRC2C
PF07145	Ataxin-2 C-terminal region	4	9	0.0177	ENSP00000366843,ENSP00000378917,ENSP00000398131,ENSP00000457411	ATXN2,ATXN2L,GSPT1,USP10
PF07717	Oligonucleotide/oligosaccharide-binding (OB)-fold	5	17	0.0177	ENSP00000336741,ENSP00000356520,ENSP00000405111,ENSP00000405620,ENSP00000417078	DHX15,DHX30,DHX36,DHX57,DHX9
PF08075	NOPS (NUC059) domain	3	3	0.0177	ENSP00000276079,ENSP00000343966,ENSP00000349748	NONO,PSPC1,SFPQ
PF08080	RNPHF zinc finger	3	3	0.0177	ENSP00000349168,ENSP00000361927,ENSP00000400433	HNRNPF,HNRNPH1,HNRNPH2
PF12235	Fragile X-related 1 protein core C terminal	3	3	0.0177	ENSP00000250113,ENSP00000350170,ENSP00000359506	FMR1,FXR1,FXR2
PF13646	HEAT repeats	5	17	0.0177	ENSP00000261574,ENSP00000309474,ENSP00000324804,ENSP00000325002,ENSP00000482835	AP2B1,COPG1,IPO5,PPP2R1A,PSMD1
PF01423	LSM domain	5	18	0.0193	ENSP00000215829,ENSP00000300413,ENSP00000342374,ENSP00000400591,ENSP00000412566	SNRPB,SNRPD1,SNRPD2,SNRPD3,SNRPE
PF01576	Myosin tail	5	18	0.0193	ENSP00000216181,ENSP00000245503,ENSP00000347507,ENSP00000384330,ENSP00000464317	MYH2,MYH3,MYH7,MYH8,MYH9
PF02037	SAP domain	5	18	0.0193	ENSP00000283179,ENSP00000301785,ENSP00000352257,ENSP00000375863,ENSP00000467423	HNRNPU,HNRNPUL1,HNRNPUL2,SAFB,XRCC6
PF04408	Helicase associated domain (HA2)	5	18	0.0193	ENSP00000336741,ENSP00000356520,ENSP00000405111,ENSP00000405620,ENSP00000417078	DHX15,DHX30,DHX36,DHX57,DHX9
PF00098	Zinc knuckle	5	19	0.0211	ENSP00000365130,ENSP00000366604,ENSP00000386894,ENSP00000410769,ENSP00000484056	CNBP,RBM4,SF1,ZCCHC3,ZCCHC6
PF13812	Pentatricopeptide repeat domain	3	4	0.0211	ENSP00000254630,ENSP00000260665,ENSP00000400168	ENSG00000248919,LRPPRC,PTCD3
PF13959	Domain of unknown function (DUF4217)	3	4	0.0211	ENSP00000263239,ENSP00000314348,ENSP00000361232	DDX10,DDX18,DDX31
PF14438	Ataxin 2 SM domain	3	4	0.0211	ENSP00000366843,ENSP00000378917,ENSP00000446271	ATXN2,ATXN2L,LSM14A
PF17177	Pentacotripeptide-repeat region of PRORP	3	4	0.0211	ENSP00000254630,ENSP00000260665,ENSP00000400168	ENSG00000248919,LRPPRC,PTCD3
PF00241	Cofilin/tropomyosin-type actin-binding protein	4	11	0.0224	ENSP00000246069,ENSP00000292385,ENSP00000298159,ENSP00000432660	CFL1,CFL2,DBN1,DSTN
PF00171	Aldehyde dehydrogenase family	5	20	0.0237	ENSP00000297785,ENSP00000346827,ENSP00000360268,ENSP00000366927,ENSP00000387123	ALDH18A1,ALDH1A1,ALDH1B1,ALDH7A1,ALDH9A1
PF00458	WHEP-TRS domain	3	5	0.0289	ENSP00000262027,ENSP00000355890,ENSP00000373918	EPRS,GARS,MARS
PF07528	DZF domain	3	5	0.0289	ENSP00000265069,ENSP00000355011,ENSP00000404121	ILF2,ILF3,ZFR
PF10417	C-terminal domain of 1-Cys peroxiredoxin	3	5	0.0289	ENSP00000262746,ENSP00000342026,ENSP00000368646	PRDX1,PRDX4,PRDX6
PF16880	N-terminal EH-domain containing protein	3	5	0.0289	ENSP00000220325,ENSP00000263277,ENSP00000327116	EHD2,EHD3,EHD4
PF00043	Glutathione S-transferase, C-terminal domain	5	22	0.0313	ENSP00000262027,ENSP00000331901,ENSP00000355890,ENSP00000364935,ENSP00000381607	CLIC1,EEF1G,EPRS,GSTP1,MARS
PF07744	SPOC domain	3	6	0.039	ENSP00000358799,ENSP00000364912,ENSP00000454545	RBM15,RBM15B,SPEN
PF08534	Redoxin	3	6	0.039	ENSP00000262746,ENSP00000342026,ENSP00000368646	PRDX1,PRDX4,PRDX6
PF01602	Adaptin N terminal region	4	14	0.0398	ENSP00000249923,ENSP00000325002,ENSP00000351926,ENSP00000482835	AP2A1,AP2B1,COPB1,COPG1
PF00400	WD domain, G-beta repeat	18	224	0.044	ENSP00000262942,ENSP00000291576,ENSP00000296792,ENSP00000297579,ENSP00000305260,ENSP00000308179,ENSP00000314193,ENSP00000329419,ENSP00000357048,ENSP00000377471,ENSP00000380308,ENSP00000380378,ENSP00000392270,ENSP00000394496,ENSP00000426909,ENSP00000427687,ENSP00000460885,ENSP00000481878	ARPC1A,COPA,COPB2,CORO1B,CORO1C,DCAF13,DYNC1I2,ENSG00000103426,GNB1,GNB2,GNB2L1,PAFAH1B1,PWP2,STRAP,UTP15,WDR1,WDR3,WDR75
