# Supplementary material for: The mRNA Binding Proteome of Proliferating and Differentiated Muscle Cells
Source: Genomics Proteomics Bioinformatics. 2020 Dec 16;18(4):384–96. doi: 10.1016/j.gpb.2020.06.004 (PMC8242265; doi:10.1016/j.gpb.2020.06.004)
Supplement: Supplementary Table S12 — Pfam domains extracted from literature. [file mmc18.xlsx]

## Sheet: Table S12
Table S12 Pfam domains extracted from literature
Note: Table showing the Pfam domains known in literature extracted by Gerstberger et al [20].
Term ID	Term description	Observed gene count	Background gene count	False discovery rate	IDs of the matching proteins in the network	Names of the matching proteins in the network
PF00076	RNA recognition motif. (a.k.a. RRM, RBD, or RNP domain)	194	200	6.12e-113	ENSP00000199814,ENSP00000216727,ENSP00000220496,ENSP00000221419,ENSP00000223073,ENSP00000228284,ENSP00000229390,ENSP00000233078,ENSP00000233468,ENSP00000240185,ENSP00000243563,ENSP00000244020,ENSP00000246071,ENSP00000246194,ENSP00000250863,ENSP00000252542,ENSP00000253108,ENSP00000253329,ENSP00000253363,ENSP00000254108,ENSP00000254799,ENSP00000255136,ENSP00000257552,ENSP00000258729,ENSP00000258962…	A1CF,ALYREF,BOLL,CELF1,CELF2,CELF3,CELF4,CELF5,CELF6,CIRBP,CNOT4,CPEB2,CPEB3,CPEB4,CPSF6,CPSF7,CSTF2,CSTF2T,DAZAP1,DAZL,DNAJC17,DND1,EIF3B,EIF3G,EIF4B,EIF4H,ELAVL1,ELAVL2,ELAVL3,ELAVL4,ENOX1,ENOX2,EWSR1,FUS,G3BP1,G3BP2,GRSF1,HNRNPA0,HNRNPA1,HNRNPA1L2,HNRNPA2B1,HNRNPA3,HNRNPAB,HNRNPC,HNRNPCL1,HNRNPD,HNRNPDL,HNRNPF,HNRNPH1,HNRNPH2,HNRNPH3,HNRNPL,HNRNPLL,HNRNPM,HNRNPR,HTATSF1,IGF2BP1,IGF2BP2,IGF2BP3…
PF00270	DEAD/DEAH box helicase	60	75	2.47e-30	ENSP00000161863,ENSP00000225296,ENSP00000225792,ENSP00000230640,ENSP00000238146,ENSP00000242776,ENSP00000247003,ENSP00000251241,ENSP00000251636,ENSP00000251642,ENSP00000258772,ENSP00000260184,ENSP00000263239,ENSP00000263576,ENSP00000263642,ENSP00000268482,ENSP00000269349,ENSP00000288071,ENSP00000293831,ENSP00000306117,ENSP00000310723,ENSP00000311135,ENSP00000314348,ENSP00000317123,ENSP00000323858…	CMSS1,DDX1,DDX10,DDX17,DDX18,DDX19A,DDX19B,DDX20,DDX21,DDX23,DDX24,DDX25,DDX27,DDX28,DDX31,DDX39A,DDX39B,DDX3X,DDX4,DDX41,DDX42,DDX43,DDX46,DDX47,DDX49,DDX5,DDX50,DDX51,DDX52,DDX53,DDX54,DDX55,DDX56,DDX58,DDX59,DDX6,DDX60,DDX60L,DHX15,DHX16,DHX29,DHX30,DHX33,DHX36,DHX37,DHX38,DHX40,DHX57,DHX58,DHX9,DICER1,EIF4A1,EIF4A2,EIF4A3,IFIH1,SKIV2L,SKIV2L2,SNRNP200,TDRD9,YTHDC2
PF00271	Helicase conserved C-terminal domain	64	106	1.65e-27	ENSP00000161863,ENSP00000225296,ENSP00000225792,ENSP00000230640,ENSP00000238146,ENSP00000242776,ENSP00000247003,ENSP00000251241,ENSP00000251636,ENSP00000251642,ENSP00000252011,ENSP00000258772,ENSP00000260184,ENSP00000262415,ENSP00000263239,ENSP00000263576,ENSP00000263642,ENSP00000268482,ENSP00000269349,ENSP00000288071,ENSP00000293831,ENSP00000306117,ENSP00000310723,ENSP00000311135,ENSP00000314348…	DDX1,DDX10,DDX17,DDX18,DDX19A,DDX19B,DDX20,DDX21,DDX23,DDX24,DDX25,DDX27,DDX28,DDX31,DDX39A,DDX39B,DDX3X,DDX4,DDX41,DDX42,DDX43,DDX46,DDX47,DDX49,DDX5,DDX50,DDX51,DDX52,DDX53,DDX54,DDX55,DDX56,DDX58,DDX59,DDX6,DDX60,DDX60L,DHX15,DHX16,DHX29,DHX30,DHX33,DHX34,DHX35,DHX36,DHX37,DHX38,DHX40,DHX57,DHX58,DHX8,DHX9,DICER1,EIF4A1,EIF4A2,EIF4A3,IFIH1,SKIV2L,SKIV2L2,SNRNP200,SUPV3L1,TDRD9,TTF2,YTHDC2
PF00642	Zinc finger C-x8-C-x5-C-x3-H type (and similar)	37	39	2.79e-20	ENSP00000170447,ENSP00000253048,ENSP00000255977,ENSP00000257940,ENSP00000262577,ENSP00000263549,ENSP00000265271,ENSP00000267287,ENSP00000267291,ENSP00000282007,ENSP00000282388,ENSP00000282486,ENSP00000291552,ENSP00000292476,ENSP00000292879,ENSP00000303015,ENSP00000338788,ENSP00000343900,ENSP00000344241,ENSP00000345793,ENSP00000351524,ENSP00000356669,ENSP00000359890,ENSP00000360497,ENSP00000361162…	CPSF4,CPSF4L,DHX57,HELZ,MBNL1,MBNL2,MBNL3,MKRN1,MKRN2,PARP12,PPP1R10,PRR3,RBM27,RC3H1,RC3H2,RNF113A,RNF113B,TOE1,TRMT1,U2AF1L4,U2AFBP,UNK,ZC3H10,ZC3H13,ZC3H15,ZC3H3,ZC3H4,ZC3H6,ZC3H7A,ZC3H7B,ZC3H8,ZFP36,ZFP36L1,ZFP36L2,ZMAT5,ZRSR1,ZRSR2
PF00013	KH domain	35	37	3.3e-19	ENSP00000250113,ENSP00000258729,ENSP00000263257,ENSP00000281156,ENSP00000290341,ENSP00000305556,ENSP00000313829,ENSP00000318177,ENSP00000329918,ENSP00000339404,ENSP00000348108,ENSP00000350170,ENSP00000351416,ENSP00000352438,ENSP00000354085,ENSP00000355094,ENSP00000357812,ENSP00000359361,ENSP00000359506,ENSP00000359804,ENSP00000362993,ENSP00000365439,ENSP00000366604,ENSP00000368667,ENSP00000371634…	AKAP1,ANKHD1,ANKRD17,ASCC1,BICC1,DDX43,DDX53,FMR1,FUBP1,FUBP3,FXR1,FXR2,HDLBP,HNRNPK,IGF2BP1,IGF2BP2,IGF2BP3,KHDRBS1,KHDRBS2,KHDRBS3,KHSRP,MEX3A,MEX3B,MEX3C,MEX3D,NOVA1,NOVA2,PCBP1,PCBP2,PCBP3,PCBP4,PNPT1,QKI,SF1,TDRKH
PF13893	RNA recognition motif. (a.k.a. RRM, RBD, or RNP domain)	27	28	7.27e-15	ENSP00000221419,ENSP00000243563,ENSP00000246071,ENSP00000255136,ENSP00000266529,ENSP00000281589,ENSP00000308012,ENSP00000311747,ENSP00000313007,ENSP00000349428,ENSP00000349594,ENSP00000352162,ENSP00000354346,ENSP00000358635,ENSP00000359216,ENSP00000361949,ENSP00000364639,ENSP00000364912,ENSP00000369887,ENSP00000380479,ENSP00000385269,ENSP00000386894,ENSP00000390625,ENSP00000414921,ENSP00000433071…	ELAVL1,ELAVL2,ELAVL3,ELAVL4,HNRNPL,HNRNPLL,MATR3,PABPC1,PABPC1L,PABPC3,PABPC4,PABPC4L,PABPC5,PTBP1,PTBP2,PTBP3,RBM14,RBM4,RBM4B,RBM7,SAFB,SLTM,SNRPA,SNRPB2,SPEN,SYNCRIP,ZCRB1
PF04851	Type III restriction enzyme, res subunit	30	61	5.61e-11	ENSP00000156471,ENSP00000238146,ENSP00000242776,ENSP00000247003,ENSP00000251642,ENSP00000255078,ENSP00000258772,ENSP00000260184,ENSP00000263642,ENSP00000293831,ENSP00000314348,ENSP00000317123,ENSP00000323858,ENSP00000326381,ENSP00000346120,ENSP00000350698,ENSP00000358478,ENSP00000358716,ENSP00000361232,ENSP00000362687,ENSP00000369213,ENSP00000377344,ENSP00000379475,ENSP00000380495,ENSP00000399797…	AQR,DDX10,DDX20,DDX21,DDX27,DDX31,DDX39A,DDX39B,DDX42,DDX47,DDX49,DDX50,DDX51,DDX52,DDX54,DDX55,DDX56,DDX58,DDX60,DDX60L,DHX58,DICER1,EIF4A1,EIF4A2,IFIH1,IGHMBP2,MOV10,SNRNP200,TTF2,UPF1
PF00009	Elongation factor Tu GTP binding domain	19	21	4.68e-10	ENSP00000216044,ENSP00000217182,ENSP00000253039,ENSP00000254730,ENSP00000263629,ENSP00000268206,ENSP00000281543,ENSP00000289371,ENSP00000296805,ENSP00000303997,ENSP00000307940,ENSP00000322439,ENSP00000339063,ENSP00000341247,ENSP00000356811,ENSP00000392094,ENSP00000398131,ENSP00000419038,ENSP00000445077	EEF1A1,EEF1A2,EEF2,EEFSEC,EFTUD1,EFTUD2,EIF2S3,EIF2S3L,EIF5B,GFM1,GFM2,GSPT1,GSPT2,GTPBP1,GTPBP2,GUF1,HBS1L,MTIF2,TUFM
PF01423	LSM domain	18	18	4.97e-10	ENSP00000215829,ENSP00000249299,ENSP00000252622,ENSP00000266735,ENSP00000272348,ENSP00000300413,ENSP00000302160,ENSP00000310596,ENSP00000319341,ENSP00000332103,ENSP00000342374,ENSP00000364813,ENSP00000382972,ENSP00000400591,ENSP00000410758,ENSP00000412566,ENSP00000422392,ENSP00000469468	LSM1,LSM10,LSM2,LSM3,LSM4,LSM5,LSM6,LSM7,LSM8,NAA38,SNRPB,SNRPD1,SNRPD2,SNRPD3,SNRPE,SNRPF,SNRPG,SNRPN
PF04408	Helicase associated domain (HA2)	18	18	4.97e-10	ENSP00000161863,ENSP00000225296,ENSP00000251241,ENSP00000251636,ENSP00000252011,ENSP00000262415,ENSP00000268482,ENSP00000284690,ENSP00000311135,ENSP00000331907,ENSP00000336741,ENSP00000356520,ENSP00000365625,ENSP00000384621,ENSP00000387303,ENSP00000405111,ENSP00000405620,ENSP00000417078	DHX15,DHX16,DHX29,DHX30,DHX32,DHX33,DHX34,DHX35,DHX36,DHX37,DHX38,DHX40,DHX57,DHX8,DHX9,DQX1,TDRD9,YTHDC2
PF00098	Zinc knuckle	18	19	7.39e-10	ENSP00000254037,ENSP00000257177,ENSP00000266529,ENSP00000268616,ENSP00000269499,ENSP00000292476,ENSP00000316794,ENSP00000317872,ENSP00000344401,ENSP00000345633,ENSP00000363314,ENSP00000365130,ENSP00000366604,ENSP00000386894,ENSP00000410769,ENSP00000433071,ENSP00000443113,ENSP00000484056	CNBP,CPSF4,LIN28A,LIN28B,RBBP6,RBM4,RBM4B,SF1,ZCCHC11,ZCCHC13,ZCCHC14,ZCCHC2,ZCCHC3,ZCCHC5,ZCCHC6,ZCCHC7,ZCCHC9,ZCRB1
PF07717	Oligonucleotide/oligosaccharide-binding (OB)-fold	17	17	1.44e-09	ENSP00000161863,ENSP00000225296,ENSP00000251241,ENSP00000251636,ENSP00000252011,ENSP00000262415,ENSP00000268482,ENSP00000284690,ENSP00000311135,ENSP00000331907,ENSP00000336741,ENSP00000356520,ENSP00000365625,ENSP00000384621,ENSP00000405111,ENSP00000405620,ENSP00000417078	DHX15,DHX16,DHX29,DHX30,DHX32,DHX33,DHX34,DHX35,DHX36,DHX37,DHX38,DHX40,DHX57,DHX8,DHX9,DQX1,YTHDC2
PF00035	Double-stranded RNA binding motif	16	16	5.15e-09	ENSP00000233057,ENSP00000263209,ENSP00000266987,ENSP00000268624,ENSP00000296513,ENSP00000318176,ENSP00000353920,ENSP00000356520,ENSP00000357459,ENSP00000360922,ENSP00000370713,ENSP00000404121,ENSP00000415968,ENSP00000425979,ENSP00000428756,ENSP00000455229	ADAD1,ADAD2,ADAR,ADARB1,ADARB2,DGCR8,DHX9,DROSHA,DUS2,EIF2AK2,ILF3,PRKRA,STAU1,STAU2,STRBP,TARBP2
PF01585	G-patch domain	17	23	3.09e-08	ENSP00000156109,ENSP00000170564,ENSP00000247001,ENSP00000266022,ENSP00000318966,ENSP00000328848,ENSP00000332013,ENSP00000343054,ENSP00000348984,ENSP00000362550,ENSP00000384421,ENSP00000388638,ENSP00000396441,ENSP00000439856,ENSP00000442308,ENSP00000467556,ENSP00000472286	CHERP,CMTR1,GPATCH1,GPATCH4,GPATCH8,GPKOW,NKRF,PINX1,RBM10,RBM17,RBM5,RBM6,SON,SUGP1,SUGP2,TFIP11,ZGPAT
PF03144	Elongation factor Tu domain 2	14	14	6.72e-08	ENSP00000217182,ENSP00000253039,ENSP00000281543,ENSP00000289371,ENSP00000296805,ENSP00000307940,ENSP00000322439,ENSP00000339063,ENSP00000341247,ENSP00000356811,ENSP00000392094,ENSP00000398131,ENSP00000419038,ENSP00000445077	EEF1A1,EEF1A2,EEF2,EFTUD2,EIF2S3,EIF2S3L,EIF5B,GFM1,GFM2,GSPT1,GSPT2,GUF1,HBS1L,TUFM
PF03810	Importin-beta N-terminal domain	14	15	1.14e-07	ENSP00000252512,ENSP00000256079,ENSP00000290158,ENSP00000302790,ENSP00000327821,ENSP00000336712,ENSP00000346453,ENSP00000354742,ENSP00000361418,ENSP00000369042,ENSP00000384863,ENSP00000386992,ENSP00000407182,ENSP00000427975	IPO11,IPO13,IPO4,IPO7,IPO8,IPO9,KPNB1,RANBP17,TNPO1,TNPO2,XPO1,XPO6,XPO7,XPOT
PF00567	Tudor domain	13	14	4.15e-07	ENSP00000251864,ENSP00000255324,ENSP00000346065,ENSP00000346762,ENSP00000347444,ENSP00000357465,ENSP00000357812,ENSP00000384376,ENSP00000387303,ENSP00000390621,ENSP00000406052,ENSP00000440190,ENSP00000478212	AKAP1,RNF17,SND1,TDRD1,TDRD10,TDRD12,TDRD15,TDRD3,TDRD5,TDRD6,TDRD7,TDRD9,TDRKH
PF00074	Pancreatic ribonuclease	12	16	7.28e-06	ENSP00000298690,ENSP00000302046,ENSP00000302324,ENSP00000303276,ENSP00000311398,ENSP00000333358,ENSP00000336762,ENSP00000372410,ENSP00000381057,ENSP00000384683,ENSP00000450580,ENSP00000451318	ANG,C14orf6,RNASE1,RNASE10,RNASE12,RNASE13,RNASE2,RNASE3,RNASE6,RNASE7,RNASE8,RNASE9
PF00929	Exonuclease	10	10	1.23e-05	ENSP00000261377,ENSP00000265881,ENSP00000306565,ENSP00000323424,ENSP00000331944,ENSP00000350651,ENSP00000361010,ENSP00000361331,ENSP00000401721,ENSP00000429615	AEN,ERI1,ERI2,ERI3,ISG20,ISG20L2,LOC81691,PAN2,REXO2,REXO4
PF02037	SAP domain	12	18	1.62e-05	ENSP00000252542,ENSP00000262710,ENSP00000265872,ENSP00000283179,ENSP00000301785,ENSP00000318861,ENSP00000337632,ENSP00000352257,ENSP00000369887,ENSP00000375863,ENSP00000429615,ENSP00000467423	ACIN1,CCAR1,ERI1,HNRNPU,HNRNPUL1,HNRNPUL2,SAFB,SAFB2,SARNP,SF3B2,SLTM,XRCC6
PF01909	Nucleotidyltransferase domain	10	11	1.99e-05	ENSP00000216277,ENSP00000228928,ENSP00000230859,ENSP00000238714,ENSP00000257177,ENSP00000342278,ENSP00000365130,ENSP00000384700,ENSP00000388001,ENSP00000396995	OAS1,OAS2,OAS3,PAPD5,PAPD7,PAPOLA,PAPOLB,PAPOLG,ZCCHC11,ZCCHC6
PF16367	RNA recognition motif	10	11	1.99e-05	ENSP00000233078,ENSP00000265085,ENSP00000313199,ENSP00000341826,ENSP00000350090,ENSP00000351108,ENSP00000443985,ENSP00000477715,ENSP00000482128,ENSP00000483254	CPEB1,CPEB2,CPEB3,CPEB4,DAZAP1,HNRNPA1,HNRNPA1L2,HNRNPAB,HNRNPD,HNRNPDL
PF02136	Nuclear transport factor 2 (NTF2) domain	9	9	4.01e-05	ENSP00000218004,ENSP00000219169,ENSP00000254998,ENSP00000352738,ENSP00000377681,ENSP00000378504,ENSP00000436679,ENSP00000484645,ENSP00000485586	G3BP1,G3BP2,NUTF2,NXF1,NXF2,NXF2B,NXF3,NXT1,NXT2
PF02170	PAZ domain	9	9	4.01e-05	ENSP00000220592,ENSP00000245255,ENSP00000299001,ENSP00000330031,ENSP00000349208,ENSP00000362287,ENSP00000362300,ENSP00000362306,ENSP00000437256	AGO1,AGO2,AGO3,AGO4,DICER1,PIWIL1,PIWIL2,PIWIL3,PIWIL4
PF02854	MIF4G domain	9	9	4.01e-05	ENSP00000275820,ENSP00000302768,ENSP00000348708,ENSP00000364289,ENSP00000372459,ENSP00000383274,ENSP00000416255,ENSP00000433664,ENSP00000463334	CTIF,EIF4G1,EIF4G2,EIF4G3,MIF4GD,NCBP1,NOM1,PAIP1,UPF2
PF09334	tRNA synthetases class I (M)	9	9	4.01e-05	ENSP00000257347,ENSP00000262027,ENSP00000282276,ENSP00000355889,ENSP00000364794,ENSP00000364815,ENSP00000377954,ENSP00000408576,ENSP00000441000	CARS2,IARS,IARS2,LARS,LARS2,MARS,MARS2,VARS,VARS2
PF13086	AAA domain	9	11	0.0001	ENSP00000156471,ENSP00000224140,ENSP00000255078,ENSP00000262794,ENSP00000351524,ENSP00000379412,ENSP00000399797,ENSP00000417401,ENSP00000470142	AQR,HELZ,HELZ2,IGHMBP2,MOV10,MOV10L1,SETX,UPF1,ZNFX1
PF13087	AAA domain	9	11	0.0001	ENSP00000156471,ENSP00000224140,ENSP00000255078,ENSP00000262794,ENSP00000351524,ENSP00000379412,ENSP00000399797,ENSP00000417401,ENSP00000470142	AQR,HELZ,HELZ2,IGHMBP2,MOV10,MOV10L1,SETX,UPF1,ZNFX1
PF00313	'Cold-shock' DNA-binding domain	8	8	0.00013	ENSP00000007699,ENSP00000228251,ENSP00000302485,ENSP00000344401,ENSP00000361626,ENSP00000363314,ENSP00000379838,ENSP00000481762	CARHSP1,CSDC2,CSDE1,LIN28A,LIN28B,YBX1,YBX2,YBX3
PF00575	S1 RNA binding domain	8	8	0.00013	ENSP00000256383,ENSP00000262415,ENSP00000263736,ENSP00000301788,ENSP00000319104,ENSP00000358812,ENSP00000400646,ENSP00000480986	DHX8,EIF2S1,PDCD11,PNPT1,POLR2G,SRBD1,SUPT6H,ZCCHC17
PF02171	Piwi domain	8	8	0.00013	ENSP00000220592,ENSP00000245255,ENSP00000299001,ENSP00000330031,ENSP00000349208,ENSP00000362287,ENSP00000362300,ENSP00000362306	AGO1,AGO2,AGO3,AGO4,PIWIL1,PIWIL2,PIWIL3,PIWIL4
PF03166	MH2 domain	8	8	0.00013	ENSP00000262158,ENSP00000262160,ENSP00000288840,ENSP00000332973,ENSP00000341551,ENSP00000369154,ENSP00000426568,ENSP00000441954	SMAD1,SMAD2,SMAD3,SMAD4,SMAD5,SMAD6,SMAD7,SMAD9
PF00587	tRNA synthetase class II core domain (G, H, P, S and T)	8	9	0.0002	ENSP00000234677,ENSP00000338093,ENSP00000355890,ENSP00000358060,ENSP00000360327,ENSP00000373918,ENSP00000387710,ENSP00000472847	EPRS,GARS,PARS2,SARS,SARS2,TARS,TARS2,TARSL2
PF03129	Anticodon binding domain	8	9	0.0002	ENSP00000230771,ENSP00000338093,ENSP00000355890,ENSP00000358060,ENSP00000360327,ENSP00000373918,ENSP00000387710,ENSP00000425634	EPRS,GARS,HARS,HARS2,PARS2,TARS,TARS2,TARSL2
PF07145	Ataxin-2 C-terminal region	8	9	0.0002	ENSP00000244221,ENSP00000302768,ENSP00000341247,ENSP00000366843,ENSP00000378275,ENSP00000378917,ENSP00000398131,ENSP00000457411	ATXN2,ATXN2L,GSPT1,GSPT2,PAIP1,PAIP2,PAIP2B,USP10
PF00133	tRNA synthetases class I (I, L, M and V)	7	7	0.0004	ENSP00000282276,ENSP00000355889,ENSP00000364794,ENSP00000364815,ENSP00000377954,ENSP00000408576,ENSP00000441000	IARS,IARS2,LARS,LARS2,MARS2,VARS,VARS2
PF00467	KOW motif	7	7	0.0004	ENSP00000156109,ENSP00000354525,ENSP00000362744,ENSP00000428223,ENSP00000463784,ENSP00000464813,ENSP00000470252	GPKOW,MRPL24,RPL26,RPL26L1,RPL27,RPS4X,SUPT5H
PF01138	3' exoribonuclease family, domain 1	7	7	0.0004	ENSP00000221233,ENSP00000265564,ENSP00000315476,ENSP00000368984,ENSP00000374354,ENSP00000398597,ENSP00000400646	EXOSC4,EXOSC5,EXOSC6,EXOSC7,EXOSC8,EXOSC9,PNPT1
PF01189	16S rRNA methyltransferase RsmB/F	7	7	0.0004	ENSP00000264670,ENSP00000309126,ENSP00000318986,ENSP00000366519,ENSP00000371201,ENSP00000371858,ENSP00000419740	NOP2,NSUN2,NSUN3,NSUN4,NSUN5,NSUN6,NSUN7
PF01248	Ribosomal protein L7Ae/L30e/S12e/Gadd45 family	8	11	0.0004	ENSP00000230050,ENSP00000274606,ENSP00000361076,ENSP00000364965,ENSP00000383949,ENSP00000428085,ENSP00000453854,ENSP00000478982	NHP2,NHP2L1,RPL30,RPL7A,RPP38,RPS12,SECISBP2,SECISBP2L
PF02020	eIF4-gamma/eIF5/eIF2-epsilon	7	7	0.0004	ENSP00000216554,ENSP00000273783,ENSP00000383274,ENSP00000394316,ENSP00000397249,ENSP00000416255,ENSP00000433664	BZW1,BZW2,EIF2B5,EIF4G1,EIF4G2,EIF4G3,EIF5
PF03828	Cid1 family poly A polymerase	7	7	0.0004	ENSP00000230859,ENSP00000257177,ENSP00000263063,ENSP00000308000,ENSP00000365130,ENSP00000396995,ENSP00000397563	MTPAP,PAPD4,PAPD5,PAPD7,TUT1,ZCCHC11,ZCCHC6
PF05383	La domain	7	7	0.0004	ENSP00000299213,ENSP00000321997,ENSP00000336721,ENSP00000381490,ENSP00000386636,ENSP00000422626,ENSP00000482767	LARP1,LARP1B,LARP4,LARP4B,LARP6,LARP7,SSB
PF07973	Threonyl and Alanyl tRNA synthetase second additional domain	7	7	0.0004	ENSP00000244571,ENSP00000261772,ENSP00000338093,ENSP00000358060,ENSP00000387710,ENSP00000400870,ENSP00000409924	AARS,AARS2,AARSD1,ENSG00000108825,TARS,TARS2,TARSL2
PF11977	Zc3h12a-like Ribonuclease NYN domain	7	7	0.0004	ENSP00000251343,ENSP00000262384,ENSP00000278590,ENSP00000340839,ENSP00000362179,ENSP00000371994,ENSP00000386616	KHNYN,N4BP1,NYNRIN,ZC3H12A,ZC3H12B,ZC3H12C,ZC3H12D
PF14608	RNA-binding, Nab2-type zinc finger	7	7	0.0004	ENSP00000170447,ENSP00000251038,ENSP00000257940,ENSP00000267287,ENSP00000359890,ENSP00000386488,ENSP00000386764	MBNL2,MBNL3,MKRN2,ZC3H10,ZC3H14,ZC3H6,ZC3H8
PF07650	KH domain	7	8	0.00054	ENSP00000278572,ENSP00000318177,ENSP00000352438,ENSP00000359804,ENSP00000381216,ENSP00000383168,ENSP00000417196	FUBP1,FUBP3,KHSRP,PCBP2,PCBP3,PCBP4,RPS3
PF03165	MH1 domain	8	12	0.00057	ENSP00000262158,ENSP00000262160,ENSP00000288840,ENSP00000332973,ENSP00000341551,ENSP00000369154,ENSP00000426568,ENSP00000441954	SMAD1,SMAD2,SMAD3,SMAD4,SMAD5,SMAD6,SMAD7,SMAD9
PF13245	AAA domain	8	12	0.00057	ENSP00000156471,ENSP00000224140,ENSP00000255078,ENSP00000351524,ENSP00000379412,ENSP00000399797,ENSP00000417401,ENSP00000470142	AQR,HELZ,HELZ2,IGHMBP2,MOV10,SETX,UPF1,ZNFX1
PF00679	Elongation factor G C-terminus	6	6	0.0012	ENSP00000268206,ENSP00000281543,ENSP00000296805,ENSP00000307940,ENSP00000392094,ENSP00000419038	EEF2,EFTUD1,EFTUD2,GFM1,GFM2,GUF1
PF01424	R3H domain	7	10	0.0012	ENSP00000161863,ENSP00000255078,ENSP00000317903,ENSP00000368856,ENSP00000387010,ENSP00000387911,ENSP00000442308	IGHMBP2,NFX1,NKRF,PARN,R3HDM1,R3HDM2,YTHDC2
PF01728	FtsJ-like methyltransferase	6	6	0.0012	ENSP00000242257,ENSP00000326948,ENSP00000337512,ENSP00000362550,ENSP00000366519,ENSP00000396673	CMTR1,CMTR2,FTSJ1,FTSJ2,FTSJ3,NSUN6
PF01805	Surp module	6	6	0.0012	ENSP00000215793,ENSP00000247001,ENSP00000418563,ENSP00000437738,ENSP00000439856,ENSP00000472286	CHERP,SF3A1,SFSWAP,SUGP1,SUGP2,U2SURP
PF02137	Adenosine-deaminase (editase) domain	6	6	0.0012	ENSP00000268624,ENSP00000296513,ENSP00000310015,ENSP00000353920,ENSP00000357459,ENSP00000370713	ADAD1,ADAD2,ADAR,ADARB1,ADARB2,ADAT1
PF02847	MA3 domain	6	6	0.0012	ENSP00000275820,ENSP00000280154,ENSP00000383274,ENSP00000387006,ENSP00000416255,ENSP00000433664	CWC22,EIF4G1,EIF4G2,EIF4G3,NOM1,PDCD4
PF03143	Elongation factor Tu C-terminal domain	6	6	0.0012	ENSP00000217182,ENSP00000322439,ENSP00000339063,ENSP00000341247,ENSP00000356811,ENSP00000398131	EEF1A1,EEF1A2,GSPT1,GSPT2,HBS1L,TUFM
PF03725	3' exoribonuclease family, domain 2	6	6	0.0012	ENSP00000221233,ENSP00000265564,ENSP00000315476,ENSP00000368984,ENSP00000374354,ENSP00000400646	EXOSC4,EXOSC5,EXOSC7,EXOSC8,EXOSC9,PNPT1
PF06743	FAST kinase-like protein, subdomain 1	6	6	0.0012	ENSP00000236980,ENSP00000258770,ENSP00000264669,ENSP00000297532,ENSP00000369618,ENSP00000400513	FASTK,FASTKD1,FASTKD2,FASTKD3,FASTKD5,TBRG4
PF08264	Anticodon-binding domain of tRNA	6	6	0.0012	ENSP00000355889,ENSP00000364794,ENSP00000364815,ENSP00000377954,ENSP00000408576,ENSP00000441000	IARS,IARS2,LARS,LARS2,VARS,VARS2
PF08368	FAST kinase-like protein, subdomain 2	6	6	0.0012	ENSP00000236980,ENSP00000258770,ENSP00000264669,ENSP00000297532,ENSP00000369618,ENSP00000400513	FASTK,FASTKD1,FASTKD2,FASTKD3,FASTKD5,TBRG4
PF08373	RAP domain	6	6	0.0012	ENSP00000236980,ENSP00000258770,ENSP00000264669,ENSP00000297532,ENSP00000369618,ENSP00000400513	FASTK,FASTKD1,FASTKD2,FASTKD3,FASTKD5,TBRG4
PF08389	Exportin 1-like protein	6	6	0.0012	ENSP00000265351,ENSP00000265388,ENSP00000302790,ENSP00000327821,ENSP00000361418,ENSP00000384863	IPO13,TNPO3,XPO1,XPO5,XPO6,XPOT
PF08699	Argonaute linker 1 domain	6	6	0.0012	ENSP00000220592,ENSP00000245255,ENSP00000349208,ENSP00000362287,ENSP00000362300,ENSP00000362306	AGO1,AGO2,AGO3,AGO4,PIWIL1,PIWIL2
PF13847	Methyltransferase domain	10	24	0.0012	ENSP00000252136,ENSP00000260953,ENSP00000262432,ENSP00000308546,ENSP00000309610,ENSP00000357829,ENSP00000362027,ENSP00000366519,ENSP00000372804,ENSP00000423933	MEPCE,METTL10,METTL2A,METTL2B,METTL5,NSUN6,RNMT,THUMPD2,TRMT2A,TRMT2B
PF12656	G-patch domain	7	11	0.0016	ENSP00000156109,ENSP00000247001,ENSP00000318966,ENSP00000328848,ENSP00000343054,ENSP00000348984,ENSP00000442308	GPKOW,NKRF,PINX1,RBM10,RBM5,SON,SUGP1
PF00641	Zn-finger in Ran binding protein and others	8	16	0.0019	ENSP00000254108,ENSP00000283195,ENSP00000328848,ENSP00000343054,ENSP00000359958,ENSP00000400142,ENSP00000444029,ENSP00000474096	EWSR1,FUS,NUP153,RANBP2,RBM10,RBM5,TAF15,ZRANB2
PF12171	Zinc-finger double-stranded RNA-binding	9	21	0.0019	ENSP00000274712,ENSP00000310042,ENSP00000311221,ENSP00000321810,ENSP00000338927,ENSP00000368459,ENSP00000371451,ENSP00000386433,ENSP00000467556	DNAJC21,GPATCH8,NUFIP1,TRIT1,ZMAT2,ZMAT3,ZNF385A,ZNF622,ZNF638
PF02421	Ferrous iron transport protein B	7	12	0.0023	ENSP00000222511,ENSP00000225729,ENSP00000254928,ENSP00000329715,ENSP00000338573,ENSP00000354040,ENSP00000362153	DRG1,DRG2,ERAL1,GNL2,GNL3L,GTPBP10,GTPBP4
PF01336	OB-fold nucleic acid binding domain	6	8	0.0024	ENSP00000224950,ENSP00000256854,ENSP00000264161,ENSP00000281038,ENSP00000325448,ENSP00000355086	DARS,DARS2,KARS,NARS,NARS2,OBFC1
PF13649	Methyltransferase domain	11	35	0.0032	ENSP00000199320,ENSP00000252136,ENSP00000260129,ENSP00000260953,ENSP00000262432,ENSP00000309610,ENSP00000357829,ENSP00000362027,ENSP00000372804,ENSP00000397673,ENSP00000423933	ALKBH8,DIMT1,METTL10,METTL2A,METTL2B,METTL5,RNMT,TGS1,THUMPD2,TRMT2A,TRMT2B
PF00152	tRNA synthetases class II (D, K and N)	5	5	0.0034	ENSP00000256854,ENSP00000264161,ENSP00000281038,ENSP00000325448,ENSP00000355086	DARS,DARS2,KARS,NARS,NARS2
PF00458	WHEP-TRS domain	5	5	0.0034	ENSP00000262027,ENSP00000347495,ENSP00000355890,ENSP00000373918,ENSP00000425634	EPRS,GARS,HARS,MARS,WARS
PF01170	Putative RNA methylase family UPF0020	5	5	0.0034	ENSP00000260129,ENSP00000260953,ENSP00000333934,ENSP00000339532,ENSP00000423933	METTL5,TGS1,THUMPD2,THUMPD3,TRMT11
PF02824	TGS domain	5	5	0.0034	ENSP00000225729,ENSP00000329715,ENSP00000338093,ENSP00000358060,ENSP00000387710	DRG1,DRG2,TARS,TARS2,TARSL2
PF04146	YT521-B-like domain	5	5	0.0034	ENSP00000161863,ENSP00000339245,ENSP00000359364,ENSP00000362918,ENSP00000478490	YTHDC1,YTHDC2,YTHDF1,YTHDF2,YTHDF3
PF04857	CAF1 family ribonuclease	5	5	0.0034	ENSP00000355279,ENSP00000361162,ENSP00000376007,ENSP00000387911,ENSP00000430493	CNOT7,CNOT8,PARN,PNLDC1,TOE1
PF07528	DZF domain	5	5	0.0034	ENSP00000262961,ENSP00000265069,ENSP00000355011,ENSP00000404121,ENSP00000415968	ILF2,ILF3,STRBP,ZFR,ZFR2
PF09162	Tap, RNA-binding	5	5	0.0034	ENSP00000378504,ENSP00000426978,ENSP00000436679,ENSP00000484645,ENSP00000485586	NXF1,NXF2,NXF2B,NXF3,NXF5
PF14492	Elongation Factor G, domain II	5	5	0.0034	ENSP00000268206,ENSP00000296805,ENSP00000307940,ENSP00000392094,ENSP00000419038	EEF2,EFTUD1,EFTUD2,GFM1,GFM2
PF14709	double strand RNA binding domain from DEAD END PROTEIN 1	5	5	0.0034	ENSP00000266987,ENSP00000281722,ENSP00000348984,ENSP00000378868,ENSP00000445366	A1CF,DND1,RBM46,SON,TARBP2
PF08662	Eukaryotic translation initiation factor eIF2A	6	10	0.0049	ENSP00000265097,ENSP00000267973,ENSP00000297579,ENSP00000351446,ENSP00000354125,ENSP00000417229	DCAF13,EIF2A,EIF3B,THOC3,WDR5,WDR61
PF01480	PWI domain	5	6	0.005	ENSP00000261973,ENSP00000265271,ENSP00000315379,ENSP00000326261,ENSP00000483408	PRPF3,RBM25,RBM26,RBM27,SRRM1
PF04427	Brix domain	5	6	0.005	ENSP00000253107,ENSP00000259239,ENSP00000338862,ENSP00000359688,ENSP00000402338	BRIX1,IMP4,PPAN,RPF1,RPF2
PF08210	APOBEC-like N-terminal domain	6	11	0.0068	ENSP00000229304,ENSP00000244669,ENSP00000309749,ENSP00000310622,ENSP00000385057,ENSP00000385741	APOBEC1,APOBEC2,APOBEC3F,APOBEC3G,APOBEC3H,APOBEC4
PF02475	Met-10+ like-protein	5	7	0.0078	ENSP00000260129,ENSP00000261249,ENSP00000329858,ENSP00000356476,ENSP00000466967	TGS1,TRMT1,TRMT12,TRMT1L,TRMT5
PF00400	WD domain, G-beta repeat	32	224	0.0115	ENSP00000217109,ENSP00000227524,ENSP00000232888,ENSP00000253237,ENSP00000261015,ENSP00000261308,ENSP00000262715,ENSP00000263360,ENSP00000263694,ENSP00000263805,ENSP00000265097,ENSP00000267973,ENSP00000285873,ENSP00000291576,ENSP00000296792,ENSP00000297579,ENSP00000308179,ENSP00000324203,ENSP00000326531,ENSP00000351446,ENSP00000357928,ENSP00000362688,ENSP00000363313,ENSP00000379182,ENSP00000381266…	BOP1,CDC40,CSTF1,DCAF13,EED,EIF3I,GEMIN5,GRWD1,PLRG1,PPWD1,PRPF19,PRPF4,PWP2,RAE1,RRP9,SNRNP40,STRAP,TBL3,TEP1,THOC3,THOC6,UTP15,WDR12,WDR3,WDR36,WDR4,WDR43,WDR5,WDR61,WDR83,WRAP53,ZNF106
PF00472	RF-1 domain	4	4	0.0115	ENSP00000253233,ENSP00000301585,ENSP00000356202,ENSP00000368793	C12orf65,ICT1,MTRF1,MTRF1L
PF00579	tRNA synthetases class I (W and Y)	4	4	0.0115	ENSP00000235521,ENSP00000320658,ENSP00000347495,ENSP00000362576	WARS,WARS2,YARS,YARS2
PF00773	RNB domain	4	4	0.0115	ENSP00000315569,ENSP00000321711,ENSP00000366997,ENSP00000417401	DIS3,DIS3L,DIS3L2,HELZ2
PF00849	RNA pseudouridylate synthase	4	4	0.0115	ENSP00000298317,ENSP00000323288,ENSP00000373331,ENSP00000455026	RPUSD1,RPUSD2,RPUSD3,RPUSD4
PF01253	Translation initiation factor SUI1	4	4	0.0115	ENSP00000232905,ENSP00000271764,ENSP00000280557,ENSP00000419449	DENR,EIF1,EIF1B,EIF2D
PF01411	tRNA synthetases class II (A)	4	4	0.0115	ENSP00000244571,ENSP00000261772,ENSP00000400870,ENSP00000409924	AARS,AARS2,AARSD1,ENSG00000108825
PF01652	Eukaryotic initiation factor 4E	4	4	0.0115	ENSP00000258416,ENSP00000323714,ENSP00000393324,ENSP00000425561	EIF4E,EIF4E1B,EIF4E2,EIF4E3
PF03764	Elongation factor G, domain IV	4	4	0.0115	ENSP00000296805,ENSP00000307940,ENSP00000392094,ENSP00000419038	EEF2,EFTUD2,GFM1,GFM2
PF05110	AF-4 proto-oncoprotein	4	4	0.0115	ENSP00000265343,ENSP00000359489,ENSP00000378578,ENSP00000386834	AFF1,AFF2,AFF3,AFF4
PF06003	Survival motor neuron protein (SMN)	4	4	0.0115	ENSP00000358616,ENSP00000370083,ENSP00000370119,ENSP00000440190	SMN1,SMN2,SMNDC1,TDRD3
PF06220	U1 zinc finger	4	4	0.0115	ENSP00000244520,ENSP00000274712,ENSP00000344241,ENSP00000368801	SNRPC,WBP4,ZMAT2,ZMAT5
PF10421	2'-5'-oligoadenylate synthetase 1, domain 2, C-terminus	4	4	0.0115	ENSP00000228928,ENSP00000257570,ENSP00000342278,ENSP00000388001	OAS1,OAS2,OAS3,OASL
PF10996	Beta-Casp domain	4	4	0.0115	ENSP00000238112,ENSP00000298875,ENSP00000429065,ENSP00000445001	CPSF2,CPSF3,CPSF3L,INTS9
PF13604	AAA domain	5	8	0.0115	ENSP00000255078,ENSP00000262794,ENSP00000351524,ENSP00000399797,ENSP00000470142	HELZ,IGHMBP2,MOV10,MOV10L1,UPF1
PF13638	PIN domain	4	4	0.0115	ENSP00000263073,ENSP00000355261,ENSP00000356470,ENSP00000366997	DIS3,SMG5,SMG6,SWT1
PF13959	Domain of unknown function (DUF4217)	4	4	0.0115	ENSP00000238146,ENSP00000263239,ENSP00000314348,ENSP00000361232	DDX10,DDX18,DDX31,DDX55
PF14438	Ataxin 2 SM domain	4	4	0.0115	ENSP00000279068,ENSP00000366843,ENSP00000378917,ENSP00000446271	ATXN2,ATXN2L,LSM14A,LSM14B
PF16486	N-terminal domain of argonaute	4	4	0.0115	ENSP00000220592,ENSP00000362287,ENSP00000362300,ENSP00000362306	AGO1,AGO2,AGO3,AGO4
PF16487	Mid domain of argonaute	4	4	0.0115	ENSP00000220592,ENSP00000362287,ENSP00000362300,ENSP00000362306	AGO1,AGO2,AGO3,AGO4
PF16488	Argonaute linker 2 domain	4	4	0.0115	ENSP00000220592,ENSP00000362287,ENSP00000362300,ENSP00000362306	AGO1,AGO2,AGO3,AGO4
PF16661	Metallo-beta-lactamase superfamily domain	4	4	0.0115	ENSP00000238112,ENSP00000298875,ENSP00000429065,ENSP00000445001	CPSF2,CPSF3,CPSF3L,INTS9
PF00658	Poly-adenylate binding protein, unique domain	4	5	0.0155	ENSP00000255136,ENSP00000281589,ENSP00000313007,ENSP00000361949	PABPC1,PABPC1L,PABPC3,PABPC4
PF01207	Dihydrouridine synthase (Dus)	4	5	0.0155	ENSP00000265720,ENSP00000311977,ENSP00000346280,ENSP00000455229	DUS1L,DUS2,DUS3L,DUS4L
PF16366	Cytoplasmic polyadenylation element-binding protein ZZ domain	4	5	0.0155	ENSP00000265085,ENSP00000443985,ENSP00000477715,ENSP00000482128	CPEB1,CPEB2,CPEB3,CPEB4
PF05240	APOBEC-like C-terminal domain	5	10	0.0188	ENSP00000229304,ENSP00000244669,ENSP00000309749,ENSP00000385057,ENSP00000385741	APOBEC1,APOBEC2,APOBEC3F,APOBEC3G,APOBEC3H
PF12706	Beta-lactamase superfamily domain	4	6	0.0235	ENSP00000238112,ENSP00000269466,ENSP00000337445,ENSP00000445001	CPSF3,CPSF3L,ELAC1,ELAC2
PF00160	Cyclophilin type peptidyl-prolyl cis-trans isomerase/CLD	7	24	0.0333	ENSP00000253329,ENSP00000261308,ENSP00000283195,ENSP00000286175,ENSP00000306614,ENSP00000361918,ENSP00000370460	CWC27,PPIE,PPIH,PPIL3,PPIL4,PPWD1,RANBP2
PF03372	Endonuclease/Exonuclease/phosphatase family	7	24	0.0333	ENSP00000216714,ENSP00000251089,ENSP00000280614,ENSP00000309142,ENSP00000355929,ENSP00000377024,ENSP00000424896	ANGEL1,ANGEL2,APEX1,CCRN4L,CNOT6,CNOT6L,PDE12
PF08241	Methyltransferase domain	9	38	0.0335	ENSP00000199320,ENSP00000252136,ENSP00000254605,ENSP00000262432,ENSP00000309610,ENSP00000357829,ENSP00000372804,ENSP00000397673,ENSP00000423933	ALKBH8,DIMT1,METTL10,METTL2A,METTL2B,RNMT,RRP8,THUMPD2,TRMT2A
PF04818	RNA polymerase II-binding domain.	4	7	0.0336	ENSP00000286835,ENSP00000298281,ENSP00000413098,ENSP00000439856	CHERP,PCF11,SCAF4,SCAF8
PF00252	Ribosomal protein L16p/L10e	3	3	0.0358	ENSP00000298283,ENSP00000300151,ENSP00000413436	MRPL16,RPL10,RPL10L
PF00297	Ribosomal protein L3	3	3	0.0358	ENSP00000264995,ENSP00000268661,ENSP00000346001	MRPL3,RPL3,RPL3L
PF00338	Ribosomal protein S10p/S20e	3	3	0.0358	ENSP00000053468,ENSP00000308717,ENSP00000429374	MRPL48,MRPS10,RPS20
PF00398	Ribosomal RNA adenine dimethylase	3	3	0.0358	ENSP00000199320,ENSP00000355471,ENSP00000356134	DIMT1,TFB1M,TFB2M
PF00428	60s Acidic ribosomal protein	3	3	0.0358	ENSP00000322419,ENSP00000346037,ENSP00000449328	RPLP0,RPLP1,RPLP2
PF00466	Ribosomal protein L10	3	3	0.0358	ENSP00000290208,ENSP00000364320,ENSP00000449328	MRPL10,MRTO4,RPLP0
PF00588	SpoU rRNA Methylase family	3	3	0.0358	ENSP00000040877,ENSP00000306080,ENSP00000481559	MRM1,RNMTL1,TARBP1
PF00687	Ribosomal protein L1p/L10e family	3	3	0.0358	ENSP00000315017,ENSP00000363018,ENSP00000460871	MRPL1,RPL10A,RSL1D1
PF00749	tRNA synthetases class I (E and Q), catalytic domain	3	3	0.0358	ENSP00000307567,ENSP00000355890,ENSP00000395196	EARS2,EPRS,QARS
PF01084	Ribosomal protein S18	3	3	0.0358	ENSP00000259873,ENSP00000295491,ENSP00000361206	MRPS18A,MRPS18B,MRPS18C
PF01287	Eukaryotic elongation factor 5A hypusine, DNA-binding OB fold	3	3	0.0358	ENSP00000295822,ENSP00000336702,ENSP00000430706	EIF5A,EIF5A2,EIF5AL1
PF01406	tRNA synthetases class I (C) catalytic domain	3	3	0.0358	ENSP00000257347,ENSP00000369897,ENSP00000377954	CARS,CARS2,LARS
PF01416	tRNA pseudouridine synthase	3	3	0.0358	ENSP00000227474,ENSP00000365837,ENSP00000368318	PUS1,PUS3,PUSL1
PF01479	S4 domain	3	3	0.0358	ENSP00000302896,ENSP00000326981,ENSP00000362744	IMP3,RPS4X,RPS9
PF01509	TruB family pseudouridylate synthase (N terminal domain)	3	3	0.0358	ENSP00000298746,ENSP00000358563,ENSP00000361982	DKC1,TRUB1,TRUB2
PF01746	tRNA (Guanine-1)-methyltransferase	3	3	0.0358	ENSP00000273962,ENSP00000297994,ENSP00000312356	TRMT10A,TRMT10B,TRMT10C
PF01798	snoRNA binding domain, fibrillarin	3	3	0.0358	ENSP00000264279,ENSP00000324122,ENSP00000370589	NOP56,NOP58,PRPF31
PF01918	Alba	3	3	0.0358	ENSP00000297613,ENSP00000304353,ENSP00000317691	POP7,RPP25,RPP25L
PF01926	50S ribosome-binding GTPase	18	115	0.0358	ENSP00000222511,ENSP00000225729,ENSP00000254730,ENSP00000254928,ENSP00000263629,ENSP00000264230,ENSP00000265245,ENSP00000281543,ENSP00000289371,ENSP00000307940,ENSP00000323047,ENSP00000329715,ENSP00000338573,ENSP00000351644,ENSP00000354040,ENSP00000362153,ENSP00000365806,ENSP00000395772	DRG1,DRG2,EEF2,EEFSEC,EIF5B,ERAL1,GNL1,GNL2,GNL3,GNL3L,GTPBP10,GTPBP3,GTPBP4,GUF1,LSG1,MTG1,MTIF2,NOA1
PF02390	Putative methyltransferase	3	3	0.0358	ENSP00000252136,ENSP00000314441,ENSP00000357829	METTL1,METTL10,TRMT2A
PF02926	THUMP domain	3	3	0.0358	ENSP00000339532,ENSP00000370741,ENSP00000423933	THUMPD1,THUMPD2,THUMPD3
PF03066	Nucleoplasmin/nucleophosmin domain	3	3	0.0358	ENSP00000296930,ENSP00000359128,ENSP00000381032	NPM1,NPM2,NPM3
PF03914	CBF/Mak21 family	3	3	0.0358	ENSP00000234170,ENSP00000328854,ENSP00000360412	CEBPZ,NOC3L,NOC4L
PF03943	TAP C-terminal domain	3	3	0.0358	ENSP00000436679,ENSP00000484645,ENSP00000485586	NXF1,NXF2,NXF2B
PF04000	Sas10/Utp3/C1D family	3	3	0.0358	ENSP00000254803,ENSP00000348107,ENSP00000386134	C1D,NGDN,UTP3
PF04845	PurA ssDNA and RNA-binding protein	3	3	0.0358	ENSP00000332706,ENSP00000379051,ENSP00000418721	PURA,PURB,PURG
PF04926	Poly(A) polymerase predicted RNA binding domain	3	3	0.0358	ENSP00000216277,ENSP00000238714,ENSP00000384700	PAPOLA,PAPOLB,PAPOLG
PF04928	Poly(A) polymerase central domain	3	3	0.0358	ENSP00000216277,ENSP00000238714,ENSP00000384700	PAPOLA,PAPOLB,PAPOLG
PF04988	A-kinase anchoring protein 95 (AKAP95)	3	3	0.0358	ENSP00000269701,ENSP00000340796,ENSP00000380557	AKAP8,AKAP8L,ZNF326
PF05641	Agenet domain	3	3	0.0358	ENSP00000250113,ENSP00000350170,ENSP00000359506	FMR1,FXR1,FXR2
PF05741	Nanos RNA binding domain	3	3	0.0358	ENSP00000341021,ENSP00000341992,ENSP00000393275	NANOS1,NANOS2,NANOS3
PF05746	DALR anticodon binding domain	3	3	0.0358	ENSP00000231572,ENSP00000344989,ENSP00000358549	DALRD3,RARS,RARS2
PF05843	Suppressor of forked protein (Suf)	3	3	0.0358	ENSP00000315791,ENSP00000358812,ENSP00000366557	CRNKL1,CSTF3,PDCD11
PF06479	Ribonuclease 2-5A	3	3	0.0358	ENSP00000256797,ENSP00000356530,ENSP00000401445	ERN1,ERN2,RNASEL
PF07521	Zn-dependent metallo-hydrolase RNA specificity domain	3	3	0.0358	ENSP00000238112,ENSP00000298875,ENSP00000445001	CPSF2,CPSF3,CPSF3L
PF08075	NOPS (NUC059) domain	3	3	0.0358	ENSP00000276079,ENSP00000343966,ENSP00000349748	NONO,PSPC1,SFPQ
PF08080	RNPHF zinc finger	3	3	0.0358	ENSP00000349168,ENSP00000361927,ENSP00000400433	HNRNPF,HNRNPH1,HNRNPH2
PF08081	RBM1CTR (NUC064) family	3	3	0.0358	ENSP00000304139,ENSP00000359645,ENSP00000446099	RBMX,RBMXL1,RBMXL2
PF08190	pre-RNA processing PIH1/Nop17	3	3	0.0358	ENSP00000262265,ENSP00000280350,ENSP00000298292	DNAAF2,PIH1D1,PIH1D2
PF08312	cwf21 domain	3	3	0.0358	ENSP00000301740,ENSP00000418563,ENSP00000480851	SRRM2,SRRM3,U2SURP
PF08704	tRNA methyltransferase complex GCD14 subunit	3	3	0.0358	ENSP00000221801,ENSP00000302801,ENSP00000374399	FBL,TRMT61A,TRMT61B
PF08777	RNA binding motif	3	3	0.0358	ENSP00000386636,ENSP00000422626,ENSP00000463058	LARP7,RBM8A,SSB
PF09532	FDF domain	3	3	0.0358	ENSP00000279068,ENSP00000320503,ENSP00000446271	EDC3,LSM14A,LSM14B
PF10239	Protein of unknown function (DUF2465)	3	3	0.0358	ENSP00000238823,ENSP00000252530,ENSP00000380734	FAM98A,FAM98B,FAM98C
PF10373	Est1 DNA/RNA binding domain	3	3	0.0358	ENSP00000263073,ENSP00000355261,ENSP00000425133	SMG5,SMG6,SMG7
PF10374	Telomerase activating protein Est1	3	3	0.0358	ENSP00000263073,ENSP00000355261,ENSP00000425133	SMG5,SMG6,SMG7
PF10427	Argonaute hook	3	3	0.0358	ENSP00000336783,ENSP00000379144,ENSP00000401946	TNRC6A,TNRC6B,TNRC6C
PF11648	C-terminal domain of RIG-I	3	3	0.0358	ENSP00000251642,ENSP00000263642,ENSP00000369213	DDX58,DHX58,IFIH1
PF12235	Fragile X-related 1 protein core C terminal	3	3	0.0358	ENSP00000250113,ENSP00000350170,ENSP00000359506	FMR1,FXR1,FXR2
PF12414	Calcitonin gene-related peptide regulator C terminal	3	3	0.0358	ENSP00000309117,ENSP00000413035,ENSP00000463653	RBFOX1,RBFOX2,RBFOX3
PF12701	Scd6-like Sm domain	3	3	0.0358	ENSP00000279068,ENSP00000320503,ENSP00000446271	EDC3,LSM14A,LSM14B
PF12745	Anticodon binding domain of tRNAs	3	3	0.0358	ENSP00000230771,ENSP00000263791,ENSP00000425634	EIF2AK4,HARS,HARS2
PF12872	OST-HTH/LOTUS domain	3	3	0.0358	ENSP00000347444,ENSP00000379654,ENSP00000406052	KIAA0430,TDRD5,TDRD7
PF13393	Histidyl-tRNA synthetase	3	3	0.0358	ENSP00000230771,ENSP00000263791,ENSP00000425634	EIF2AK4,HARS,HARS2
PF13513	HEAT-like repeat	5	13	0.0358	ENSP00000259569,ENSP00000261574,ENSP00000290158,ENSP00000336712,ENSP00000407182	IPO5,KPNB1,RANBP6,TNPO1,TNPO2
PF13603	Leucyl-tRNA synthetase, Domain 2	3	3	0.0358	ENSP00000355889,ENSP00000364815,ENSP00000408576	IARS2,LARS2,VARS
PF15440	THRAP3/BCLAF1 family	3	3	0.0358	ENSP00000346634,ENSP00000369009,ENSP00000435210	BCLAF1,CXorf23,THRAP3
PF16274	Qua1 domain	3	3	0.0358	ENSP00000281156,ENSP00000313829,ENSP00000348108	KHDRBS1,KHDRBS2,KHDRBS3
PF16482	Staufen C-terminal domain	3	3	0.0358	ENSP00000318176,ENSP00000360922,ENSP00000428756	PRKRA,STAU1,STAU2
PF16568	Tyrosine-rich domain of Sam68	3	3	0.0358	ENSP00000281156,ENSP00000313829,ENSP00000348108	KHDRBS1,KHDRBS2,KHDRBS3
PF16608	TNRC6-PABC binding domain	3	3	0.0358	ENSP00000336783,ENSP00000379144,ENSP00000401946	TNRC6A,TNRC6B,TNRC6C
PF17216	Rrp44-like cold shock domain	3	3	0.0358	ENSP00000315569,ENSP00000321711,ENSP00000366997	DIS3,DIS3L,DIS3L2
PF00145	C-5 cytosine-specific DNA methylase	3	4	0.0387	ENSP00000328547,ENSP00000352516,ENSP00000367030	DNMT1,DNMT3B,TRDMT1
PF00262	Calreticulin family	3	4	0.0387	ENSP00000247461,ENSP00000269881,ENSP00000320866	CALR,CALR3,CANX
PF00327	Ribosomal protein L30p/L7e	3	4	0.0387	ENSP00000338057,ENSP00000339795,ENSP00000418221	MRPL30,RPL7,RPL7L1
PF01008	Initiation factor 2 subunit family	3	4	0.0387	ENSP00000266126,ENSP00000394869,ENSP00000416250	EIF2B1,EIF2B2,EIF2B4
PF03194	LUC7 N_terminus	3	4	0.0387	ENSP00000293872,ENSP00000425092,ENSP00000440222	LUC7L,LUC7L2,LUC7L3
PF04003	Dip2/Utp12 Family	3	4	0.0387	ENSP00000291576,ENSP00000308179,ENSP00000384302	PWP2,WDR3,WDR43
PF13812	Pentatricopeptide repeat domain	3	4	0.0387	ENSP00000254630,ENSP00000260665,ENSP00000292478	LRPPRC,PTCD1,PTCD3
PF15663	Zinc-finger containing family	3	4	0.0387	ENSP00000292476,ENSP00000343900,ENSP00000438527	CPSF4,CPSF4L,ZC3H11A
PF17177	Pentacotripeptide-repeat region of PRORP	3	4	0.0387	ENSP00000254630,ENSP00000260665,ENSP00000292478	LRPPRC,PTCD1,PTCD3
PF13489	Methyltransferase domain	6	21	0.0391	ENSP00000262432,ENSP00000308546,ENSP00000309610,ENSP00000357829,ENSP00000372804,ENSP00000397673	ALKBH8,MEPCE,METTL10,METTL2A,METTL2B,RNMT
PF00043	Glutathione S-transferase, C-terminal domain	6	22	0.0465	ENSP00000223029,ENSP00000262027,ENSP00000331901,ENSP00000355890,ENSP00000364815,ENSP00000369038	AIMP2,EEF1E1,EEF1G,EPRS,MARS,VARS
